# Supplementary material for: Mild oxidative stress protects against chemotherapy-induced hair loss
Source: Front Oncol. 2023 Jan 10;12:1078916. doi: 10.3389/fonc.2022.1078916 (PMC9872113; doi:10.3389/fonc.2022.1078916)
Supplement: Supplementary Table 1 — Raw RNA-seq data. [file DataSheet_1.csv]

Ensembl Gene ID	Chromosome Name	Gene Start (bp)	Gene End (bp)	Strand	Entrez Gene ID	Associated Gene Name	Description	Biotype	DN000947	DN000948	DN000949	DN000950	DN000951	DN000952
ENSG00000000003	chrX	100627109	100639991	-	7105	TSPAN6	tetraspanin 6 [Source:HGNC Symbol;Acc:HGNC:11858]	protein_coding	10	5	4	0	1	1
ENSG00000000005	chrX	100584802	100599885	+	64102	TNMD	tenomodulin [Source:HGNC Symbol;Acc:HGNC:17757]	protein_coding	0	0	0	0	0	0
ENSG00000000419	chr20	50934867	50958555	-	8813	DPM1	dolichyl-phosphate mannosyltransferase polypeptide 1, catalytic subunit [Source:HGNC Symbol;Acc:HGNC:3005]	protein_coding	927	607	664	1677	1674	1186
ENSG00000000457	chr1	169849631	169894267	-	57147	SCYL3	SCY1-like, kinase-like 3 [Source:HGNC Symbol;Acc:HGNC:19285]	protein_coding	295	187	190	214	202	193
ENSG00000000460	chr1	169662007	169854080	+	55732	C1orf112	chromosome 1 open reading frame 112 [Source:HGNC Symbol;Acc:HGNC:25565]	protein_coding	659	498	457	863	820	725
ENSG00000000938	chr1	27612064	27635277	-	2268	FGR	FGR proto-oncogene, Src family tyrosine kinase [Source:HGNC Symbol;Acc:HGNC:3697]	protein_coding	0	0	0	0	0	1
ENSG00000000971	chr1	196651878	196747504	+	3075	CFH	complement factor H [Source:HGNC Symbol;Acc:HGNC:4883]	protein_coding	3	4	3	0	0	0
ENSG00000001036	chr6	143494811	143511690	-	2519	FUCA2	fucosidase, alpha-L- 2, plasma [Source:HGNC Symbol;Acc:HGNC:4008]	protein_coding	3070	2315	2218	2285	2143	1977
ENSG00000001084	chr6	53497341	53616970	-	2729	GCLC	glutamate-cysteine ligase, catalytic subunit [Source:HGNC Symbol;Acc:HGNC:4311]	protein_coding	735	494	498	590	619	487
ENSG00000001167	chr6	41072945	41099976	+	4800	NFYA	nuclear transcription factor Y, alpha [Source:HGNC Symbol;Acc:HGNC:7804]	protein_coding	1368	1053	1043	2131	2009	1717
ENSG00000001460	chr1	24356999	24416934	-	90529	STPG1	sperm-tail PG-rich repeat containing 1 [Source:HGNC Symbol;Acc:HGNC:28070]	protein_coding	160	115	97	69	58	82
ENSG00000001461	chr1	24415794	24472976	+	57185	NIPAL3	NIPA-like domain containing 3 [Source:HGNC Symbol;Acc:HGNC:25233]	protein_coding	497	352	365	137	103	94
ENSG00000001497	chrX	65512582	65534775	-	81887	LAS1L	LAS1-like, ribosome biogenesis factor [Source:HGNC Symbol;Acc:HGNC:25726]	protein_coding	4334	3600	3146	3323	3640	3236
ENSG00000001561	chr6	46129993	46146699	+	22875	ENPP4	ectonucleotide pyrophosphatase/phosphodiesterase 4 (putative) [Source:HGNC Symbol;Acc:HGNC:3359]	protein_coding	0	0	0	0	0	0
ENSG00000001617	chr3	50155045	50189075	+	6405	SEMA3F	sema domain, immunoglobulin domain (Ig), short basic domain, secreted, (semaphorin) 3F [Source:HGNC Symbol;Acc:HGNC:10728]	protein_coding	29	24	27	73	79	61
ENSG00000001626	chr7	117465784	117715971	+	1080	CFTR	cystic fibrosis transmembrane conductance regulator (ATP-binding cassette sub-family C, member 7) [Source:HGNC Symbol;Acc:HGNC:1884]	protein_coding	0	0	0	0	0	0
ENSG00000001629	chr7	92246234	92401384	+	54467	ANKIB1	ankyrin repeat and IBR domain containing 1 [Source:HGNC Symbol;Acc:HGNC:22215]	protein_coding	2376	1755	1663	1878	1903	1556
ENSG00000001630	chr7	92112151	92142952	-	1595	CYP51A1	cytochrome P450, family 51, subfamily A, polypeptide 1 [Source:HGNC Symbol;Acc:HGNC:2649]	protein_coding	1808	1364	1310	1412	1426	1316
ENSG00000001631	chr7	92198969	92246166	-	889	KRIT1	KRIT1, ankyrin repeat containing [Source:HGNC Symbol;Acc:HGNC:1573]	protein_coding	927	718	758	863	879	750
ENSG00000002016	chr12	912077	990053	-	5893	RAD52	RAD52 homolog, DNA repair protein [Source:HGNC Symbol;Acc:HGNC:9824]	protein_coding	426	337	349	328	338	365
ENSG00000002079	chr7	99238794	99311130	+	84176	MYH16	myosin, heavy chain 16 pseudogene [Source:HGNC Symbol;Acc:HGNC:31038]	unitary_pseudogene	127	120	94	48	47	58
ENSG00000002330	chr11	64269830	64284704	-	572	BAD	BCL2-associated agonist of cell death [Source:HGNC Symbol;Acc:HGNC:936]	protein_coding	458	490	329	400	303	393
ENSG00000002549	chr4	17577192	17607972	+	51056	LAP3	leucine aminopeptidase 3 [Source:HGNC Symbol;Acc:HGNC:18449]	protein_coding	1634	1288	1204	1708	1629	1417
ENSG00000002586	chrX	2691179	2741309	+	4267	CD99	CD99 molecule [Source:HGNC Symbol;Acc:HGNC:7082]	protein_coding	1553	1271	1132	1422	1381	1323
ENSG00000002587	chr4	11393150	11429765	-	9957	HS3ST1	heparan sulfate (glucosamine) 3-O-sulfotransferase 1 [Source:HGNC Symbol;Acc:HGNC:5194]	protein_coding	0	0	0	0	0	0
ENSG00000002726	chr7	150824627	150861504	+	26	AOC1	amine oxidase, copper containing 1 [Source:HGNC Symbol;Acc:HGNC:80]	protein_coding	0	1	0	0	0	0
ENSG00000002745	chr7	121325367	121341104	+	51384	WNT16	wingless-type MMTV integration site family, member 16 [Source:HGNC Symbol;Acc:HGNC:16267]	protein_coding	15	7	5	0	1	0
ENSG00000002746	chr7	43112599	43566001	+	23072	HECW1	HECT, C2 and WW domain containing E3 ubiquitin protein ligase 1 [Source:HGNC Symbol;Acc:HGNC:22195]	protein_coding	94	89	63	51	57	64
ENSG00000002822	chr7	1815793	2233243	-	8379	MAD1L1	MAD1 mitotic arrest deficient-like 1 (yeast) [Source:HGNC Symbol;Acc:HGNC:6762]	protein_coding	736	847	639	913	876	919
ENSG00000002834	chr17	38869859	38921770	+	3927	LASP1	LIM and SH3 protein 1 [Source:HGNC Symbol;Acc:HGNC:6513]	protein_coding	6809	6074	5074	6257	6376	5877
ENSG00000002919	chr17	48103357	48123074	+	29916	SNX11	sorting nexin 11 [Source:HGNC Symbol;Acc:HGNC:14975]	protein_coding	620	480	459	672	671	517
ENSG00000002933	chr7	150800403	150805120	+	55365	TMEM176A	transmembrane protein 176A [Source:HGNC Symbol;Acc:HGNC:24930]	protein_coding	0	0	0	0	0	0
ENSG00000003056	chr12	8940363	8949955	-	4074	M6PR	mannose-6-phosphate receptor (cation dependent) [Source:HGNC Symbol;Acc:HGNC:6752]	protein_coding	1979	1452	1378	3778	3544	3016
ENSG00000003096	chrX	117897813	118117340	-	90293	KLHL13	kelch-like family member 13 [Source:HGNC Symbol;Acc:HGNC:22931]	protein_coding	67	50	38	26	26	15
ENSG00000003137	chr2	72129238	72148038	-	56603	CYP26B1	cytochrome P450, family 26, subfamily B, polypeptide 1 [Source:HGNC Symbol;Acc:HGNC:20581]	protein_coding	285	266	215	39	31	37
ENSG00000003147	chr7	8113184	8262687	-	3382	ICA1	islet cell autoantigen 1, 69kDa [Source:HGNC Symbol;Acc:HGNC:5343]	protein_coding	87	65	70	1	3	3
ENSG00000003249	chr16	90004865	90020128	-	79007	DBNDD1	dysbindin (dystrobrevin binding protein 1) domain containing 1 [Source:HGNC Symbol;Acc:HGNC:28455]	protein_coding	828	848	718	717	671	793
ENSG00000003393	chr2	201700554	201781189	-	57679	ALS2	amyotrophic lateral sclerosis 2 (juvenile) [Source:HGNC Symbol;Acc:HGNC:443]	protein_coding	1814	1381	1289	1367	1312	1109
ENSG00000003400	chr2	201182881	201229406	+	843	CASP10	caspase 10, apoptosis-related cysteine peptidase [Source:HGNC Symbol;Acc:HGNC:1500]	protein_coding	481	374	359	236	264	214
ENSG00000003402	chr2	201116104	201176687	+	8837	CFLAR	CASP8 and FADD-like apoptosis regulator [Source:HGNC Symbol;Acc:HGNC:1876]	protein_coding	1594	1224	1159	1412	1409	1200
ENSG00000003436	chr2	187464230	187565760	-	7035	TFPI	tissue factor pathway inhibitor (lipoprotein-associated coagulation inhibitor) [Source:HGNC Symbol;Acc:HGNC:11760]	protein_coding	2051	1444	1648	1153	1195	980
ENSG00000003509	chr2	37231631	37253403	+	55471	NDUFAF7	NADH dehydrogenase (ubiquinone) complex I, assembly factor 7 [Source:HGNC Symbol;Acc:HGNC:28816]	protein_coding	687	424	481	704	624	487
ENSG00000003756	chr3	50088908	50119021	+	10181	RBM5	RNA binding motif protein 5 [Source:HGNC Symbol;Acc:HGNC:9902]	protein_coding	3234	2406	2262	2469	2463	2144
ENSG00000003987	chr8	17298030	17413528	-	9108	MTMR7	myotubularin related protein 7 [Source:HGNC Symbol;Acc:HGNC:7454]	protein_coding	0	0	0	0	0	0
ENSG00000003989	chr8	17497088	17570573	+	6542	SLC7A2	solute carrier family 7 (cationic amino acid transporter, y+ system), member 2 [Source:HGNC Symbol;Acc:HGNC:11060]	protein_coding	13	10	13	10	3	5
ENSG00000004059	chr7	127588345	127591705	+	381	ARF5	ADP-ribosylation factor 5 [Source:HGNC Symbol;Acc:HGNC:658]	protein_coding	4706	4327	3591	2508	2470	2187
ENSG00000004139	chr17	28364356	28404049	+	23098	SARM1	sterile alpha and TIR motif containing 1 [Source:HGNC Symbol;Acc:HGNC:17074]	protein_coding	711	722	531	332	324	346
ENSG00000004142	chr17	28347177	28357522	-	26073	POLDIP2	polymerase (DNA-directed), delta interacting protein 2 [Source:HGNC Symbol;Acc:HGNC:23781]	protein_coding	6383	5396	4842	5557	5543	5029
ENSG00000004399	chr3	129555175	129606818	-	23129	PLXND1	plexin D1 [Source:HGNC Symbol;Acc:HGNC:9107]	protein_coding	3751	3956	3045	2975	3031	3043
ENSG00000004455	chr1	33007940	33080996	-	204	AK2	adenylate kinase 2 [Source:HGNC Symbol;Acc:HGNC:362]	protein_coding	9296	6807	6540	8573	8556	7320
ENSG00000004468	chr4	15778275	15853230	+	952	CD38	CD38 molecule [Source:HGNC Symbol;Acc:HGNC:1667]	protein_coding	0	0	0	0	0	0
ENSG00000004478	chr12	2794953	2805423	+	2288	FKBP4	FK506 binding protein 4, 59kDa [Source:HGNC Symbol;Acc:HGNC:3720]	protein_coding	3926	3115	2860	10315	10768	9512
ENSG00000004487	chr1	23019448	23083689	+	23028	KDM1A	lysine (K)-specific demethylase 1A [Source:HGNC Symbol;Acc:HGNC:29079]	protein_coding	3613	2913	2683	3750	3764	3122
ENSG00000004534	chr3	49940007	50100045	+	10180	RBM6	RNA binding motif protein 6 [Source:HGNC Symbol;Acc:HGNC:9903]	protein_coding	2407	1613	1549	1858	1895	1474
ENSG00000004660	chr17	3860315	3894891	-	84254	CAMKK1	calcium/calmodulin-dependent protein kinase kinase 1, alpha [Source:HGNC Symbol;Acc:HGNC:1469]	protein_coding	632	565	436	401	428	413
ENSG00000004700	chr12	21468911	21501669	-	5965	RECQL	RecQ helicase-like [Source:HGNC Symbol;Acc:HGNC:9948]	protein_coding	1075	728	746	2583	2718	2124
ENSG00000004766	chr7	93232340	93361121	+	55610	VPS50	VPS50 EARP/GARPII complex subunit [Source:HGNC Symbol;Acc:HGNC:25956]	protein_coding	264	161	211	306	295	270
ENSG00000004776	chr19	35754568	35758079	-	126393	HSPB6	heat shock protein, alpha-crystallin-related, B6 [Source:HGNC Symbol;Acc:HGNC:26511]	protein_coding	1	1	0	2	2	2
ENSG00000004777	chr19	35774532	35788822	+	115703	ARHGAP33	Rho GTPase activating protein 33 [Source:HGNC Symbol;Acc:HGNC:23085]	protein_coding	336	413	312	410	404	427
ENSG00000004779	chr16	23581002	23596356	-	4706	NDUFAB1	NADH dehydrogenase (ubiquinone) 1, alpha/beta subcomplex, 1, 8kDa [Source:HGNC Symbol;Acc:HGNC:7694]	protein_coding	1002	1019	712	1395	1174	1221
ENSG00000004799	chr7	95583499	95596491	-	5166	PDK4	pyruvate dehydrogenase kinase, isozyme 4 [Source:HGNC Symbol;Acc:HGNC:8812]	protein_coding	10	6	3	5	3	3
ENSG00000004809	chr6	110424687	110476641	-	85413	SLC22A16	solute carrier family 22 (organic cation/carnitine transporter), member 16 [Source:HGNC Symbol;Acc:HGNC:20302]	protein_coding	0	0	0	0	0	0
ENSG00000004838	chr3	50341110	50346852	-	51364	ZMYND10	zinc finger, MYND-type containing 10 [Source:HGNC Symbol;Acc:HGNC:19412]	protein_coding	69	41	34	14	26	21
ENSG00000004846	chr7	20615207	20777038	+	340273	ABCB5	ATP-binding cassette, sub-family B (MDR/TAP), member 5 [Source:HGNC Symbol;Acc:HGNC:46]	protein_coding	2	0	0	0	0	0
ENSG00000004848	chrX	25003694	25015948	-	170302	ARX	aristaless related homeobox [Source:HGNC Symbol;Acc:HGNC:18060]	protein_coding	0	2	2	1	1	0
ENSG00000004864	chr7	96120220	96322147	-	10165	SLC25A13	solute carrier family 25 (aspartate/glutamate carrier), member 13 [Source:HGNC Symbol;Acc:HGNC:10983]	protein_coding	981	710	737	1958	1894	1634
ENSG00000004866	chr7	116953238	117230103	+	7982	ST7	suppression of tumorigenicity 7 [Source:HGNC Symbol;Acc:HGNC:11351]	protein_coding	805	571	549	486	484	328
ENSG00000004897	chr17	47117703	47189422	-	996	CDC27	cell division cycle 27 [Source:HGNC Symbol;Acc:HGNC:1728]	protein_coding	2234	1643	1726	2775	2960	2362
ENSG00000004939	chr17	44248385	44268141	-	6521	SLC4A1	solute carrier family 4 (anion exchanger), member 1 (Diego blood group) [Source:HGNC Symbol;Acc:HGNC:11027]	protein_coding	4	7	5	1	0	3
ENSG00000004948	chr7	93424487	93574730	-	799	CALCR	calcitonin receptor [Source:HGNC Symbol;Acc:HGNC:1440]	protein_coding	2	4	0	0	0	1
ENSG00000004961	chrX	11111301	11123078	+	3052	HCCS	holocytochrome c synthase [Source:HGNC Symbol;Acc:HGNC:4837]	protein_coding	1562	1148	989	1199	1100	1061
ENSG00000004975	chr17	7225341	7234545	-	1856	DVL2	dishevelled segment polarity protein 2 [Source:HGNC Symbol;Acc:HGNC:3086]	protein_coding	1465	1326	1094	832	802	745
ENSG00000005001	chr16	2852727	2858170	-	64063	PRSS22	protease, serine, 22 [Source:HGNC Symbol;Acc:HGNC:14368]	protein_coding	0	0	0	0	0	0
ENSG00000005007	chr19	18831938	18868236	+	5976	UPF1	UPF1 regulator of nonsense transcripts homolog (yeast) [Source:HGNC Symbol;Acc:HGNC:9962]	protein_coding	4241	4214	3223	3369	3647	3561
ENSG00000005020	chr7	26667062	26995239	-	8935	SKAP2	src kinase associated phosphoprotein 2 [Source:HGNC Symbol;Acc:HGNC:15687]	protein_coding	2084	1485	1483	1656	1745	1477
ENSG00000005022	chrX	119468400	119471319	+	292	SLC25A5	solute carrier family 25 (mitochondrial carrier; adenine nucleotide translocator), member 5 [Source:HGNC Symbol;Acc:HGNC:10991]	protein_coding	18667	15043	13974	18267	18527	15826
ENSG00000005059	chr4	109560205	109688726	+	55013	CCDC109B	coiled-coil domain containing 109B [Source:HGNC Symbol;Acc:HGNC:26076]	protein_coding	288	229	214	506	521	404
ENSG00000005073	chr7	27181510	27185223	-	3207	HOXA11	homeobox A11 [Source:HGNC Symbol;Acc:HGNC:5101]	protein_coding	53	49	29	24	29	30
ENSG00000005075	chr7	102473118	102478907	-	5439	POLR2J	polymerase (RNA) II (DNA directed) polypeptide J, 13.3kDa [Source:HGNC Symbol;Acc:HGNC:9197]	protein_coding	638	524	502	702	617	501
ENSG00000005100	chr17	5440912	5469060	-	56919	DHX33	DEAH (Asp-Glu-Ala-His) box polypeptide 33 [Source:HGNC Symbol;Acc:HGNC:16718]	protein_coding	2900	2115	1918	2253	2255	1969
ENSG00000005102	chr17	43640388	43661954	-	4222	MEOX1	mesenchyme homeobox 1 [Source:HGNC Symbol;Acc:HGNC:7013]	protein_coding	2	3	0	10	7	5
ENSG00000005108	chr7	11370357	11832198	-	221981	THSD7A	thrombospondin, type I, domain containing 7A [Source:HGNC Symbol;Acc:HGNC:22207]	protein_coding	0	0	0	0	0	0
ENSG00000005156	chr17	34980494	35009743	+	3980	LIG3	ligase III, DNA, ATP-dependent [Source:HGNC Symbol;Acc:HGNC:6600]	protein_coding	2392	1767	1704	2263	2356	2189
ENSG00000005175	chr12	47661249	47706061	-	79657	RPAP3	RNA polymerase II associated protein 3 [Source:HGNC Symbol;Acc:HGNC:26151]	protein_coding	659	430	516	1015	1113	829
ENSG00000005187	chr16	20610243	20797581	+	6296	ACSM3	acyl-CoA synthetase medium-chain family member 3 [Source:HGNC Symbol;Acc:HGNC:10522]	protein_coding	2	4	5	6	7	4
ENSG00000005189	chr16	20806429	20849668	+	81691	AC004381.6	Putative RNA exonuclease NEF-sp [Source:UniProtKB/Swiss-Prot;Acc:Q96IC2]	protein_coding	249	255	209	334	353	285
ENSG00000005194	chr16	57428169	57447528	-	57019	CIAPIN1	cytokine induced apoptosis inhibitor 1 [Source:HGNC Symbol;Acc:HGNC:28050]	protein_coding	3599	2825	2485	2774	2937	2303
ENSG00000005206	chr19	2328615	2354806	+	56928	SPPL2B	signal peptide peptidase like 2B [Source:HGNC Symbol;Acc:HGNC:30627]	protein_coding	1868	2462	1524	1325	1140	1493
ENSG00000005238	chr9	35104112	35116341	-	80256	FAM214B	family with sequence similarity 214, member B [Source:HGNC Symbol;Acc:HGNC:25666]	protein_coding	245	244	220	300	317	282
ENSG00000005243	chr17	48026167	48038030	-	51226	COPZ2	coatomer protein complex, subunit zeta 2 [Source:HGNC Symbol;Acc:HGNC:19356]	protein_coding	79	47	34	130	129	100
ENSG00000005249	chr7	107044649	107161811	+	5577	PRKAR2B	protein kinase, cAMP-dependent, regulatory, type II, beta [Source:HGNC Symbol;Acc:HGNC:9392]	protein_coding	205	137	142	841	778	671
ENSG00000005302	chrX	11758159	11775753	+	10943	MSL3	male-specific lethal 3 homolog (Drosophila) [Source:HGNC Symbol;Acc:HGNC:7370]	protein_coding	1005	694	707	768	692	592
ENSG00000005339	chr16	3725054	3880726	-	1387	CREBBP	CREB binding protein [Source:HGNC Symbol;Acc:HGNC:2348]	protein_coding	2086	1768	1361	1776	1803	1789
ENSG00000005379	chr17	58301228	58328760	-	9256	BZRAP1	benzodiazepine receptor (peripheral) associated protein 1 [Source:HGNC Symbol;Acc:HGNC:16831]	protein_coding	0	0	0	0	0	0
ENSG00000005381	chr17	58269856	58280935	-	4353	MPO	myeloperoxidase [Source:HGNC Symbol;Acc:HGNC:7218]	protein_coding	0	0	0	0	0	0
ENSG00000005421	chr7	95297676	95324707	-	5444	PON1	paraoxonase 1 [Source:HGNC Symbol;Acc:HGNC:9204]	protein_coding	0	0	0	0	0	0
ENSG00000005436	chr2	75652000	75710989	-	6936	GCFC2	GC-rich sequence DNA-binding factor 2 [Source:HGNC Symbol;Acc:HGNC:1317]	protein_coding	885	668	643	534	481	364
ENSG00000005448	chr2	74421678	74425755	+	84058	WDR54	WD repeat domain 54 [Source:HGNC Symbol;Acc:HGNC:25770]	protein_coding	869	743	682	796	821	759
ENSG00000005469	chr7	87345681	87399795	+	54677	CROT	carnitine O-octanoyltransferase [Source:HGNC Symbol;Acc:HGNC:2366]	protein_coding	15	10	14	205	220	171
ENSG00000005471	chr7	87401697	87480435	-	5244	ABCB4	ATP-binding cassette, sub-family B (MDR/TAP), member 4 [Source:HGNC Symbol;Acc:HGNC:45]	protein_coding	0	0	3	0	0	0
ENSG00000005483	chr7	105014179	105114361	+	55904	KMT2E	lysine (K)-specific methyltransferase 2E [Source:HGNC Symbol;Acc:HGNC:18541]	protein_coding	1633	1197	1152	1311	1313	1208
ENSG00000005486	chr7	75842602	75888926	+	57414	RHBDD2	rhomboid domain containing 2 [Source:HGNC Symbol;Acc:HGNC:23082]	protein_coding	1436	1430	1101	1491	1444	1519
ENSG00000005513	chr16	981808	986979	+	30812	SOX8	SRY (sex determining region Y)-box 8 [Source:HGNC Symbol;Acc:HGNC:11203]	protein_coding	86	68	45	314	291	319
ENSG00000005700	chr6	82169983	82247754	-	25998	IBTK	inhibitor of Bruton agammaglobulinemia tyrosine kinase [Source:HGNC Symbol;Acc:HGNC:17853]	protein_coding	2677	1798	1965	1784	1800	1385
ENSG00000005801	chr11	3339261	3379222	-	7748	ZNF195	zinc finger protein 195 [Source:HGNC Symbol;Acc:HGNC:12986]	protein_coding	530	381	395	329	286	279
ENSG00000005810	chr13	77044655	77327050	-	23077	MYCBP2	MYC binding protein 2, E3 ubiquitin protein ligase [Source:HGNC Symbol;Acc:HGNC:23386]	protein_coding	2170	1497	1461	1500	1430	1220
ENSG00000005812	chr13	76992598	77027195	-	26224	FBXL3	F-box and leucine-rich repeat protein 3 [Source:HGNC Symbol;Acc:HGNC:13599]	protein_coding	381	329	308	343	322	249
ENSG00000005844	chr16	30472658	30523185	+	3683	ITGAL	integrin, alpha L (antigen CD11A (p180), lymphocyte function-associated antigen 1; alpha polypeptide) [Source:HGNC Symbol;Acc:HGNC:6148]	protein_coding	1	0	0	2	2	1
ENSG00000005882	chr17	50094737	50112152	+	5164	PDK2	pyruvate dehydrogenase kinase, isozyme 2 [Source:HGNC Symbol;Acc:HGNC:8810]	protein_coding	249	255	214	165	164	188
ENSG00000005884	chr17	50055968	50090481	+	3675	ITGA3	integrin, alpha 3 (antigen CD49C, alpha 3 subunit of VLA-3 receptor) [Source:HGNC Symbol;Acc:HGNC:6139]	protein_coding	1951	1929	1576	4117	4140	4028
ENSG00000005889	chrX	24149173	24216255	+	7543	ZFX	zinc finger protein, X-linked [Source:HGNC Symbol;Acc:HGNC:12869]	protein_coding	1279	866	891	988	1003	799
ENSG00000005893	chrX	120427827	120469365	-	3920	LAMP2	lysosomal-associated membrane protein 2 [Source:HGNC Symbol;Acc:HGNC:6501]	protein_coding	1751	1254	1266	2110	2125	1910
ENSG00000005961	chr17	44372180	44389505	-	3674	ITGA2B	integrin, alpha 2b (platelet glycoprotein IIb of IIb/IIIa complex, antigen CD41) [Source:HGNC Symbol;Acc:HGNC:6138]	protein_coding	18	12	9	7	3	9
ENSG00000005981	chr7	95478444	95540232	+	51666	ASB4	ankyrin repeat and SOCS box containing 4 [Source:HGNC Symbol;Acc:HGNC:16009]	protein_coding	0	0	0	0	0	0
ENSG00000006007	chr16	19501689	19522145	-	51573	GDE1	glycerophosphodiester phosphodiesterase 1 [Source:HGNC Symbol;Acc:HGNC:29644]	protein_coding	1345	1052	909	1349	1283	1181
ENSG00000006015	chr19	18588685	18592336	+	55049	C19orf60	chromosome 19 open reading frame 60 [Source:HGNC Symbol;Acc:HGNC:26098]	protein_coding	252	360	216	137	116	138
ENSG00000006016	chr19	18572220	18607741	-	9244	CRLF1	cytokine receptor-like factor 1 [Source:HGNC Symbol;Acc:HGNC:2364]	protein_coding	308	334	238	725	742	855
ENSG00000006025	chr17	47807372	47821834	-	114881	OSBPL7	oxysterol binding protein-like 7 [Source:HGNC Symbol;Acc:HGNC:16387]	protein_coding	359	334	319	11	19	7
ENSG00000006042	chr17	32927910	32945106	+	26022	TMEM98	transmembrane protein 98 [Source:HGNC Symbol;Acc:HGNC:24529]	protein_coding	0	0	0	0	0	0
ENSG00000006047	chr17	7288252	7294615	-	51087	YBX2	Y box binding protein 2 [Source:HGNC Symbol;Acc:HGNC:17948]	protein_coding	0	0	0	0	0	1
ENSG00000006059	chr17	41346092	41350812	-	3883	KRT33A	keratin 33A, type I [Source:HGNC Symbol;Acc:HGNC:6450]	protein_coding	0	0	0	0	0	0
ENSG00000006062	chr17	45263121	45317040	-	9020	MAP3K14	mitogen-activated protein kinase kinase kinase 14 [Source:HGNC Symbol;Acc:HGNC:6853]	protein_coding	1187	1132	933	1218	1340	1253
ENSG00000006071	chr11	17392885	17476845	-	6833	ABCC8	ATP-binding cassette, sub-family C (CFTR/MRP), member 8 [Source:HGNC Symbol;Acc:HGNC:59]	protein_coding	0	1	0	11	12	11
ENSG00000006116	chr16	24255553	24362801	+	10368	CACNG3	calcium channel, voltage-dependent, gamma subunit 3 [Source:HGNC Symbol;Acc:HGNC:1407]	protein_coding	0	0	0	0	0	0
ENSG00000006118	chr11	60924463	60937159	+	54972	TMEM132A	transmembrane protein 132A [Source:HGNC Symbol;Acc:HGNC:31092]	protein_coding	355	481	298	404	427	462
ENSG00000006125	chr17	35578046	35726409	+	163	AP2B1	adaptor-related protein complex 2, beta 1 subunit [Source:HGNC Symbol;Acc:HGNC:563]	protein_coding	24197	17401	16484	28908	27960	24418
ENSG00000006128	chr7	97731908	97740472	+	6863	TAC1	tachykinin, precursor 1 [Source:HGNC Symbol;Acc:HGNC:11517]	protein_coding	0	0	0	0	0	0
ENSG00000006194	chr16	3263800	3301401	+	10127	ZNF263	zinc finger protein 263 [Source:HGNC Symbol;Acc:HGNC:13056]	protein_coding	955	780	618	737	756	618
ENSG00000006210	chr16	57372458	57385048	+	6376	CX3CL1	chemokine (C-X3-C motif) ligand 1 [Source:HGNC Symbol;Acc:HGNC:10647]	protein_coding	0	2	2	42	35	39
ENSG00000006282	chr17	50543058	50555852	+	64847	SPATA20	spermatogenesis associated 20 [Source:HGNC Symbol;Acc:HGNC:26125]	protein_coding	2280	2224	1755	1445	1409	1405
ENSG00000006283	chr17	50561068	50627474	+	8913	CACNA1G	calcium channel, voltage-dependent, T type, alpha 1G subunit [Source:HGNC Symbol;Acc:HGNC:1394]	protein_coding	9	10	4	10	6	8
ENSG00000006327	chr16	3018445	3022383	+	51330	TNFRSF12A	tumor necrosis factor receptor superfamily, member 12A [Source:HGNC Symbol;Acc:HGNC:18152]	protein_coding	281	376	246	744	747	755
ENSG00000006377	chr7	97005548	97011039	+	1750	DLX6	distal-less homeobox 6 [Source:HGNC Symbol;Acc:HGNC:2919]	protein_coding	5	8	7	14	26	14
ENSG00000006432	chr14	70722526	70809534	-	4293	MAP3K9	mitogen-activated protein kinase kinase kinase 9 [Source:HGNC Symbol;Acc:HGNC:6861]	protein_coding	379	295	275	171	175	152
ENSG00000006451	chr7	39623483	39708124	+	5898	RALA	v-ral simian leukemia viral oncogene homolog A (ras related) [Source:HGNC Symbol;Acc:HGNC:9839]	protein_coding	783	606	603	938	836	716
ENSG00000006453	chr7	98291651	98401068	-	55971	BAIAP2L1	BAI1-associated protein 2-like 1 [Source:HGNC Symbol;Acc:HGNC:21649]	protein_coding	773	699	598	207	239	196
ENSG00000006459	chr7	140084746	140177035	-	80853	KDM7A	lysine (K)-specific demethylase 7A [Source:HGNC Symbol;Acc:HGNC:22224]	protein_coding	227	129	139	182	174	135
ENSG00000006468	chr7	13891228	13991425	-	2115	ETV1	ets variant 1 [Source:HGNC Symbol;Acc:HGNC:3490]	protein_coding	261	204	167	497	474	409
ENSG00000006530	chr7	141551189	141655244	+	55750	AGK	acylglycerol kinase [Source:HGNC Symbol;Acc:HGNC:21869]	protein_coding	1990	1457	1389	1022	1131	908
ENSG00000006534	chr11	68008578	68029282	+	221	ALDH3B1	aldehyde dehydrogenase 3 family, member B1 [Source:HGNC Symbol;Acc:HGNC:410]	protein_coding	664	704	520	155	144	119
ENSG00000006555	chr1	54779712	54801267	-	55001	TTC22	tetratricopeptide repeat domain 22 [Source:HGNC Symbol;Acc:HGNC:26067]	protein_coding	0	0	0	0	0	0
ENSG00000006576	chr7	77798792	77957503	+	57157	PHTF2	putative homeodomain transcription factor 2 [Source:HGNC Symbol;Acc:HGNC:13411]	protein_coding	1229	866	886	1953	1979	1627
ENSG00000006606	chr7	75769533	75789896	-	10344	CCL26	chemokine (C-C motif) ligand 26 [Source:HGNC Symbol;Acc:HGNC:10625]	protein_coding	0	0	0	0	0	0
ENSG00000006607	chr2	241356243	241494841	+	9855	FARP2	FERM, RhoGEF and pleckstrin domain protein 2 [Source:HGNC Symbol;Acc:HGNC:16460]	protein_coding	2020	1599	1411	2175	2171	1832
ENSG00000006611	chr11	17493895	17544416	-	10083	USH1C	Usher syndrome 1C [Source:HGNC Symbol;Acc:HGNC:12597]	protein_coding	1	2	0	0	0	0
ENSG00000006625	chr7	30496621	30504844	-	79017	GGCT	gamma-glutamylcyclotransferase [Source:HGNC Symbol;Acc:HGNC:21705]	protein_coding	1093	828	836	1690	1695	1298
ENSG00000006634	chr7	87876216	87909541	+	10926	DBF4	DBF4 zinc finger [Source:HGNC Symbol;Acc:HGNC:17364]	protein_coding	630	471	497	1014	1053	850
ENSG00000006638	chr19	3594506	3606840	-	6915	TBXA2R	thromboxane A2 receptor [Source:HGNC Symbol;Acc:HGNC:11608]	protein_coding	21	20	12	39	38	42
ENSG00000006652	chr7	112422968	112481017	+	3475	IFRD1	interferon-related developmental regulator 1 [Source:HGNC Symbol;Acc:HGNC:5456]	protein_coding	882	695	681	1232	1265	1107
ENSG00000006659	chr19	39704306	39709444	+	56891	LGALS14	lectin, galactoside-binding, soluble, 14 [Source:HGNC Symbol;Acc:HGNC:30054]	protein_coding	0	0	0	0	0	0
ENSG00000006695	chr17	14069496	14208677	+	1352	COX10	COX10 heme A:farnesyltransferase cytochrome c oxidase assembly factor [Source:HGNC Symbol;Acc:HGNC:2260]	protein_coding	849	578	587	638	620	543
ENSG00000006704	chr7	74453790	74602604	+	9569	GTF2IRD1	GTF2I repeat domain containing 1 [Source:HGNC Symbol;Acc:HGNC:4661]	protein_coding	1355	1215	1015	936	988	1023
ENSG00000006712	chr19	39385852	39391195	-	54623	PAF1	PAF1 homolog, Paf1/RNA polymerase II complex component [Source:HGNC Symbol;Acc:HGNC:25459]	protein_coding	1450	1252	1121	1275	1380	1174
ENSG00000006715	chr7	38722963	38932394	-	27072	VPS41	vacuolar protein sorting 41 homolog (S. cerevisiae) [Source:HGNC Symbol;Acc:HGNC:12713]	protein_coding	1316	969	929	1072	1129	853
ENSG00000006740	chr17	12789539	12991643	+	9912	ARHGAP44	Rho GTPase activating protein 44 [Source:HGNC Symbol;Acc:HGNC:29096]	protein_coding	381	310	315	119	95	94
ENSG00000006744	chr17	12992391	13018187	-	60528	ELAC2	elaC ribonuclease Z 2 [Source:HGNC Symbol;Acc:HGNC:14198]	protein_coding	4984	4566	3952	3540	3611	3364
ENSG00000006747	chr7	12570577	12660179	+	85477	SCIN	scinderin [Source:HGNC Symbol;Acc:HGNC:21695]	protein_coding	1	1	1	0	0	0
ENSG00000006756	chrX	2903970	2929351	-	414	ARSD	arylsulfatase D [Source:HGNC Symbol;Acc:HGNC:717]	protein_coding	1226	900	840	505	494	432
ENSG00000006757	chrX	7898247	7927739	-	8228	PNPLA4	patatin-like phospholipase domain containing 4 [Source:HGNC Symbol;Acc:HGNC:24887]	protein_coding	0	0	0	0	0	0
ENSG00000006788	chr17	10298084	10373130	-	8735	MYH13	myosin, heavy chain 13, skeletal muscle [Source:HGNC Symbol;Acc:HGNC:7571]	protein_coding	0	0	0	0	0	0
ENSG00000006831	chr12	1688574	1788678	+	79602	ADIPOR2	adiponectin receptor 2 [Source:HGNC Symbol;Acc:HGNC:24041]	protein_coding	2712	2002	1888	4302	4150	3685
ENSG00000006837	chr5	134286350	134371047	-	51265	CDKL3	cyclin-dependent kinase-like 3 [Source:HGNC Symbol;Acc:HGNC:15483]	protein_coding	143	77	104	85	83	59
ENSG00000007001	chr2	157876702	158136154	+	151531	UPP2	uridine phosphorylase 2 [Source:HGNC Symbol;Acc:HGNC:23061]	protein_coding	0	0	0	1	0	0
ENSG00000007038	chr16	2817180	2826304	+	10942	PRSS21	protease, serine, 21 (testisin) [Source:HGNC Symbol;Acc:HGNC:9485]	protein_coding	0	0	0	0	0	0
ENSG00000007047	chr19	45079288	45305283	+	57787	MARK4	MAP/microtubule affinity-regulating kinase 4 [Source:HGNC Symbol;Acc:HGNC:13538]	protein_coding	661	718	528	578	606	580
ENSG00000007062	chr4	15963076	16084378	-	8842	PROM1	prominin 1 [Source:HGNC Symbol;Acc:HGNC:9454]	protein_coding	0	0	0	0	0	0
ENSG00000007080	chr19	17933016	17943991	+	115098	CCDC124	coiled-coil domain containing 124 [Source:HGNC Symbol;Acc:HGNC:25171]	protein_coding	1546	1911	1229	1189	1052	1279
ENSG00000007129	chr19	41549518	41586844	+	90273	CEACAM21	carcinoembryonic antigen-related cell adhesion molecule 21 [Source:HGNC Symbol;Acc:HGNC:28834]	protein_coding	0	0	0	0	0	0
ENSG00000007168	chr17	2593210	2685615	+	5048	PAFAH1B1	platelet-activating factor acetylhydrolase 1b, regulatory subunit 1 (45kDa) [Source:HGNC Symbol;Acc:HGNC:8574]	protein_coding	3966	2935	2904	4058	4173	3481
ENSG00000007171	chr17	27756766	27800499	-	4843	NOS2	nitric oxide synthase 2, inducible [Source:HGNC Symbol;Acc:HGNC:7873]	protein_coding	1	2	0	2	1	0
ENSG00000007174	chr17	11598431	11969748	+	1770	DNAH9	dynein, axonemal, heavy chain 9 [Source:HGNC Symbol;Acc:HGNC:2953]	protein_coding	0	0	0	0	0	0
ENSG00000007202	chr17	28614440	28645454	-	9703	KIAA0100	KIAA0100 [Source:HGNC Symbol;Acc:HGNC:28960]	protein_coding	11090	8520	7787	8292	8784	7834
ENSG00000007216	chr17	28473293	28497781	+	9058	SLC13A2	solute carrier family 13 (sodium-dependent dicarboxylate transporter), member 2 [Source:HGNC Symbol;Acc:HGNC:10917]	protein_coding	0	0	0	0	0	0
ENSG00000007237	chr17	9910609	10198551	-	8522	GAS7	growth arrest-specific 7 [Source:HGNC Symbol;Acc:HGNC:4169]	protein_coding	1	0	2	2	1	2
ENSG00000007255	chr19	45162928	45178237	-	79090	TRAPPC6A	trafficking protein particle complex 6A [Source:HGNC Symbol;Acc:HGNC:23069]	protein_coding	406	423	355	179	198	171
ENSG00000007264	chr19	3777970	3802129	-	4145	MATK	megakaryocyte-associated tyrosine kinase [Source:HGNC Symbol;Acc:HGNC:6906]	protein_coding	13	27	23	180	216	218
ENSG00000007306	chr19	41673307	41706976	-	1087	CEACAM7	carcinoembryonic antigen-related cell adhesion molecule 7 [Source:HGNC Symbol;Acc:HGNC:1819]	protein_coding	0	0	0	0	0	0
ENSG00000007312	chr17	63928740	63932354	-	974	CD79B	CD79b molecule, immunoglobulin-associated beta [Source:HGNC Symbol;Acc:HGNC:1699]	protein_coding	0	0	0	0	2	0
ENSG00000007314	chr17	63938554	63972918	-	6329	SCN4A	sodium channel, voltage gated, type IV alpha subunit [Source:HGNC Symbol;Acc:HGNC:10591]	protein_coding	0	0	0	1	0	0
ENSG00000007341	chr1	112523518	112620825	-	54879	ST7L	suppression of tumorigenicity 7 like [Source:HGNC Symbol;Acc:HGNC:18441]	protein_coding	331	250	244	339	309	290
ENSG00000007350	chrX	154295671	154330350	+	8277	TKTL1	transketolase-like 1 [Source:HGNC Symbol;Acc:HGNC:11835]	protein_coding	0	0	0	0	0	1
ENSG00000007372	chr11	31784792	31817961	-	5080	PAX6	paired box 6 [Source:HGNC Symbol;Acc:HGNC:8620]	protein_coding	684	535	489	403	429	382
ENSG00000007376	chr16	784974	788397	-	113000	RPUSD1	RNA pseudouridylate synthase domain containing 1 [Source:HGNC Symbol;Acc:HGNC:14173]	protein_coding	379	478	314	457	393	528
ENSG00000007384	chr16	58059	76355	-	64285	RHBDF1	rhomboid 5 homolog 1 (Drosophila) [Source:HGNC Symbol;Acc:HGNC:20561]	protein_coding	358	394	331	308	298	350
ENSG00000007392	chr16	188969	229463	-	55692	LUC7L	LUC7-like [Source:HGNC Symbol;Acc:HGNC:6723]	protein_coding	599	468	418	627	573	529
ENSG00000007402	chr3	50362799	50504244	-	9254	CACNA2D2	calcium channel, voltage-dependent, alpha 2/delta subunit 2 [Source:HGNC Symbol;Acc:HGNC:1400]	protein_coding	41	34	31	41	57	54
ENSG00000007516	chr16	1333601	1349441	+	8938	BAIAP3	BAI1-associated protein 3 [Source:HGNC Symbol;Acc:HGNC:948]	protein_coding	205	239	153	186	149	207
ENSG00000007520	chr16	1349240	1351911	-	115939	TSR3	TSR3, 20S rRNA accumulation, homolog (S. cerevisiae) [Source:HGNC Symbol;Acc:HGNC:14175]	protein_coding	658	762	582	442	419	471
ENSG00000007541	chr16	566995	584136	+	9091	PIGQ	phosphatidylinositol glycan anchor biosynthesis, class Q [Source:HGNC Symbol;Acc:HGNC:14135]	protein_coding	724	907	636	463	445	561
ENSG00000007545	chr16	1612325	1677908	+	57585	CRAMP1	cramped chromatin regulator homolog 1 [Source:HGNC Symbol;Acc:HGNC:14122]	protein_coding	955	818	662	735	736	704
ENSG00000007866	chr6	35473597	35497076	-	7005	TEAD3	TEA domain family member 3 [Source:HGNC Symbol;Acc:HGNC:11716]	protein_coding	394	393	335	371	380	345
ENSG00000007908	chr1	169722641	169764705	-	6401	SELE	selectin E [Source:HGNC Symbol;Acc:HGNC:10718]	protein_coding	1	0	0	0	0	0
ENSG00000007923	chr1	6634168	6701924	-	55735	DNAJC11	DnaJ (Hsp40) homolog, subfamily C, member 11 [Source:HGNC Symbol;Acc:HGNC:25570]	protein_coding	3970	3348	2917	3255	3372	3100
ENSG00000007933	chr1	171090877	171117819	+	2328	FMO3	flavin containing monooxygenase 3 [Source:HGNC Symbol;Acc:HGNC:3771]	protein_coding	0	0	0	0	0	0
ENSG00000007944	chr6	16129125	16148248	+	29116	MYLIP	myosin regulatory light chain interacting protein [Source:HGNC Symbol;Acc:HGNC:21155]	protein_coding	335	289	238	193	176	159
ENSG00000007952	chrX	100843324	100874345	-	27035	NOX1	NADPH oxidase 1 [Source:HGNC Symbol;Acc:HGNC:7889]	protein_coding	0	0	0	0	1	0
ENSG00000007968	chr1	23506430	23531220	-	1870	E2F2	E2F transcription factor 2 [Source:HGNC Symbol;Acc:HGNC:3114]	protein_coding	666	562	499	419	411	383
ENSG00000008018	chr6	170535117	170553341	-	5689	PSMB1	proteasome subunit beta 1 [Source:HGNC Symbol;Acc:HGNC:9537]	protein_coding	8129	6037	6185	5803	5725	4670
ENSG00000008056	chrX	47571898	47619853	-	6853	SYN1	synapsin I [Source:HGNC Symbol;Acc:HGNC:11494]	protein_coding	5	8	7	22	16	16
ENSG00000008083	chr6	15246296	15522040	+	3720	JARID2	jumonji, AT rich interactive domain 2 [Source:HGNC Symbol;Acc:HGNC:6196]	protein_coding	547	415	376	292	299	242
ENSG00000008086	chrX	18425583	18653629	+	6792	CDKL5	cyclin-dependent kinase-like 5 [Source:HGNC Symbol;Acc:HGNC:11411]	protein_coding	68	47	36	485	492	383
ENSG00000008118	chr1	209583717	209613938	+	57172	CAMK1G	calcium/calmodulin-dependent protein kinase IG [Source:HGNC Symbol;Acc:HGNC:14585]	protein_coding	0	0	0	4	1	3
ENSG00000008128	chr1	1702730	1724324	-	728642	CDK11A	cyclin-dependent kinase 11A [Source:HGNC Symbol;Acc:HGNC:1730]	protein_coding	743	598	570	548	489	479
ENSG00000008130	chr1	1751232	1780457	-	65220	NADK	NAD kinase [Source:HGNC Symbol;Acc:HGNC:29831]	protein_coding	2395	2222	1884	1428	1484	1344
ENSG00000008196	chr6	50818723	50847613	+	7021	TFAP2B	transcription factor AP-2 beta (activating enhancer binding protein 2 beta) [Source:HGNC Symbol;Acc:HGNC:11743]	protein_coding	0	0	0	0	0	0
ENSG00000008197	chr6	50713828	50772988	+	83741	TFAP2D	transcription factor AP-2 delta (activating enhancer binding protein 2 delta) [Source:HGNC Symbol;Acc:HGNC:15581]	protein_coding	0	0	0	0	0	0
ENSG00000008226	chr3	38039205	38124025	+	9940	DLEC1	deleted in lung and esophageal cancer 1 [Source:HGNC Symbol;Acc:HGNC:2899]	protein_coding	2	3	1	2	0	0
ENSG00000008256	chr7	6161776	6272644	-	9265	CYTH3	cytohesin 3 [Source:HGNC Symbol;Acc:HGNC:9504]	protein_coding	1266	1002	933	798	760	689
ENSG00000008277	chr7	87934143	88202889	+	53616	ADAM22	ADAM metallopeptidase domain 22 [Source:HGNC Symbol;Acc:HGNC:201]	protein_coding	276	176	191	521	531	439
ENSG00000008282	chr7	106090503	106112576	-	6856	SYPL1	synaptophysin-like 1 [Source:HGNC Symbol;Acc:HGNC:11507]	protein_coding	1357	934	1010	1749	1809	1490
ENSG00000008283	chr17	63432304	63446378	-	1534	CYB561	cytochrome b561 [Source:HGNC Symbol;Acc:HGNC:2571]	protein_coding	912	788	696	1573	1529	1491
ENSG00000008294	chr17	50962174	51120865	-	9043	SPAG9	sperm associated antigen 9 [Source:HGNC Symbol;Acc:HGNC:14524]	protein_coding	6690	4825	4623	5403	5424	4574
ENSG00000008300	chr3	48636469	48662915	-	1951	CELSR3	cadherin, EGF LAG seven-pass G-type receptor 3 [Source:HGNC Symbol;Acc:HGNC:3230]	protein_coding	459	441	346	257	240	247
ENSG00000008311	chr7	122075647	122144280	-	10157	AASS	aminoadipate-semialdehyde synthase [Source:HGNC Symbol;Acc:HGNC:17366]	protein_coding	0	0	1	15	16	18
ENSG00000008323	chr12	6310436	6328506	+	55200	PLEKHG6	pleckstrin homology domain containing, family G (with RhoGef domain) member 6 [Source:HGNC Symbol;Acc:HGNC:25562]	protein_coding	2	2	0	0	3	2
ENSG00000008324	chr3	42581840	42595114	+	51188	SS18L2	synovial sarcoma translocation gene on chromosome 18-like 2 [Source:HGNC Symbol;Acc:HGNC:15593]	protein_coding	241	158	197	304	267	262
ENSG00000008382	chr19	4343527	4360086	+	84954	MPND	MPN domain containing [Source:HGNC Symbol;Acc:HGNC:25934]	protein_coding	102	103	85	58	54	57
ENSG00000008394	chr12	16347142	16609259	+	4257	MGST1	microsomal glutathione S-transferase 1 [Source:HGNC Symbol;Acc:HGNC:7061]	protein_coding	1163	866	860	443	406	371
ENSG00000008405	chr12	106991364	107093829	-	1407	CRY1	cryptochrome circadian clock 1 [Source:HGNC Symbol;Acc:HGNC:2384]	protein_coding	404	319	286	548	549	553
ENSG00000008438	chr19	46019153	46023065	-	8993	PGLYRP1	peptidoglycan recognition protein 1 [Source:HGNC Symbol;Acc:HGNC:8904]	protein_coding	0	0	0	0	0	0
ENSG00000008441	chr19	12995608	13098796	+	4784	NFIX	nuclear factor I/X (CCAAT-binding transcription factor) [Source:HGNC Symbol;Acc:HGNC:7788]	protein_coding	2237	2133	1621	1659	1697	1642
ENSG00000008513	chr8	133454848	133571940	-	6482	ST3GAL1	ST3 beta-galactoside alpha-2,3-sialyltransferase 1 [Source:HGNC Symbol;Acc:HGNC:10862]	protein_coding	10	8	10	8	16	12
ENSG00000008516	chr16	3046681	3060726	+	64386	MMP25	matrix metallopeptidase 25 [Source:HGNC Symbol;Acc:HGNC:14246]	protein_coding	4	2	1	3	7	4
ENSG00000008517	chr16	3065297	3082192	+	9235	IL32	interleukin 32 [Source:HGNC Symbol;Acc:HGNC:16830]	protein_coding	1	0	1	1	2	3
ENSG00000008710	chr16	2088710	2135898	-	5310	PKD1	polycystic kidney disease 1 (autosomal dominant) [Source:HGNC Symbol;Acc:HGNC:9008]	protein_coding	1944	2736	1677	1452	1296	1860
ENSG00000008735	chr22	50600685	50613981	+	23542	MAPK8IP2	mitogen-activated protein kinase 8 interacting protein 2 [Source:HGNC Symbol;Acc:HGNC:6883]	protein_coding	74	86	64	116	128	124
ENSG00000008838	chr17	40019097	40061215	-	9862	MED24	mediator complex subunit 24 [Source:HGNC Symbol;Acc:HGNC:22963]	protein_coding	2421	2279	1767	2476	2497	2336
ENSG00000008853	chr8	22987417	23020199	+	23221	RHOBTB2	Rho-related BTB domain containing 2 [Source:HGNC Symbol;Acc:HGNC:18756]	protein_coding	374	386	298	525	518	525
ENSG00000008869	chr2	36968383	37084342	-	54497	HEATR5B	HEAT repeat containing 5B [Source:HGNC Symbol;Acc:HGNC:29273]	protein_coding	1509	1065	1042	787	827	705
ENSG00000008952	chr3	169966635	169998373	+	7095	SEC62	SEC62 homolog, preprotein translocation factor [Source:HGNC Symbol;Acc:HGNC:11846]	protein_coding	2844	1759	1757	1665	1553	1375
ENSG00000008988	chr8	56067295	56074581	-	6224	RPS20	ribosomal protein S20 [Source:HGNC Symbol;Acc:HGNC:10405]	protein_coding	23528	17401	17170	20263	19283	14777
ENSG00000009307	chr1	114716913	114758676	-	7812	CSDE1	cold shock domain containing E1, RNA-binding [Source:HGNC Symbol;Acc:HGNC:29905]	protein_coding	17518	12390	12331	17993	17234	14442
ENSG00000009335	chr7	157138913	157269372	+	9690	UBE3C	ubiquitin protein ligase E3C [Source:HGNC Symbol;Acc:HGNC:16803]	protein_coding	7853	5937	5741	4764	4829	4223
ENSG00000009413	chr6	111299028	111483715	-	5980	REV3L	REV3-like, polymerase (DNA directed), zeta, catalytic subunit [Source:HGNC Symbol;Acc:HGNC:9968]	protein_coding	1706	1280	1255	1333	1384	1091
ENSG00000009694	chrX	124375903	124963817	-	10178	TENM1	teneurin transmembrane protein 1 [Source:HGNC Symbol;Acc:HGNC:8117]	protein_coding	0	0	0	0	0	0
ENSG00000009709	chr1	18631006	18748866	+	5081	PAX7	paired box 7 [Source:HGNC Symbol;Acc:HGNC:8621]	protein_coding	0	0	0	0	0	0
ENSG00000009724	chr1	11026523	11047233	-	10747	MASP2	mannan-binding lectin serine peptidase 2 [Source:HGNC Symbol;Acc:HGNC:6902]	protein_coding	24	13	18	30	16	17
ENSG00000009765	chr6	150368892	150405969	+	389434	IYD	iodotyrosine deiodinase [Source:HGNC Symbol;Acc:HGNC:21071]	protein_coding	0	0	0	0	0	0
ENSG00000009780	chr1	27725979	27763122	+	199870	FAM76A	family with sequence similarity 76, member A [Source:HGNC Symbol;Acc:HGNC:28530]	protein_coding	142	116	108	150	153	111
ENSG00000009790	chr1	209756032	209782320	+	80342	TRAF3IP3	TRAF3 interacting protein 3 [Source:HGNC Symbol;Acc:HGNC:30766]	protein_coding	0	0	0	0	0	0
ENSG00000009830	chr14	77274956	77320884	-	29954	POMT2	protein-O-mannosyltransferase 2 [Source:HGNC Symbol;Acc:HGNC:19743]	protein_coding	1140	1041	828	641	638	615
ENSG00000009844	chr6	142147162	142224689	+	51534	VTA1	vesicle (multivesicular body) trafficking 1 [Source:HGNC Symbol;Acc:HGNC:20954]	protein_coding	1745	1268	1308	1388	1303	1136
ENSG00000009950	chr7	73593194	73624543	-	51085	MLXIPL	MLX interacting protein-like [Source:HGNC Symbol;Acc:HGNC:12744]	protein_coding	520	527	369	150	179	175
ENSG00000009954	chr7	73440398	73522278	-	9031	BAZ1B	bromodomain adjacent to zinc finger domain, 1B [Source:HGNC Symbol;Acc:HGNC:961]	protein_coding	8169	5764	5686	9491	9834	8203
ENSG00000010017	chr6	13621498	13711564	-	10048	RANBP9	RAN binding protein 9 [Source:HGNC Symbol;Acc:HGNC:13727]	protein_coding	1210	855	788	1409	1247	1116
ENSG00000010030	chr6	36354091	36387800	-	51513	ETV7	ets variant 7 [Source:HGNC Symbol;Acc:HGNC:18160]	protein_coding	1	0	0	0	2	0
ENSG00000010072	chr1	231337104	231355023	+	83932	SPRTN	SprT-like N-terminal domain [Source:HGNC Symbol;Acc:HGNC:25356]	protein_coding	510	350	329	439	452	361
ENSG00000010165	chr1	171781664	171814023	+	51603	METTL13	methyltransferase like 13 [Source:HGNC Symbol;Acc:HGNC:24248]	protein_coding	1724	1403	1193	1582	1724	1437
ENSG00000010219	chr12	4562204	4615302	+	8798	DYRK4	dual-specificity tyrosine-(Y)-phosphorylation regulated kinase 4 [Source:HGNC Symbol;Acc:HGNC:3095]	protein_coding	350	242	214	618	568	473
ENSG00000010244	chr17	32350117	32381886	+	7756	ZNF207	zinc finger protein 207 [Source:HGNC Symbol;Acc:HGNC:12998]	protein_coding	6319	4573	4527	6365	6128	5726
ENSG00000010256	chr3	48599002	48610976	-	7384	UQCRC1	ubiquinol-cytochrome c reductase core protein I [Source:HGNC Symbol;Acc:HGNC:12585]	protein_coding	4406	4408	3387	3814	4162	3877
ENSG00000010270	chr7	38178222	38230671	+	83930	STARD3NL	STARD3 N-terminal like [Source:HGNC Symbol;Acc:HGNC:19169]	protein_coding	773	534	575	695	654	543
ENSG00000010278	chr12	6199715	6238271	+	928	CD9	CD9 molecule [Source:HGNC Symbol;Acc:HGNC:1709]	protein_coding	481	358	341	1927	1931	1615
ENSG00000010282	chr3	42692663	42702827	-	57467	HHATL	hedgehog acyltransferase-like [Source:HGNC Symbol;Acc:HGNC:13242]	protein_coding	0	0	0	0	0	0
ENSG00000010292	chr12	6493356	6531955	+	9918	NCAPD2	non-SMC condensin I complex, subunit D2 [Source:HGNC Symbol;Acc:HGNC:24305]	protein_coding	9385	7537	6952	17574	17624	15689
ENSG00000010295	chr12	6538375	6556083	-	25900	IFFO1	intermediate filament family orphan 1 [Source:HGNC Symbol;Acc:HGNC:24970]	protein_coding	3	3	6	9	6	5
ENSG00000010310	chr19	45668244	45683724	+	2696	GIPR	gastric inhibitory polypeptide receptor [Source:HGNC Symbol;Acc:HGNC:4271]	protein_coding	180	126	130	118	96	79
ENSG00000010318	chr3	52410561	52423641	+	51533	PHF7	PHD finger protein 7 [Source:HGNC Symbol;Acc:HGNC:18458]	protein_coding	145	145	120	250	268	223
ENSG00000010319	chr3	52433053	52445085	-	56920	SEMA3G	sema domain, immunoglobulin domain (Ig), short basic domain, secreted, (semaphorin) 3G [Source:HGNC Symbol;Acc:HGNC:30400]	protein_coding	118	99	79	8	10	3
ENSG00000010322	chr3	52455118	52493071	+	11188	NISCH	nischarin [Source:HGNC Symbol;Acc:HGNC:18006]	protein_coding	2943	2811	2372	1968	2093	2209
ENSG00000010327	chr3	52495338	52524495	+	23166	STAB1	stabilin 1 [Source:HGNC Symbol;Acc:HGNC:18628]	protein_coding	1	5	7	0	0	0
ENSG00000010361	chr19	49806869	49817376	-	80199	FUZ	fuzzy planar cell polarity protein [Source:HGNC Symbol;Acc:HGNC:26219]	protein_coding	603	592	400	323	340	349
ENSG00000010379	chr12	220621	262873	-	6540	SLC6A13	solute carrier family 6 (neurotransmitter transporter), member 13 [Source:HGNC Symbol;Acc:HGNC:11046]	protein_coding	2	1	2	7	5	13
ENSG00000010404	chrX	149476990	149521096	-	3423	IDS	iduronate 2-sulfatase [Source:HGNC Symbol;Acc:HGNC:5389]	protein_coding	1562	1148	1020	1054	1002	911
ENSG00000010438	chr9	33750466	33799231	+	5646	PRSS3	protease, serine, 3 [Source:HGNC Symbol;Acc:HGNC:9486]	protein_coding	0	0	0	0	0	0
ENSG00000010539	chr16	3222325	3236221	-	7752	ZNF200	zinc finger protein 200 [Source:HGNC Symbol;Acc:HGNC:12993]	protein_coding	381	279	258	298	362	213
ENSG00000010610	chr12	6786858	6820808	+	920	CD4	CD4 molecule [Source:HGNC Symbol;Acc:HGNC:1678]	protein_coding	0	0	1	0	4	3
ENSG00000010626	chr12	6873569	6914243	+	10233	LRRC23	leucine rich repeat containing 23 [Source:HGNC Symbol;Acc:HGNC:19138]	protein_coding	111	98	74	150	126	139
ENSG00000010671	chrX	101349447	101390796	-	695	BTK	Bruton agammaglobulinemia tyrosine kinase [Source:HGNC Symbol;Acc:HGNC:1133]	protein_coding	0	1	0	0	0	0
ENSG00000010704	chr6	26087281	26098343	+	3077	HFE	hemochromatosis [Source:HGNC Symbol;Acc:HGNC:4886]	protein_coding	934	668	656	794	777	667
ENSG00000010803	chr1	41027200	41242154	-	22955	SCMH1	sex comb on midleg homolog 1 (Drosophila) [Source:HGNC Symbol;Acc:HGNC:19003]	protein_coding	924	743	668	1031	1061	940
ENSG00000010810	chr6	111660332	111873452	-	2534	FYN	FYN proto-oncogene, Src family tyrosine kinase [Source:HGNC Symbol;Acc:HGNC:4037]	protein_coding	88	55	47	8	4	7
ENSG00000010818	chr6	142751467	142945201	-	3097	HIVEP2	human immunodeficiency virus type I enhancer binding protein 2 [Source:HGNC Symbol;Acc:HGNC:4921]	protein_coding	271	181	159	393	393	336
ENSG00000010932	chr1	171248471	171285978	+	2326	FMO1	flavin containing monooxygenase 1 [Source:HGNC Symbol;Acc:HGNC:3769]	protein_coding	0	0	0	0	0	0
ENSG00000011007	chr1	23743155	23762059	+	6924	TCEB3	transcription elongation factor B (SIII), polypeptide 3 (110kDa, elongin A) [Source:HGNC Symbol;Acc:HGNC:11620]	protein_coding	3385	2651	2460	2594	2530	2086
ENSG00000011009	chr1	23790970	23795539	+	11313	LYPLA2	lysophospholipase II [Source:HGNC Symbol;Acc:HGNC:6738]	protein_coding	1242	1264	1022	891	895	964
ENSG00000011021	chr1	11806096	11843144	+	1185	CLCN6	chloride channel, voltage-sensitive 6 [Source:HGNC Symbol;Acc:HGNC:2024]	protein_coding	1313	1033	817	765	750	634
ENSG00000011028	chr17	62627401	62693597	+	9902	MRC2	mannose receptor, C type 2 [Source:HGNC Symbol;Acc:HGNC:16875]	protein_coding	1972	2038	1645	1240	1265	1298
ENSG00000011052	chr17	51153590	51171744	+	654364	NME1-NME2	NME1-NME2 readthrough [Source:HGNC Symbol;Acc:HGNC:33531]	protein_coding	17711	15898	13254	14944	15029	13603
ENSG00000011083	chr5	150189957	150222788	+	6534	SLC6A7	solute carrier family 6 (neurotransmitter transporter), member 7 [Source:HGNC Symbol;Acc:HGNC:11054]	protein_coding	0	0	0	0	0	0
ENSG00000011105	chr12	3077355	3286564	+	10867	TSPAN9	tetraspanin 9 [Source:HGNC Symbol;Acc:HGNC:21640]	protein_coding	430	427	338	869	939	873
ENSG00000011114	chr14	93237550	93333092	-	55727	BTBD7	BTB (POZ) domain containing 7 [Source:HGNC Symbol;Acc:HGNC:18269]	protein_coding	1141	779	751	725	755	602
ENSG00000011132	chr19	3750819	3761699	-	9546	APBA3	amyloid beta (A4) precursor protein-binding, family A, member 3 [Source:HGNC Symbol;Acc:HGNC:580]	protein_coding	541	658	417	316	350	440
ENSG00000011143	chr17	58205437	58219605	-	54903	MKS1	Meckel syndrome, type 1 [Source:HGNC Symbol;Acc:HGNC:7121]	protein_coding	570	384	386	534	561	482
ENSG00000011198	chr3	43690113	43734371	+	51099	ABHD5	abhydrolase domain containing 5 [Source:HGNC Symbol;Acc:HGNC:21396]	protein_coding	258	187	174	247	247	186
ENSG00000011201	chrX	8528874	8732187	-	3730	ANOS1	anosmin 1 [Source:HGNC Symbol;Acc:HGNC:6211]	protein_coding	0	0	0	0	0	0
ENSG00000011243	chr19	15380048	15419141	-	26993	AKAP8L	A kinase (PRKA) anchor protein 8-like [Source:HGNC Symbol;Acc:HGNC:29857]	protein_coding	1788	1590	1307	1155	1201	1131
ENSG00000011258	chr17	51177425	51260163	-	54799	MBTD1	mbt domain containing 1 [Source:HGNC Symbol;Acc:HGNC:19866]	protein_coding	1019	693	709	616	611	543
ENSG00000011260	chr17	51260528	51297936	+	51096	UTP18	UTP18 small subunit (SSU) processome component [Source:HGNC Symbol;Acc:HGNC:24274]	protein_coding	1917	1514	1421	2021	1980	1574
ENSG00000011275	chr7	5620047	5781739	-	54476	RNF216	ring finger protein 216 [Source:HGNC Symbol;Acc:HGNC:21698]	protein_coding	2569	1963	1732	2077	2012	1821
ENSG00000011295	chr17	15999380	16045015	+	54902	TTC19	tetratricopeptide repeat domain 19 [Source:HGNC Symbol;Acc:HGNC:26006]	protein_coding	1211	884	912	1090	1013	896
ENSG00000011304	chr19	797075	812327	+	5725	PTBP1	polypyrimidine tract binding protein 1 [Source:HGNC Symbol;Acc:HGNC:9583]	protein_coding	11083	11605	8793	10586	10358	10450
ENSG00000011332	chr19	38211006	38229714	-	8193	DPF1	D4, zinc and double PHD fingers family 1 [Source:HGNC Symbol;Acc:HGNC:20225]	protein_coding	85	106	56	88	65	96
ENSG00000011347	chr11	61515313	61581148	-	9066	SYT7	synaptotagmin VII [Source:HGNC Symbol;Acc:HGNC:11514]	protein_coding	86	109	81	118	101	112
ENSG00000011376	chr3	45388506	45549421	+	23395	LARS2	leucyl-tRNA synthetase 2, mitochondrial [Source:HGNC Symbol;Acc:HGNC:17095]	protein_coding	1000	848	754	1370	1518	1309
ENSG00000011405	chr11	17077730	17207983	-	5286	PIK3C2A	phosphatidylinositol-4-phosphate 3-kinase, catalytic subunit type 2 alpha [Source:HGNC Symbol;Acc:HGNC:8971]	protein_coding	2274	1568	1693	1167	1299	1082
ENSG00000011422	chr19	43646095	43670547	-	5329	PLAUR	plasminogen activator, urokinase receptor [Source:HGNC Symbol;Acc:HGNC:9053]	protein_coding	62	37	30	416	440	448
ENSG00000011426	chr7	36389806	36453791	+	54443	ANLN	anillin actin binding protein [Source:HGNC Symbol;Acc:HGNC:14082]	protein_coding	9546	6943	7103	12162	12673	9928
ENSG00000011451	chr19	15419980	15449951	-	58525	WIZ	widely interspaced zinc finger motifs [Source:HGNC Symbol;Acc:HGNC:30917]	protein_coding	1747	1973	1484	1436	1272	1452
ENSG00000011454	chr9	122940833	123104866	+	2844	RABGAP1	RAB GTPase activating protein 1 [Source:HGNC Symbol;Acc:HGNC:17155]	protein_coding	2303	1636	1682	1824	1877	1640
ENSG00000011465	chr12	91140484	91183123	-	1634	DCN	decorin [Source:HGNC Symbol;Acc:HGNC:2705]	protein_coding	0	0	0	0	0	0
ENSG00000011478	chr19	45692483	45703989	+	54814	QPCTL	glutaminyl-peptide cyclotransferase-like [Source:HGNC Symbol;Acc:HGNC:25952]	protein_coding	638	637	492	465	478	443
ENSG00000011485	chr19	46346994	46392981	+	5536	PPP5C	protein phosphatase 5, catalytic subunit [Source:HGNC Symbol;Acc:HGNC:9322]	protein_coding	2454	2261	1969	2454	2423	2318
ENSG00000011523	chr2	65056366	65087004	+	23177	CEP68	centrosomal protein 68kDa [Source:HGNC Symbol;Acc:HGNC:29076]	protein_coding	968	771	731	397	397	363
ENSG00000011566	chr2	39249266	39437312	-	8491	MAP4K3	mitogen-activated protein kinase kinase kinase kinase 3 [Source:HGNC Symbol;Acc:HGNC:6865]	protein_coding	593	405	440	533	545	444
ENSG00000011590	chr19	35704527	35717038	+	27033	ZBTB32	zinc finger and BTB domain containing 32 [Source:HGNC Symbol;Acc:HGNC:16763]	protein_coding	0	0	1	0	0	0
ENSG00000011600	chr19	35904401	35908295	-	7305	TYROBP	TYRO protein tyrosine kinase binding protein [Source:HGNC Symbol;Acc:HGNC:12449]	protein_coding	0	0	0	0	0	0
ENSG00000011638	chr16	21158377	21180616	+	57146	TMEM159	transmembrane protein 159 [Source:HGNC Symbol;Acc:HGNC:30136]	protein_coding	169	139	116	174	135	114
ENSG00000011677	chrX	152166234	152451358	-	2556	GABRA3	gamma-aminobutyric acid (GABA) A receptor, alpha 3 [Source:HGNC Symbol;Acc:HGNC:4077]	protein_coding	1	1	0	0	0	0
ENSG00000012048	chr17	43044295	43170245	-	672	BRCA1	breast cancer 1, early onset [Source:HGNC Symbol;Acc:HGNC:1100]	protein_coding	1769	1251	1346	1982	2088	1745
ENSG00000012061	chr19	45407333	45478828	-	2067	ERCC1	excision repair cross-complementation group 1 [Source:HGNC Symbol;Acc:HGNC:3433]	protein_coding	2610	2383	2116	2522	2645	2384
ENSG00000012124	chr19	35319261	35347355	+	933	CD22	CD22 molecule [Source:HGNC Symbol;Acc:HGNC:1643]	protein_coding	13	18	7	5	14	4
ENSG00000012171	chr3	50267558	50277546	+	7869	SEMA3B	sema domain, immunoglobulin domain (Ig), short basic domain, secreted, (semaphorin) 3B [Source:HGNC Symbol;Acc:HGNC:10724]	protein_coding	90	134	80	178	179	217
ENSG00000012174	chrX	21839636	21885424	+	51360	MBTPS2	membrane-bound transcription factor peptidase, site 2 [Source:HGNC Symbol;Acc:HGNC:15455]	protein_coding	1527	1135	1161	1108	1172	1030
ENSG00000012211	chrX	49175264	49186528	-	4007	PRICKLE3	prickle homolog 3 [Source:HGNC Symbol;Acc:HGNC:6645]	protein_coding	413	413	326	142	155	150
ENSG00000012223	chr3	46435645	46485234	-	4057	LTF	lactotransferrin [Source:HGNC Symbol;Acc:HGNC:6720]	protein_coding	0	0	0	0	0	0
ENSG00000012232	chr8	28600469	28755599	+	2137	EXTL3	exostosin-like glycosyltransferase 3 [Source:HGNC Symbol;Acc:HGNC:3518]	protein_coding	1296	1135	1004	1275	1363	1170
ENSG00000012504	chr12	100473708	100564413	+	9971	NR1H4	nuclear receptor subfamily 1, group H, member 4 [Source:HGNC Symbol;Acc:HGNC:7967]	protein_coding	0	0	0	0	0	0
ENSG00000012660	chr6	53267398	53349179	-	60481	ELOVL5	ELOVL fatty acid elongase 5 [Source:HGNC Symbol;Acc:HGNC:21308]	protein_coding	7137	5293	5096	7715	7313	6295
ENSG00000012779	chr10	45374176	45446119	+	240	ALOX5	arachidonate 5-lipoxygenase [Source:HGNC Symbol;Acc:HGNC:435]	protein_coding	0	0	0	0	0	0
ENSG00000012817	chrY	19703865	19744939	-	8284	KDM5D	lysine (K)-specific demethylase 5D [Source:HGNC Symbol;Acc:HGNC:11115]	protein_coding	0	0	0	0	0	0
ENSG00000012822	chr12	53708517	53727745	-	57658	CALCOCO1	calcium binding and coiled-coil domain 1 [Source:HGNC Symbol;Acc:HGNC:29306]	protein_coding	1214	1005	882	430	451	426
ENSG00000012963	chr14	93207056	93229215	+	55148	UBR7	ubiquitin protein ligase E3 component n-recognin 7 (putative) [Source:HGNC Symbol;Acc:HGNC:20344]	protein_coding	1490	1014	1009	1411	1343	1058
ENSG00000012983	chr14	50418501	50561126	-	11183	MAP4K5	mitogen-activated protein kinase kinase kinase kinase 5 [Source:HGNC Symbol;Acc:HGNC:6867]	protein_coding	860	626	649	940	1003	848
ENSG00000013016	chr2	31234337	31269447	+	30845	EHD3	EH-domain containing 3 [Source:HGNC Symbol;Acc:HGNC:3244]	protein_coding	0	0	0	2	8	4
ENSG00000013275	chr19	39971005	39981441	+	5704	PSMC4	proteasome 26S subunit, ATPase 4 [Source:HGNC Symbol;Acc:HGNC:9551]	protein_coding	3822	3241	2949	4045	3857	3546
ENSG00000013288	chr4	6575175	6623362	+	23324	MAN2B2	mannosidase, alpha, class 2B, member 2 [Source:HGNC Symbol;Acc:HGNC:29623]	protein_coding	782	910	692	624	631	627
ENSG00000013293	chr3	170459584	170586074	-	57709	SLC7A14	solute carrier family 7, member 14 [Source:HGNC Symbol;Acc:HGNC:29326]	protein_coding	0	0	0	0	0	0
ENSG00000013297	chr3	170418865	170860380	+	5010	CLDN11	claudin 11 [Source:HGNC Symbol;Acc:HGNC:8514]	protein_coding	716	709	575	2923	2855	2848
ENSG00000013306	chr17	44319625	44324870	-	51629	SLC25A39	solute carrier family 25, member 39 [Source:HGNC Symbol;Acc:HGNC:24279]	protein_coding	7176	7475	6092	4875	5154	5084
ENSG00000013364	chr16	29820394	29848039	+	9961	MVP	major vault protein [Source:HGNC Symbol;Acc:HGNC:7531]	protein_coding	1895	1823	1455	1434	1435	1409
ENSG00000013374	chr7	151341699	151378449	+	51667	NUB1	negative regulator of ubiquitin-like proteins 1 [Source:HGNC Symbol;Acc:HGNC:17623]	protein_coding	3182	2524	2377	1618	1569	1376
ENSG00000013375	chr6	83161150	83193936	-	5238	PGM3	phosphoglucomutase 3 [Source:HGNC Symbol;Acc:HGNC:8907]	protein_coding	1396	1003	1060	1032	1079	826
ENSG00000013392	chr6	83193379	83198932	+	112611	RWDD2A	RWD domain containing 2A [Source:HGNC Symbol;Acc:HGNC:21385]	protein_coding	145	122	114	106	78	77
ENSG00000013441	chr2	200853009	200864744	-	1195	CLK1	CDC-like kinase 1 [Source:HGNC Symbol;Acc:HGNC:2068]	protein_coding	1645	1133	1162	1415	1379	1153
ENSG00000013503	chr12	106357658	106510198	+	55703	POLR3B	polymerase (RNA) III (DNA directed) polypeptide B [Source:HGNC Symbol;Acc:HGNC:30348]	protein_coding	558	432	431	370	382	354
ENSG00000013523	chr14	76786178	76826246	-	23357	ANGEL1	angel homolog 1 (Drosophila) [Source:HGNC Symbol;Acc:HGNC:19961]	protein_coding	1511	1303	1086	822	761	713
ENSG00000013561	chr5	141958328	141990291	+	9604	RNF14	ring finger protein 14 [Source:HGNC Symbol;Acc:HGNC:10058]	protein_coding	1929	1483	1512	1866	1935	1664
ENSG00000013563	chrX	154401238	154412112	-	1774	DNASE1L1	deoxyribonuclease I-like 1 [Source:HGNC Symbol;Acc:HGNC:2957]	protein_coding	846	780	661	363	363	346
ENSG00000013573	chr12	31073845	31104791	+	1663	DDX11	DEAD/H (Asp-Glu-Ala-Asp/His) box helicase 11 [Source:HGNC Symbol;Acc:HGNC:2736]	protein_coding	1231	1039	966	1974	2149	1950
ENSG00000013583	chr12	12974864	13000273	-	50865	HEBP1	heme binding protein 1 [Source:HGNC Symbol;Acc:HGNC:17176]	protein_coding	610	504	422	632	601	556
ENSG00000013588	chr12	12890782	12917937	+	9052	GPRC5A	G protein-coupled receptor, class C, group 5, member A [Source:HGNC Symbol;Acc:HGNC:9836]	protein_coding	10712	8517	7622	5431	5306	4914
ENSG00000013619	chrX	150361422	150514178	+	10046	MAMLD1	mastermind-like domain containing 1 [Source:HGNC Symbol;Acc:HGNC:2568]	protein_coding	0	0	0	18	14	15
ENSG00000013725	chr11	60971680	61020377	+	923	CD6	CD6 molecule [Source:HGNC Symbol;Acc:HGNC:1691]	protein_coding	0	0	0	0	0	0
ENSG00000013810	chr4	1721490	1745176	+	10460	TACC3	transforming, acidic coiled-coil containing protein 3 [Source:HGNC Symbol;Acc:HGNC:11524]	protein_coding	3323	3229	2606	3930	4033	3827
ENSG00000014123	chr6	96521595	96555276	+	23376	UFL1	UFM1-specific ligase 1 [Source:HGNC Symbol;Acc:HGNC:23039]	protein_coding	1477	1020	1030	823	840	691
ENSG00000014138	chr11	65261762	65305589	+	23649	POLA2	polymerase (DNA directed), alpha 2, accessory subunit [Source:HGNC Symbol;Acc:HGNC:30073]	protein_coding	1196	962	831	1083	1073	895
ENSG00000014164	chr8	143437655	143541453	-	23144	ZC3H3	zinc finger CCCH-type containing 3 [Source:HGNC Symbol;Acc:HGNC:28972]	protein_coding	497	569	413	417	423	498
ENSG00000014216	chr11	65180566	65212006	+	823	CAPN1	calpain 1, (mu/I) large subunit [Source:HGNC Symbol;Acc:HGNC:1476]	protein_coding	2881	2869	2275	2313	2290	2303
ENSG00000014257	chr3	132317367	132368298	+	55	ACPP	acid phosphatase, prostate [Source:HGNC Symbol;Acc:HGNC:125]	protein_coding	0	0	0	0	0	0
ENSG00000014641	chr2	63588609	63607197	+	4190	MDH1	malate dehydrogenase 1, NAD (soluble) [Source:HGNC Symbol;Acc:HGNC:6970]	protein_coding	5981	4275	4338	6566	6263	5191
ENSG00000014824	chr4	41990472	42090457	+	10463	SLC30A9	solute carrier family 30 (zinc transporter), member 9 [Source:HGNC Symbol;Acc:HGNC:1329]	protein_coding	1113	830	843	1218	1246	1001
ENSG00000014914	chr1	149928651	149936898	-	10903	MTMR11	myotubularin related protein 11 [Source:HGNC Symbol;Acc:HGNC:24307]	protein_coding	551	414	401	401	364	299
ENSG00000014919	chr10	99711844	99732100	-	1355	COX15	cytochrome c oxidase assembly homolog 15 (yeast) [Source:HGNC Symbol;Acc:HGNC:2263]	protein_coding	3529	2670	2531	2056	1876	1829
ENSG00000015133	chr14	91271323	91417844	-	440193	CCDC88C	coiled-coil domain containing 88C [Source:HGNC Symbol;Acc:HGNC:19967]	protein_coding	789	681	538	451	399	435
ENSG00000015153	chr12	42157104	42238349	-	10138	YAF2	YY1 associated factor 2 [Source:HGNC Symbol;Acc:HGNC:17363]	protein_coding	191	146	131	133	117	117
ENSG00000015171	chr10	134465	254637	+	10771	ZMYND11	zinc finger, MYND-type containing 11 [Source:HGNC Symbol;Acc:HGNC:16966]	protein_coding	1551	1009	1038	1757	1818	1388
ENSG00000015285	chrX	48676596	48691427	+	7454	WAS	Wiskott-Aldrich syndrome [Source:HGNC Symbol;Acc:HGNC:12731]	protein_coding	46	30	24	28	28	22
ENSG00000015413	chr16	89613308	89638456	+	1800	DPEP1	dipeptidase 1 (renal) [Source:HGNC Symbol;Acc:HGNC:3002]	protein_coding	1	1	2	0	0	0
ENSG00000015475	chr22	17734138	17774770	-	637	BID	BH3 interacting domain death agonist [Source:HGNC Symbol;Acc:HGNC:1050]	protein_coding	1316	1102	969	1469	1299	1389
ENSG00000015479	chr5	139293648	139331359	+	9782	MATR3	matrin 3 [Source:HGNC Symbol;Acc:HGNC:6912]	protein_coding	11390	8019	8050	9845	9967	8098
ENSG00000015520	chr7	44512535	44541315	-	29881	NPC1L1	NPC1-like 1 [Source:HGNC Symbol;Acc:HGNC:7898]	protein_coding	0	1	3	1	3	2
ENSG00000015532	chr17	50346092	50363138	+	64132	XYLT2	xylosyltransferase II [Source:HGNC Symbol;Acc:HGNC:15517]	protein_coding	902	921	733	667	604	613
ENSG00000015568	chr2	109792758	109857695	+	84220	RGPD5	RANBP2-like and GRIP domain containing 5 [Source:HGNC Symbol;Acc:HGNC:32418]	protein_coding	0	3	0	0	4	4
ENSG00000015592	chr8	27235323	27258420	-	81551	STMN4	stathmin-like 4 [Source:HGNC Symbol;Acc:HGNC:16078]	protein_coding	0	0	0	1	0	0
ENSG00000015676	chr7	44379121	44490880	-	23386	NUDCD3	NudC domain containing 3 [Source:HGNC Symbol;Acc:HGNC:22208]	protein_coding	3237	2728	2422	2604	2727	2584
ENSG00000016082	chr5	51383391	51394738	+	3670	ISL1	ISL LIM homeobox 1 [Source:HGNC Symbol;Acc:HGNC:6132]	protein_coding	0	0	0	0	0	0
ENSG00000016391	chr3	53812335	53846390	-	55349	CHDH	choline dehydrogenase [Source:HGNC Symbol;Acc:HGNC:24288]	protein_coding	130	125	103	608	530	545
ENSG00000016402	chr6	136999971	137045180	-	53832	IL20RA	interleukin 20 receptor, alpha [Source:HGNC Symbol;Acc:HGNC:6003]	protein_coding	2	3	2	0	0	0
ENSG00000016490	chr1	86468368	86500289	+	1179	CLCA1	chloride channel accessory 1 [Source:HGNC Symbol;Acc:HGNC:2015]	protein_coding	0	0	0	0	0	0
ENSG00000016602	chr1	86547078	86580754	+	22802	CLCA4	chloride channel accessory 4 [Source:HGNC Symbol;Acc:HGNC:2018]	protein_coding	0	0	0	0	0	0
ENSG00000016864	chr3	52694485	52706083	-	55830	GLT8D1	glycosyltransferase 8 domain containing 1 [Source:HGNC Symbol;Acc:HGNC:24870]	protein_coding	713	517	561	796	763	669
ENSG00000017260	chr3	130850595	131016712	+	27032	ATP2C1	ATPase, Ca++ transporting, type 2C, member 1 [Source:HGNC Symbol;Acc:HGNC:13211]	protein_coding	2916	2081	2133	1629	1746	1439
ENSG00000017427	chr12	102395867	102480645	-	3479	IGF1	insulin-like growth factor 1 (somatomedin C) [Source:HGNC Symbol;Acc:HGNC:5464]	protein_coding	0	0	0	0	0	0
ENSG00000017483	chrX	48458537	48470256	-	92745	SLC38A5	solute carrier family 38, member 5 [Source:HGNC Symbol;Acc:HGNC:18070]	protein_coding	12	8	10	5	6	5
ENSG00000017797	chr18	9475009	9538116	+	10928	RALBP1	ralA binding protein 1 [Source:HGNC Symbol;Acc:HGNC:9841]	protein_coding	3265	2469	2134	3111	3192	2720
ENSG00000018189	chr4	70704204	70807315	+	22902	RUFY3	RUN and FYVE domain containing 3 [Source:HGNC Symbol;Acc:HGNC:30285]	protein_coding	591	360	355	266	276	206
ENSG00000018236	chr12	40692442	41072418	+	1272	CNTN1	contactin 1 [Source:HGNC Symbol;Acc:HGNC:2171]	protein_coding	0	0	0	0	0	0
ENSG00000018280	chr2	218382029	218396894	+	6556	SLC11A1	solute carrier family 11 (proton-coupled divalent metal ion transporter), member 1 [Source:HGNC Symbol;Acc:HGNC:10907]	protein_coding	8	6	5	6	4	4
ENSG00000018408	chr3	149517235	149736714	-	25937	WWTR1	WW domain containing transcription regulator 1 [Source:HGNC Symbol;Acc:HGNC:24042]	protein_coding	3599	2961	2560	2563	2451	2383
ENSG00000018510	chr2	177392644	177543836	+	8540	AGPS	alkylglycerone phosphate synthase [Source:HGNC Symbol;Acc:HGNC:327]	protein_coding	1517	1179	1154	1612	1597	1298
ENSG00000018607	chr2	132309309	132318736	+	646915	ZNF806	zinc finger protein 806 [Source:HGNC Symbol;Acc:HGNC:33228]	unprocessed_pseudogene	0	0	0	0	0	0
ENSG00000018610	chrX	119538149	119565408	-	63932	CXorf56	chromosome X open reading frame 56 [Source:HGNC Symbol;Acc:HGNC:26239]	protein_coding	797	567	563	726	792	623
ENSG00000018625	chr1	160115759	160143591	+	477	ATP1A2	ATPase, Na+/K+ transporting, alpha 2 polypeptide [Source:HGNC Symbol;Acc:HGNC:800]	protein_coding	0	0	0	0	0	0
ENSG00000018699	chr2	32628032	32821051	+	55622	TTC27	tetratricopeptide repeat domain 27 [Source:HGNC Symbol;Acc:HGNC:25986]	protein_coding	1240	869	893	819	834	688
ENSG00000018869	chr19	56375846	56393545	-	147948	ZNF582	zinc finger protein 582 [Source:HGNC Symbol;Acc:HGNC:26421]	protein_coding	8	5	4	0	0	0
ENSG00000019102	chr11	124747472	124752238	-	23584	VSIG2	V-set and immunoglobulin domain containing 2 [Source:HGNC Symbol;Acc:HGNC:17149]	protein_coding	2	1	2	0	0	0
ENSG00000019144	chr11	118606440	118658038	+	23187	PHLDB1	pleckstrin homology-like domain, family B, member 1 [Source:HGNC Symbol;Acc:HGNC:23697]	protein_coding	876	850	652	679	685	601
ENSG00000019169	chr2	118942166	118994660	+	8685	MARCO	macrophage receptor with collagenous structure [Source:HGNC Symbol;Acc:HGNC:6895]	protein_coding	0	0	0	0	0	0
ENSG00000019186	chr20	54153449	54173973	-	1591	CYP24A1	cytochrome P450, family 24, subfamily A, polypeptide 1 [Source:HGNC Symbol;Acc:HGNC:2602]	protein_coding	0	0	0	0	1	1
ENSG00000019485	chr11	45095806	45235124	+	56981	PRDM11	PR domain containing 11 [Source:HGNC Symbol;Acc:HGNC:13996]	protein_coding	264	190	166	162	176	183
ENSG00000019505	chr11	45240301	45286319	-	57586	SYT13	synaptotagmin XIII [Source:HGNC Symbol;Acc:HGNC:14962]	protein_coding	0	0	0	0	0	0
ENSG00000019549	chr8	48917690	48921740	-	6591	SNAI2	snail family zinc finger 2 [Source:HGNC Symbol;Acc:HGNC:11094]	protein_coding	372	265	259	11	3	3
ENSG00000019582	chr5	150401637	150412929	-	972	CD74	CD74 molecule, major histocompatibility complex, class II invariant chain [Source:HGNC Symbol;Acc:HGNC:1697]	protein_coding	0	0	0	1	0	0
ENSG00000019991	chr7	81699006	81770438	-	3082	HGF	hepatocyte growth factor (hepapoietin A; scatter factor) [Source:HGNC Symbol;Acc:HGNC:4893]	protein_coding	0	0	0	0	0	0
ENSG00000019995	chr10	124942123	124988189	+	54764	ZRANB1	zinc finger, RAN-binding domain containing 1 [Source:HGNC Symbol;Acc:HGNC:18224]	protein_coding	1539	1078	1048	1067	1019	861
ENSG00000020129	chr1	35557473	35567274	+	23154	NCDN	neurochondrin [Source:HGNC Symbol;Acc:HGNC:17597]	protein_coding	1769	1870	1404	987	942	1080
ENSG00000020181	chr8	37784191	37844896	+	25960	ADGRA2	adhesion G protein-coupled receptor A2 [Source:HGNC Symbol;Acc:HGNC:17849]	protein_coding	27	36	36	139	151	135
ENSG00000020219	chr7	152445477	152447150	+	155100	CCT8L1P	chaperonin containing TCP1, subunit 8 (theta)-like 1, pseudogene [Source:HGNC Symbol;Acc:HGNC:32153]	processed_pseudogene	1	0	0	0	0	0
ENSG00000020256	chr20	52051663	52204308	-	55734	ZFP64	ZFP64 zinc finger protein [Source:HGNC Symbol;Acc:HGNC:15940]	protein_coding	308	266	262	359	349	339
ENSG00000020426	chr14	60734742	60969953	+	4331	MNAT1	MNAT CDK-activating kinase assembly factor 1 [Source:HGNC Symbol;Acc:HGNC:7181]	protein_coding	500	368	404	943	947	849
ENSG00000020577	chr14	54567097	54793315	+	23034	SAMD4A	sterile alpha motif domain containing 4A [Source:HGNC Symbol;Acc:HGNC:23023]	protein_coding	104	130	86	38	43	39
ENSG00000020633	chr1	24899511	24965121	-	864	RUNX3	runt-related transcription factor 3 [Source:HGNC Symbol;Acc:HGNC:10473]	protein_coding	0	0	0	0	0	0
ENSG00000020922	chr11	94415578	94493908	-	4361	MRE11A	MRE11 homolog A, double strand break repair nuclease [Source:HGNC Symbol;Acc:HGNC:7230]	protein_coding	1607	1083	1126	923	954	828
ENSG00000021300	chr11	73646178	73662819	+	58473	PLEKHB1	pleckstrin homology domain containing, family B (evectins) member 1 [Source:HGNC Symbol;Acc:HGNC:19079]	protein_coding	0	0	0	0	1	3
ENSG00000021355	chr6	2832332	2842006	-	1992	SERPINB1	serpin peptidase inhibitor, clade B (ovalbumin), member 1 [Source:HGNC Symbol;Acc:HGNC:3311]	protein_coding	762	602	523	1006	935	779
ENSG00000021461	chr7	99828013	99866102	+	64816	CYP3A43	cytochrome P450, family 3, subfamily A, polypeptide 43 [Source:HGNC Symbol;Acc:HGNC:17450]	protein_coding	0	0	0	0	1	0
ENSG00000021488	chr19	32830509	32869766	-	11136	SLC7A9	solute carrier family 7 (amino acid transporter light chain, bo,+ system), member 9 [Source:HGNC Symbol;Acc:HGNC:11067]	protein_coding	31	15	17	7	13	11
ENSG00000021574	chr2	32063611	32157637	+	6683	SPAST	spastin [Source:HGNC Symbol;Acc:HGNC:11233]	protein_coding	430	282	287	544	530	470
ENSG00000021645	chr14	78170373	79868290	+	9369	NRXN3	neurexin 3 [Source:HGNC Symbol;Acc:HGNC:8010]	protein_coding	0	0	0	0	0	0
ENSG00000021762	chr11	3087116	3166739	-	114879	OSBPL5	oxysterol binding protein-like 5 [Source:HGNC Symbol;Acc:HGNC:16392]	protein_coding	638	703	486	302	299	300
ENSG00000021776	chr15	34851782	34969839	-	9716	AQR	aquarius intron-binding spliceosomal factor [Source:HGNC Symbol;Acc:HGNC:29513]	protein_coding	2064	1457	1561	2842	2892	2399
ENSG00000021826	chr2	210477682	210679107	+	1373	CPS1	carbamoyl-phosphate synthase 1, mitochondrial [Source:HGNC Symbol;Acc:HGNC:2323]	protein_coding	1756	1221	1086	590	552	436
ENSG00000021852	chr1	56929210	56966140	-	732	C8B	complement component 8, beta polypeptide [Source:HGNC Symbol;Acc:HGNC:1353]	protein_coding	0	0	0	0	0	0
ENSG00000022267	chrX	136146702	136211359	+	2273	FHL1	four and a half LIM domains 1 [Source:HGNC Symbol;Acc:HGNC:3702]	protein_coding	26	28	30	158	184	181
ENSG00000022277	chr20	56468585	56519449	+	51507	RTFDC1	replication termination factor 2 domain containing 1 [Source:HGNC Symbol;Acc:HGNC:15890]	protein_coding	2228	1745	1641	2626	2607	2240
ENSG00000022355	chr5	161847191	161899981	+	2554	GABRA1	gamma-aminobutyric acid (GABA) A receptor, alpha 1 [Source:HGNC Symbol;Acc:HGNC:4075]	protein_coding	0	0	0	0	0	0
ENSG00000022556	chr19	54953130	55001142	+	55655	NLRP2	NLR family, pyrin domain containing 2 [Source:HGNC Symbol;Acc:HGNC:22948]	protein_coding	0	0	0	0	0	0
ENSG00000022567	chr8	141207166	141308305	-	57210	SLC45A4	solute carrier family 45, member 4 [Source:HGNC Symbol;Acc:HGNC:29196]	protein_coding	305	296	278	524	521	565
ENSG00000022840	chr12	120533480	120577594	+	9921	RNF10	ring finger protein 10 [Source:HGNC Symbol;Acc:HGNC:10055]	protein_coding	5035	3970	3509	2553	2382	2248
ENSG00000022976	chr14	102317377	102342702	+	55778	ZNF839	zinc finger protein 839 [Source:HGNC Symbol;Acc:HGNC:20345]	protein_coding	788	628	562	506	462	472
ENSG00000023041	chr10	112424428	112446917	-	64429	ZDHHC6	zinc finger, DHHC-type containing 6 [Source:HGNC Symbol;Acc:HGNC:19160]	protein_coding	1301	905	890	1183	1164	947
ENSG00000023171	chr11	123454398	123627774	+	57476	GRAMD1B	GRAM domain containing 1B [Source:HGNC Symbol;Acc:HGNC:29214]	protein_coding	2160	1554	1481	657	680	605
ENSG00000023191	chr11	494512	507300	-	6050	RNH1	ribonuclease/angiogenin inhibitor 1 [Source:HGNC Symbol;Acc:HGNC:10074]	protein_coding	5007	5747	4257	2661	2478	2884
ENSG00000023228	chr2	206114817	206159603	-	4719	NDUFS1	NADH dehydrogenase (ubiquinone) Fe-S protein 1, 75kDa (NADH-coenzyme Q reductase) [Source:HGNC Symbol;Acc:HGNC:7707]	protein_coding	4487	3335	3035	4868	4895	3882
ENSG00000023287	chr8	52622456	52745843	-	9821	RB1CC1	RB1-inducible coiled-coil 1 [Source:HGNC Symbol;Acc:HGNC:15574]	protein_coding	2028	1332	1387	1216	1295	1053
ENSG00000023318	chr9	99979179	100099040	-	23071	ERP44	endoplasmic reticulum protein 44 [Source:HGNC Symbol;Acc:HGNC:18311]	protein_coding	951	829	764	772	743	682
ENSG00000023330	chr3	52198086	52214327	+	211	ALAS1	5'-aminolevulinate synthase 1 [Source:HGNC Symbol;Acc:HGNC:396]	protein_coding	1041	858	792	1577	1537	1357
ENSG00000023445	chr11	102317450	102339403	+	330	BIRC3	baculoviral IAP repeat containing 3 [Source:HGNC Symbol;Acc:HGNC:591]	protein_coding	458	326	317	85	101	103
ENSG00000023516	chr13	42272153	42323267	+	11215	AKAP11	A kinase (PRKA) anchor protein 11 [Source:HGNC Symbol;Acc:HGNC:369]	protein_coding	1281	814	876	1103	1147	868
ENSG00000023572	chr1	193096468	193106114	-	51022	GLRX2	glutaredoxin 2 [Source:HGNC Symbol;Acc:HGNC:16065]	protein_coding	177	144	129	265	251	228
ENSG00000023608	chr14	61762357	61796428	+	6617	SNAPC1	small nuclear RNA activating complex, polypeptide 1, 43kDa [Source:HGNC Symbol;Acc:HGNC:11134]	protein_coding	303	224	294	426	451	334
ENSG00000023697	chr12	15911172	16037282	+	51071	DERA	deoxyribose-phosphate aldolase (putative) [Source:HGNC Symbol;Acc:HGNC:24269]	protein_coding	850	617	622	1289	1225	998
ENSG00000023734	chr12	15882391	15903478	+	11171	STRAP	serine/threonine kinase receptor associated protein [Source:HGNC Symbol;Acc:HGNC:30796]	protein_coding	2936	2464	2463	5643	5698	4961
ENSG00000023839	chr10	99782732	99852192	+	1244	ABCC2	ATP-binding cassette, sub-family C (CFTR/MRP), member 2 [Source:HGNC Symbol;Acc:HGNC:53]	protein_coding	4263	2965	2949	1674	1649	1434
ENSG00000023892	chr6	35297852	35321771	+	50619	DEF6	DEF6 guanine nucleotide exchange factor [Source:HGNC Symbol;Acc:HGNC:2760]	protein_coding	1408	1377	1099	1344	1408	1347
ENSG00000023902	chr1	150149183	150164720	+	51177	PLEKHO1	pleckstrin homology domain containing, family O member 1 [Source:HGNC Symbol;Acc:HGNC:24310]	protein_coding	137	141	125	367	356	293
ENSG00000023909	chr1	93885205	93909456	-	2730	GCLM	glutamate-cysteine ligase, modifier subunit [Source:HGNC Symbol;Acc:HGNC:4312]	protein_coding	2216	1451	1555	3292	3509	2694
ENSG00000024048	chr6	42564062	42693504	+	23304	UBR2	ubiquitin protein ligase E3 component n-recognin 2 [Source:HGNC Symbol;Acc:HGNC:21289]	protein_coding	1852	1353	1280	1891	1927	1633
ENSG00000024422	chr19	47713343	47743134	+	30846	EHD2	EH-domain containing 2 [Source:HGNC Symbol;Acc:HGNC:3243]	protein_coding	522	619	381	962	844	1093
ENSG00000024526	chr1	68474152	68497221	-	55635	DEPDC1	DEP domain containing 1 [Source:HGNC Symbol;Acc:HGNC:22949]	protein_coding	1079	815	892	1447	1553	1201
ENSG00000024862	chr6	138773509	138793319	+	25901	CCDC28A	coiled-coil domain containing 28A [Source:HGNC Symbol;Acc:HGNC:21098]	protein_coding	691	459	464	334	296	243
ENSG00000025039	chr6	89364636	89412270	-	58528	RRAGD	Ras-related GTP binding D [Source:HGNC Symbol;Acc:HGNC:19903]	protein_coding	403	281	254	405	368	352
ENSG00000025156	chr6	122399546	122433119	+	3298	HSF2	heat shock transcription factor 2 [Source:HGNC Symbol;Acc:HGNC:5225]	protein_coding	965	715	701	457	452	406
ENSG00000025293	chr20	35771974	35950381	+	51230	PHF20	PHD finger protein 20 [Source:HGNC Symbol;Acc:HGNC:16098]	protein_coding	2276	1674	1552	1690	1715	1453
ENSG00000025423	chr12	56752161	56787790	+	8630	HSD17B6	hydroxysteroid (17-beta) dehydrogenase 6 [Source:HGNC Symbol;Acc:HGNC:23316]	protein_coding	13	14	21	18	12	7
ENSG00000025434	chr11	47248300	47269032	+	10062	NR1H3	nuclear receptor subfamily 1, group H, member 3 [Source:HGNC Symbol;Acc:HGNC:7966]	protein_coding	159	164	143	57	63	56
ENSG00000025708	chr22	50525752	50530056	-	1890	TYMP	thymidine phosphorylase [Source:HGNC Symbol;Acc:HGNC:3148]	protein_coding	1	6	1	3	1	4
ENSG00000025770	chr22	50508216	50523472	+	29781	NCAPH2	non-SMC condensin II complex, subunit H2 [Source:HGNC Symbol;Acc:HGNC:25071]	protein_coding	1025	1043	771	1082	1215	1153
ENSG00000025772	chr20	44942130	44960486	-	10953	TOMM34	translocase of outer mitochondrial membrane 34 [Source:HGNC Symbol;Acc:HGNC:15746]	protein_coding	1704	1410	1253	2200	2216	2173
ENSG00000025796	chr6	107867756	107958189	-	11231	SEC63	SEC63 homolog, protein translocation regulator [Source:HGNC Symbol;Acc:HGNC:21082]	protein_coding	3330	2165	2400	2646	2611	2079
ENSG00000025800	chr1	32108038	32176568	+	23633	KPNA6	karyopherin alpha 6 (importin alpha 7) [Source:HGNC Symbol;Acc:HGNC:6399]	protein_coding	4002	3095	2792	3586	3599	3228
ENSG00000026025	chr10	17228259	17237593	+	7431	VIM	vimentin [Source:HGNC Symbol;Acc:HGNC:12692]	protein_coding	88948	80065	66293	133504	134342	125726
ENSG00000026036	chr20	63659300	63698684	+	100533107	RTEL1-TNFRSF6B	RTEL1-TNFRSF6B readthrough (NMD candidate) [Source:HGNC Symbol;Acc:HGNC:44095]	protein_coding	960	1200	781	2362	2098	3175
ENSG00000026103	chr10	88990531	89015785	+	355	FAS	Fas cell surface death receptor [Source:HGNC Symbol;Acc:HGNC:11920]	protein_coding	1	1	0	266	276	245
ENSG00000026297	chr6	166929504	166957191	-	8635	RNASET2	ribonuclease T2 [Source:HGNC Symbol;Acc:HGNC:21686]	protein_coding	311	291	239	264	174	213
ENSG00000026508	chr11	35138870	35232402	+	960	CD44	CD44 molecule (Indian blood group) [Source:HGNC Symbol;Acc:HGNC:1681]	protein_coding	30472	22194	20354	23188	22767	19819
ENSG00000026559	chr20	51003656	51023129	-	3755	KCNG1	potassium channel, voltage gated modifier subfamily G, member 1 [Source:HGNC Symbol;Acc:HGNC:6248]	protein_coding	0	0	0	0	0	0
ENSG00000026652	chr6	161129979	161274061	-	56895	AGPAT4	1-acylglycerol-3-phosphate O-acyltransferase 4 [Source:HGNC Symbol;Acc:HGNC:20885]	protein_coding	658	513	464	63	49	44
ENSG00000026751	chr1	160739057	160754821	+	57823	SLAMF7	SLAM family member 7 [Source:HGNC Symbol;Acc:HGNC:21394]	protein_coding	0	0	0	0	0	0
ENSG00000026950	chr6	26402237	26415216	+	11119	BTN3A1	butyrophilin, subfamily 3, member A1 [Source:HGNC Symbol;Acc:HGNC:1138]	protein_coding	608	423	390	129	137	109
ENSG00000027001	chr13	23730189	23889419	-	4285	MIPEP	mitochondrial intermediate peptidase [Source:HGNC Symbol;Acc:HGNC:7104]	protein_coding	594	457	408	585	576	521
ENSG00000027075	chr14	61187559	61550976	+	5583	PRKCH	protein kinase C, eta [Source:HGNC Symbol;Acc:HGNC:9403]	protein_coding	88	67	57	56	61	37
ENSG00000027644	chr1	156840063	156859018	-	3645	INSRR	insulin receptor-related receptor [Source:HGNC Symbol;Acc:HGNC:6093]	protein_coding	0	1	0	0	0	0
ENSG00000027697	chr6	137197484	137219449	-	3459	IFNGR1	interferon gamma receptor 1 [Source:HGNC Symbol;Acc:HGNC:5439]	protein_coding	888	583	584	444	413	343
ENSG00000027847	chr5	177600100	177610347	+	11285	B4GALT7	xylosylprotein beta 1,4-galactosyltransferase, polypeptide 7 [Source:HGNC Symbol;Acc:HGNC:930]	protein_coding	784	831	642	442	489	445
ENSG00000027869	chr1	156806243	156816862	-	9047	SH2D2A	SH2 domain containing 2A [Source:HGNC Symbol;Acc:HGNC:10821]	protein_coding	59	52	31	17	11	15
ENSG00000028116	chr2	57907651	58159920	+	7444	VRK2	vaccinia related kinase 2 [Source:HGNC Symbol;Acc:HGNC:12719]	protein_coding	837	555	555	608	580	529
ENSG00000028137	chr1	12167003	12209228	+	7133	TNFRSF1B	tumor necrosis factor receptor superfamily, member 1B [Source:HGNC Symbol;Acc:HGNC:11917]	protein_coding	203	177	144	266	244	250
ENSG00000028203	chr12	95217746	95302790	+	55591	VEZT	vezatin, adherens junctions transmembrane protein [Source:HGNC Symbol;Acc:HGNC:18258]	protein_coding	1517	1009	1038	787	748	627
ENSG00000028277	chr19	42086110	42196585	-	5452	POU2F2	POU class 2 homeobox 2 [Source:HGNC Symbol;Acc:HGNC:9213]	protein_coding	10	12	10	11	5	5
ENSG00000028310	chr5	850291	892824	-	65980	BRD9	bromodomain containing 9 [Source:HGNC Symbol;Acc:HGNC:25818]	protein_coding	1243	1087	879	1223	1167	1209
ENSG00000028528	chr15	64094123	64146090	+	6642	SNX1	sorting nexin 1 [Source:HGNC Symbol;Acc:HGNC:11172]	protein_coding	2492	1778	1722	1855	1871	1619
ENSG00000028839	chr6	133952170	133990432	+	9519	TBPL1	TBP-like 1 [Source:HGNC Symbol;Acc:HGNC:11589]	protein_coding	295	235	244	448	452	439
ENSG00000029153	chr12	27332854	27425289	+	56938	ARNTL2	aryl hydrocarbon receptor nuclear translocator-like 2 [Source:HGNC Symbol;Acc:HGNC:18984]	protein_coding	17	7	10	63	70	61
ENSG00000029363	chr6	136256863	136289851	-	9774	BCLAF1	BCL2-associated transcription factor 1 [Source:HGNC Symbol;Acc:HGNC:16863]	protein_coding	5864	3853	4049	5060	5390	4264
ENSG00000029364	chr14	69398015	69462388	+	55334	SLC39A9	solute carrier family 39, member 9 [Source:HGNC Symbol;Acc:HGNC:20182]	protein_coding	1810	1377	1389	1171	1269	1009
ENSG00000029534	chr8	41653220	41896762	-	286	ANK1	ankyrin 1, erythrocytic [Source:HGNC Symbol;Acc:HGNC:492]	protein_coding	1836	1730	1427	4722	4885	4832
ENSG00000029559	chr4	87799581	87812435	+	3381	IBSP	integrin-binding sialoprotein [Source:HGNC Symbol;Acc:HGNC:5341]	protein_coding	0	0	0	0	0	0
ENSG00000029639	chr6	155257509	155314493	-	51106	TFB1M	transcription factor B1, mitochondrial [Source:HGNC Symbol;Acc:HGNC:17037]	protein_coding	487	336	347	423	384	333
ENSG00000029725	chr17	5282265	5385812	+	9135	RABEP1	rabaptin, RAB GTPase binding effector protein 1 [Source:HGNC Symbol;Acc:HGNC:17677]	protein_coding	2797	2072	2094	2822	2884	2368
ENSG00000029993	chrX	150980509	150990775	+	3149	HMGB3	high mobility group box 3 [Source:HGNC Symbol;Acc:HGNC:5004]	protein_coding	3058	2009	1975	3418	3208	2562
ENSG00000030066	chr11	47778087	47848555	-	23279	NUP160	nucleoporin 160kDa [Source:HGNC Symbol;Acc:HGNC:18017]	protein_coding	4995	3728	3716	3104	3020	2586
ENSG00000030110	chr6	33572547	33580293	-	578	BAK1	BCL2-antagonist/killer 1 [Source:HGNC Symbol;Acc:HGNC:949]	protein_coding	706	652	587	863	974	775
ENSG00000030304	chr9	110668771	110801620	+	4593	MUSK	muscle, skeletal, receptor tyrosine kinase [Source:HGNC Symbol;Acc:HGNC:7525]	protein_coding	0	0	0	0	0	0
ENSG00000030419	chr2	212999691	213152427	-	22807	IKZF2	IKAROS family zinc finger 2 (Helios) [Source:HGNC Symbol;Acc:HGNC:13177]	protein_coding	1290	850	828	0	0	2
ENSG00000030582	chr17	44345086	44353102	+	2896	GRN	granulin [Source:HGNC Symbol;Acc:HGNC:4601]	protein_coding	6207	6951	5223	3000	2920	3315
ENSG00000031003	chr5	137937960	138051961	-	51306	FAM13B	family with sequence similarity 13, member B [Source:HGNC Symbol;Acc:HGNC:1335]	protein_coding	1390	1000	1019	1463	1365	1165
ENSG00000031081	chr3	119294373	119420714	+	57514	ARHGAP31	Rho GTPase activating protein 31 [Source:HGNC Symbol;Acc:HGNC:29216]	protein_coding	7	3	1	7	9	7
ENSG00000031691	chr6	49463378	49493107	+	55166	CENPQ	centromere protein Q [Source:HGNC Symbol;Acc:HGNC:21347]	protein_coding	194	164	156	318	341	241
ENSG00000031698	chr1	109213918	109238169	+	6301	SARS	seryl-tRNA synthetase [Source:HGNC Symbol;Acc:HGNC:10537]	protein_coding	4405	3431	3084	4627	4496	3864
ENSG00000031823	chr19	5916139	5978142	-	8498	RANBP3	RAN binding protein 3 [Source:HGNC Symbol;Acc:HGNC:9850]	protein_coding	1803	1741	1485	1681	1785	1632
ENSG00000032219	chr14	58298385	58373887	+	5926	ARID4A	AT rich interactive domain 4A (RBP1-like) [Source:HGNC Symbol;Acc:HGNC:9885]	protein_coding	751	476	520	638	636	544
ENSG00000032389	chr2	3188925	3377882	-	7260	TSSC1	tumor suppressing subtransferable candidate 1 [Source:HGNC Symbol;Acc:HGNC:12383]	protein_coding	901	974	707	751	751	651
ENSG00000032444	chr19	7534004	7561764	+	10908	PNPLA6	patatin-like phospholipase domain containing 6 [Source:HGNC Symbol;Acc:HGNC:16268]	protein_coding	2339	2793	1982	2082	2175	2362
ENSG00000032742	chr13	20567069	20691437	+	8100	IFT88	intraflagellar transport 88 [Source:HGNC Symbol;Acc:HGNC:20606]	protein_coding	395	232	251	323	306	268
ENSG00000033011	chr16	5033960	5087379	+	56052	ALG1	ALG1, chitobiosyldiphosphodolichol beta-mannosyltransferase [Source:HGNC Symbol;Acc:HGNC:18294]	protein_coding	658	620	581	716	687	598
ENSG00000033030	chr12	122471600	122501073	-	55596	ZCCHC8	zinc finger, CCHC domain containing 8 [Source:HGNC Symbol;Acc:HGNC:25265]	protein_coding	1184	839	887	756	791	653
ENSG00000033050	chr7	151207837	151227230	-	10061	ABCF2	ATP-binding cassette, sub-family F (GCN20), member 2 [Source:HGNC Symbol;Acc:HGNC:71]	protein_coding	7158	5884	5328	4132	4196	3733
ENSG00000033100	chr7	151232489	151238827	+	54480	CHPF2	chondroitin polymerizing factor 2 [Source:HGNC Symbol;Acc:HGNC:29270]	protein_coding	1773	1707	1420	1120	1191	1013
ENSG00000033122	chr1	69568398	70151945	+	57554	LRRC7	leucine rich repeat containing 7 [Source:HGNC Symbol;Acc:HGNC:18531]	protein_coding	0	1	0	10	23	20
ENSG00000033170	chr14	65410592	65744121	+	2530	FUT8	fucosyltransferase 8 (alpha (1,6) fucosyltransferase) [Source:HGNC Symbol;Acc:HGNC:4019]	protein_coding	428	316	302	348	334	305
ENSG00000033178	chr4	67612652	67701179	-	55236	UBA6	ubiquitin-like modifier activating enzyme 6 [Source:HGNC Symbol;Acc:HGNC:25581]	protein_coding	1179	924	976	1147	1156	976
ENSG00000033327	chr11	78215297	78418348	-	9846	GAB2	GRB2-associated binding protein 2 [Source:HGNC Symbol;Acc:HGNC:14458]	protein_coding	117	98	72	10	19	19
ENSG00000033627	chr17	42458844	42522611	+	535	ATP6V0A1	ATPase, H+ transporting, lysosomal V0 subunit a1 [Source:HGNC Symbol;Acc:HGNC:865]	protein_coding	1752	1374	1230	1510	1404	1268
ENSG00000033800	chr15	68054179	68198603	+	8554	PIAS1	protein inhibitor of activated STAT, 1 [Source:HGNC Symbol;Acc:HGNC:2752]	protein_coding	769	596	590	785	832	635
ENSG00000033867	chr3	27372721	27484420	-	9497	SLC4A7	solute carrier family 4, sodium bicarbonate cotransporter, member 7 [Source:HGNC Symbol;Acc:HGNC:11033]	protein_coding	556	339	353	822	855	689
ENSG00000034053	chr15	28884483	29118315	+	321	APBA2	amyloid beta (A4) precursor protein-binding, family A, member 2 [Source:HGNC Symbol;Acc:HGNC:579]	protein_coding	188	180	130	238	242	194
ENSG00000034152	chr17	21284672	21315240	+	5606	MAP2K3	mitogen-activated protein kinase kinase 3 [Source:HGNC Symbol;Acc:HGNC:6843]	protein_coding	823	725	624	1163	1340	1220
ENSG00000034239	chr8	48710789	48735311	-	79645	EFCAB1	EF-hand calcium binding domain 1 [Source:HGNC Symbol;Acc:HGNC:25678]	protein_coding	0	0	0	0	0	0
ENSG00000034510	chr2	84905625	84906675	+	9168	TMSB10	thymosin beta 10 [Source:HGNC Symbol;Acc:HGNC:11879]	protein_coding	19984	14987	14319	27236	28361	23664
ENSG00000034533	chr3	131013875	131027649	-	28990	ASTE1	asteroid homolog 1 (Drosophila) [Source:HGNC Symbol;Acc:HGNC:25021]	protein_coding	182	112	127	141	134	120
ENSG00000034677	chr8	100257059	100410015	-	25897	RNF19A	ring finger protein 19A, RBR E3 ubiquitin protein ligase [Source:HGNC Symbol;Acc:HGNC:13432]	protein_coding	317	232	236	239	259	237
ENSG00000034693	chr6	143450807	143490010	+	8504	PEX3	peroxisomal biogenesis factor 3 [Source:HGNC Symbol;Acc:HGNC:8858]	protein_coding	725	509	605	557	565	487
ENSG00000034713	chr16	75566351	75577881	+	11345	GABARAPL2	GABA(A) receptor-associated protein like 2 [Source:HGNC Symbol;Acc:HGNC:13291]	protein_coding	1338	1111	918	1008	966	882
ENSG00000034971	chr1	171635417	171652683	-	4653	MYOC	myocilin, trabecular meshwork inducible glucocorticoid response [Source:HGNC Symbol;Acc:HGNC:7610]	protein_coding	0	0	0	0	0	0
ENSG00000035115	chr2	217730	266398	-	26751	SH3YL1	SH3 and SYLF domain containing 1 [Source:HGNC Symbol;Acc:HGNC:29546]	protein_coding	329	221	192	225	257	196
ENSG00000035141	chr2	70295975	70302090	-	84908	FAM136A	family with sequence similarity 136, member A [Source:HGNC Symbol;Acc:HGNC:25911]	protein_coding	2639	1994	1981	2809	2726	2292
ENSG00000035403	chr10	73995193	74121363	+	7414	VCL	vinculin [Source:HGNC Symbol;Acc:HGNC:12665]	protein_coding	10178	8028	7356	14418	14023	12753
ENSG00000035499	chr5	60596912	60700190	-	55789	DEPDC1B	DEP domain containing 1B [Source:HGNC Symbol;Acc:HGNC:24902]	protein_coding	1337	907	925	1306	1339	1036
ENSG00000035664	chr15	63907036	64072033	-	23604	DAPK2	death-associated protein kinase 2 [Source:HGNC Symbol;Acc:HGNC:2675]	protein_coding	11	9	6	16	11	14
ENSG00000035681	chr8	58583504	58659844	-	8439	NSMAF	neutral sphingomyelinase (N-SMase) activation associated factor [Source:HGNC Symbol;Acc:HGNC:8017]	protein_coding	1728	1238	1141	1713	1704	1458
ENSG00000035687	chr1	244408494	244452134	-	159	ADSS	adenylosuccinate synthase [Source:HGNC Symbol;Acc:HGNC:292]	protein_coding	1548	1250	1174	1688	1593	1390
ENSG00000035720	chr4	67558728	67607337	+	26228	STAP1	signal transducing adaptor family member 1 [Source:HGNC Symbol;Acc:HGNC:24133]	protein_coding	0	0	0	0	0	0
ENSG00000035862	chr17	78852977	78925387	-	7077	TIMP2	TIMP metallopeptidase inhibitor 2 [Source:HGNC Symbol;Acc:HGNC:11821]	protein_coding	9415	7872	6750	9869	9427	8854
ENSG00000035928	chr4	39287456	39366375	-	5981	RFC1	replication factor C (activator 1) 1, 145kDa [Source:HGNC Symbol;Acc:HGNC:9969]	protein_coding	2628	1833	1819	2603	2655	2134
ENSG00000036054	chr3	100261000	100325251	+	55773	TBC1D23	TBC1 domain family, member 23 [Source:HGNC Symbol;Acc:HGNC:25622]	protein_coding	754	465	512	416	429	340
ENSG00000036257	chr2	224470150	224585397	-	8452	CUL3	cullin 3 [Source:HGNC Symbol;Acc:HGNC:2553]	protein_coding	2186	1525	1673	2627	2677	2349
ENSG00000036448	chr8	2045040	2165552	+	9172	MYOM2	myomesin 2 [Source:HGNC Symbol;Acc:HGNC:7614]	protein_coding	0	0	0	0	0	0
ENSG00000036473	chrX	38352545	38421450	+	5009	OTC	ornithine carbamoyltransferase [Source:HGNC Symbol;Acc:HGNC:8512]	protein_coding	0	0	0	0	0	0
ENSG00000036530	chr14	99684304	99727301	+	10858	CYP46A1	cytochrome P450, family 46, subfamily A, polypeptide 1 [Source:HGNC Symbol;Acc:HGNC:2641]	protein_coding	8	5	6	4	2	6
ENSG00000036549	chr1	77562416	77683419	-	26009	ZZZ3	zinc finger, ZZ-type containing 3 [Source:HGNC Symbol;Acc:HGNC:24523]	protein_coding	1614	1137	1166	1447	1605	1147
ENSG00000036565	chr8	20144855	20183206	-	6570	SLC18A1	solute carrier family 18 (vesicular monoamine transporter), member 1 [Source:HGNC Symbol;Acc:HGNC:10934]	protein_coding	0	0	0	0	0	0
ENSG00000036672	chr11	119355215	119381726	-	9099	USP2	ubiquitin specific peptidase 2 [Source:HGNC Symbol;Acc:HGNC:12618]	protein_coding	69	58	38	40	31	39
ENSG00000036828	chr3	122183683	122286503	+	846	CASR	calcium-sensing receptor [Source:HGNC Symbol;Acc:HGNC:1514]	protein_coding	0	0	0	0	0	0
ENSG00000037042	chr17	42659305	42667006	+	27175	TUBG2	tubulin, gamma 2 [Source:HGNC Symbol;Acc:HGNC:12419]	protein_coding	864	690	646	553	565	481
ENSG00000037241	chr5	172958729	172969771	+	51121	RPL26L1	ribosomal protein L26-like 1 [Source:HGNC Symbol;Acc:HGNC:17050]	protein_coding	1535	1193	1177	1746	1722	1404
ENSG00000037280	chr5	180601506	180649624	-	2324	FLT4	fms-related tyrosine kinase 4 [Source:HGNC Symbol;Acc:HGNC:3767]	protein_coding	1	0	0	3	1	1
ENSG00000037474	chr5	6599239	6633291	-	54888	NSUN2	NOP2/Sun RNA methyltransferase family, member 2 [Source:HGNC Symbol;Acc:HGNC:25994]	protein_coding	3872	2896	2620	5473	5213	4513
ENSG00000037637	chr1	16246839	16352454	-	54455	FBXO42	F-box protein 42 [Source:HGNC Symbol;Acc:HGNC:29249]	protein_coding	1165	933	767	1105	1021	883
ENSG00000037749	chr5	154038906	154220478	+	4238	MFAP3	microfibrillar-associated protein 3 [Source:HGNC Symbol;Acc:HGNC:7034]	protein_coding	692	462	480	574	649	507
ENSG00000037757	chr19	13764532	13774282	+	84245	MRI1	methylthioribose-1-phosphate isomerase 1 [Source:HGNC Symbol;Acc:HGNC:28469]	protein_coding	1314	1111	939	897	898	924
ENSG00000037897	chr12	57768471	57772793	-	4234	METTL1	methyltransferase like 1 [Source:HGNC Symbol;Acc:HGNC:7030]	protein_coding	399	231	307	272	299	271
ENSG00000037965	chr12	54009106	54012362	+	3224	HOXC8	homeobox C8 [Source:HGNC Symbol;Acc:HGNC:5129]	protein_coding	125	75	90	119	96	85
ENSG00000038002	chr4	177430770	177442503	-	175	AGA	aspartylglucosaminidase [Source:HGNC Symbol;Acc:HGNC:318]	protein_coding	107	81	85	89	83	79
ENSG00000038210	chr4	25233975	25279092	+	55300	PI4K2B	phosphatidylinositol 4-kinase type 2 beta [Source:HGNC Symbol;Acc:HGNC:18215]	protein_coding	464	337	331	419	399	328
ENSG00000038219	chr4	13568738	13627723	-	259282	BOD1L1	biorientation of chromosomes in cell division 1-like 1 [Source:HGNC Symbol;Acc:HGNC:31792]	protein_coding	1805	1152	1173	1419	1451	1162
ENSG00000038274	chr5	163503114	163519336	+	27430	MAT2B	methionine adenosyltransferase II, beta [Source:HGNC Symbol;Acc:HGNC:6905]	protein_coding	2433	1785	1713	1944	1925	1701
ENSG00000038295	chr4	165873258	166103895	+	7092	TLL1	tolloid-like 1 [Source:HGNC Symbol;Acc:HGNC:11843]	protein_coding	0	0	0	1	0	0
ENSG00000038358	chr16	67873023	67884503	+	23644	EDC4	enhancer of mRNA decapping 4 [Source:HGNC Symbol;Acc:HGNC:17157]	protein_coding	5024	5044	4194	3378	3572	3569
ENSG00000038382	chr5	14143702	14532128	+	7204	TRIO	trio Rho guanine nucleotide exchange factor [Source:HGNC Symbol;Acc:HGNC:12303]	protein_coding	4163	3219	2898	3074	3128	2772
ENSG00000038427	chr5	83471465	83582303	+	1462	VCAN	versican [Source:HGNC Symbol;Acc:HGNC:2464]	protein_coding	0	0	0	3	5	0
ENSG00000038532	chr16	10944488	11182189	+	23274	CLEC16A	C-type lectin domain family 16, member A [Source:HGNC Symbol;Acc:HGNC:29013]	protein_coding	646	543	422	628	606	618
ENSG00000038945	chr8	16107878	16567490	-	4481	MSR1	macrophage scavenger receptor 1 [Source:HGNC Symbol;Acc:HGNC:7376]	protein_coding	0	0	0	1	1	1
ENSG00000039068	chr16	68737225	68835548	+	999	CDH1	cadherin 1, type 1 [Source:HGNC Symbol;Acc:HGNC:1748]	protein_coding	0	0	1	0	0	0
ENSG00000039123	chr5	55307760	55425581	+	23517	SKIV2L2	superkiller viralicidic activity 2-like 2 (S. cerevisiae) [Source:HGNC Symbol;Acc:HGNC:18734]	protein_coding	3650	2562	2882	4395	4523	3847
ENSG00000039139	chr5	13690331	13944543	-	1767	DNAH5	dynein, axonemal, heavy chain 5 [Source:HGNC Symbol;Acc:HGNC:2950]	protein_coding	26	32	17	85	100	98
ENSG00000039319	chr5	80408013	80479350	+	9765	ZFYVE16	zinc finger, FYVE domain containing 16 [Source:HGNC Symbol;Acc:HGNC:20756]	protein_coding	1850	1176	1371	1644	1738	1371
ENSG00000039523	chr16	67518418	67546788	+	79567	FAM65A	family with sequence similarity 65, member A [Source:HGNC Symbol;Acc:HGNC:25836]	protein_coding	2748	2681	2213	1455	1536	1578
ENSG00000039537	chr5	41142234	41261438	-	729	C6	complement component 6 [Source:HGNC Symbol;Acc:HGNC:1339]	protein_coding	0	0	0	0	0	0
ENSG00000039560	chr5	34656237	34832627	+	26064	RAI14	retinoic acid induced 14 [Source:HGNC Symbol;Acc:HGNC:14873]	protein_coding	530	391	357	348	387	300
ENSG00000039600	chr5	157625679	157671480	-	11063	SOX30	SRY (sex determining region Y)-box 30 [Source:HGNC Symbol;Acc:HGNC:30635]	protein_coding	3	2	4	0	0	0
ENSG00000039650	chr19	49861204	49878351	-	11284	PNKP	polynucleotide kinase 3'-phosphatase [Source:HGNC Symbol;Acc:HGNC:9154]	protein_coding	676	762	570	501	546	581
ENSG00000039987	chr19	12751702	12758458	+	54831	BEST2	bestrophin 2 [Source:HGNC Symbol;Acc:HGNC:17107]	protein_coding	2	5	3	1	2	1
ENSG00000040199	chr16	71637835	71724701	-	23035	PHLPP2	PH domain and leucine rich repeat protein phosphatase 2 [Source:HGNC Symbol;Acc:HGNC:29149]	protein_coding	1515	1280	1151	982	975	791
ENSG00000040275	chr5	169583634	169604778	+	54908	SPDL1	spindle apparatus coiled-coil protein 1 [Source:HGNC Symbol;Acc:HGNC:26010]	protein_coding	1785	1274	1423	1928	1835	1521
ENSG00000040341	chr8	73420369	73747708	-	27067	STAU2	staufen double-stranded RNA binding protein 2 [Source:HGNC Symbol;Acc:HGNC:11371]	protein_coding	424	326	303	504	433	411
ENSG00000040487	chr1	19312326	19329300	+	54896	PQLC2	PQ loop repeat containing 2 [Source:HGNC Symbol;Acc:HGNC:26001]	protein_coding	296	318	276	327	325	339
ENSG00000040531	chr17	3636468	3661542	+	1497	CTNS	cystinosin, lysosomal cystine transporter [Source:HGNC Symbol;Acc:HGNC:2518]	protein_coding	394	359	317	300	330	331
ENSG00000040608	chr22	20241415	20283246	-	65078	RTN4R	reticulon 4 receptor [Source:HGNC Symbol;Acc:HGNC:18601]	protein_coding	44	78	31	71	53	99
ENSG00000040633	chr17	7235028	7239722	-	79142	PHF23	PHD finger protein 23 [Source:HGNC Symbol;Acc:HGNC:28428]	protein_coding	1747	1415	1245	1348	1282	1122
ENSG00000040731	chr5	24487100	24644978	-	1008	CDH10	cadherin 10, type 2 (T2-cadherin) [Source:HGNC Symbol;Acc:HGNC:1749]	protein_coding	73	53	43	6	3	9
ENSG00000040933	chr2	98444854	98594390	+	3631	INPP4A	inositol polyphosphate-4-phosphatase type I A [Source:HGNC Symbol;Acc:HGNC:6074]	protein_coding	1230	1037	914	949	935	841
ENSG00000041353	chr18	54717860	54895516	+	5874	RAB27B	RAB27B, member RAS oncogene family [Source:HGNC Symbol;Acc:HGNC:9767]	protein_coding	5887	4030	4104	5114	5321	4396
ENSG00000041357	chr15	78540405	78552419	+	5685	PSMA4	proteasome subunit alpha 4 [Source:HGNC Symbol;Acc:HGNC:9533]	protein_coding	3522	2417	2556	3928	3619	2997
ENSG00000041515	chr13	108596152	109208007	+	23026	MYO16	myosin XVI [Source:HGNC Symbol;Acc:HGNC:29822]	protein_coding	2	2	2	0	0	0
ENSG00000041802	chr3	194640788	194672477	-	55341	LSG1	large 60S subunit nuclear export GTPase 1 [Source:HGNC Symbol;Acc:HGNC:25652]	protein_coding	3346	2376	2379	2237	2191	1855
ENSG00000041880	chr3	51942345	51948867	+	10039	PARP3	poly (ADP-ribose) polymerase family, member 3 [Source:HGNC Symbol;Acc:HGNC:273]	protein_coding	675	611	497	489	527	508
ENSG00000041982	chr9	115019578	115118257	-	3371	TNC	tenascin C [Source:HGNC Symbol;Acc:HGNC:5318]	protein_coding	0	0	0	2	2	0
ENSG00000041988	chr1	6624866	6635586	+	90326	THAP3	THAP domain containing, apoptosis associated protein 3 [Source:HGNC Symbol;Acc:HGNC:20855]	protein_coding	501	535	448	503	468	467
ENSG00000042062	chr20	50586108	50691528	-	140876	FAM65C	family with sequence similarity 65, member C [Source:HGNC Symbol;Acc:HGNC:16168]	protein_coding	0	0	0	0	0	0
ENSG00000042088	chr14	89954939	90044768	+	55775	TDP1	tyrosyl-DNA phosphodiesterase 1 [Source:HGNC Symbol;Acc:HGNC:18884]	protein_coding	781	628	603	547	503	417
ENSG00000042286	chr10	70098223	70132934	-	84883	AIFM2	apoptosis-inducing factor, mitochondrion-associated, 2 [Source:HGNC Symbol;Acc:HGNC:21411]	protein_coding	425	382	338	725	757	678
ENSG00000042304	chr2	227610090	227633320	-	56918	C2orf83	chromosome 2 open reading frame 83 [Source:HGNC Symbol;Acc:HGNC:25344]	protein_coding	0	0	0	0	0	0
ENSG00000042317	chr14	88384924	88470350	+	55812	SPATA7	spermatogenesis associated 7 [Source:HGNC Symbol;Acc:HGNC:20423]	protein_coding	121	81	75	68	86	48
ENSG00000042429	chr11	93784227	93814695	+	9440	MED17	mediator complex subunit 17 [Source:HGNC Symbol;Acc:HGNC:2375]	protein_coding	1044	836	870	892	894	695
ENSG00000042445	chr2	85342088	85354620	-	54884	RETSAT	retinol saturase (all-trans-retinol 13,14-reductase) [Source:HGNC Symbol;Acc:HGNC:25991]	protein_coding	1746	1428	1236	1450	1362	1255
ENSG00000042493	chr2	85394748	85418432	-	822	CAPG	capping protein (actin filament), gelsolin-like [Source:HGNC Symbol;Acc:HGNC:1474]	protein_coding	2014	2056	1665	2515	2736	2432
ENSG00000042753	chr19	46838136	46850992	-	1175	AP2S1	adaptor-related protein complex 2, sigma 1 subunit [Source:HGNC Symbol;Acc:HGNC:565]	protein_coding	2719	2428	2168	2565	2609	2306
ENSG00000042781	chr1	215622894	216423396	-	7399	USH2A	Usher syndrome 2A (autosomal recessive, mild) [Source:HGNC Symbol;Acc:HGNC:12601]	protein_coding	0	0	0	0	0	0
ENSG00000042813	chr7	49850421	50121329	-	11055	ZPBP	zona pellucida binding protein [Source:HGNC Symbol;Acc:HGNC:15662]	protein_coding	0	0	0	0	0	0
ENSG00000042832	chr8	132866958	133134903	+	7038	TG	thyroglobulin [Source:HGNC Symbol;Acc:HGNC:11764]	protein_coding	1	1	1	0	1	1
ENSG00000042980	chr8	24294040	24359018	+	10863	ADAM28	ADAM metallopeptidase domain 28 [Source:HGNC Symbol;Acc:HGNC:206]	protein_coding	0	0	0	0	0	0
ENSG00000043039	chr11	129375940	129452279	+	8538	BARX2	BARX homeobox 2 [Source:HGNC Symbol;Acc:HGNC:956]	protein_coding	967	815	766	670	706	676
ENSG00000043093	chr3	182938074	182985953	-	54165	DCUN1D1	DCN1, defective in cullin neddylation 1, domain containing 1 [Source:HGNC Symbol;Acc:HGNC:18184]	protein_coding	830	618	661	506	514	520
ENSG00000043143	chr5	134524312	134583230	+	23338	JADE2	jade family PHD finger 2 [Source:HGNC Symbol;Acc:HGNC:22984]	protein_coding	4301	3811	3223	4207	4434	3967
ENSG00000043355	chr13	99981772	99986773	+	7546	ZIC2	Zic family member 2 [Source:HGNC Symbol;Acc:HGNC:12873]	protein_coding	131	114	88	138	134	109
ENSG00000043462	chr5	170246237	170298227	-	3937	LCP2	lymphocyte cytosolic protein 2 (SH2 domain containing leukocyte protein of 76kDa) [Source:HGNC Symbol;Acc:HGNC:6529]	protein_coding	0	0	0	0	0	0
ENSG00000043514	chr1	39841022	39883511	-	54802	TRIT1	tRNA isopentenyltransferase 1 [Source:HGNC Symbol;Acc:HGNC:20286]	protein_coding	677	438	465	550	469	393
ENSG00000043591	chr10	114044056	114046908	+	153	ADRB1	adrenoceptor beta 1 [Source:HGNC Symbol;Acc:HGNC:285]	protein_coding	9	13	4	5	8	8
ENSG00000044012	chr1	42153421	42155824	+	2981	GUCA2B	guanylate cyclase activator 2B (uroguanylin) [Source:HGNC Symbol;Acc:HGNC:4683]	protein_coding	0	0	0	0	0	0
ENSG00000044090	chr6	43037617	43053945	-	9820	CUL7	cullin 7 [Source:HGNC Symbol;Acc:HGNC:21024]	protein_coding	1701	1576	1354	1032	1119	1024
ENSG00000044115	chr5	138610967	138935034	+	1495	CTNNA1	catenin (cadherin-associated protein), alpha 1, 102kDa [Source:HGNC Symbol;Acc:HGNC:2509]	protein_coding	15868	12290	11206	11240	10866	9750
ENSG00000044446	chrX	18892300	18984598	-	5256	PHKA2	phosphorylase kinase, alpha 2 (liver) [Source:HGNC Symbol;Acc:HGNC:8926]	protein_coding	3140	2697	2405	1441	1424	1254
ENSG00000044459	chr9	17134982	17503923	+	54875	CNTLN	centlein, centrosomal protein [Source:HGNC Symbol;Acc:HGNC:23432]	protein_coding	424	294	281	442	465	353
ENSG00000044524	chr3	89107524	89482134	+	2042	EPHA3	EPH receptor A3 [Source:HGNC Symbol;Acc:HGNC:3387]	protein_coding	2	0	0	0	0	0
ENSG00000044574	chr9	125234853	125241330	-	3309	HSPA5	heat shock 70kDa protein 5 (glucose-regulated protein, 78kDa) [Source:HGNC Symbol;Acc:HGNC:5238]	protein_coding	12827	9824	9137	15330	14881	13134
ENSG00000046604	chr18	31498043	31549008	+	1829	DSG2	desmoglein 2 [Source:HGNC Symbol;Acc:HGNC:3049]	protein_coding	978	690	772	62	53	57
ENSG00000046647	chrX	14008279	14029893	-	54960	GEMIN8	gem (nuclear organelle) associated protein 8 [Source:HGNC Symbol;Acc:HGNC:26044]	protein_coding	610	467	459	252	270	252
ENSG00000046651	chrX	13734745	13769353	+	8481	OFD1	oral-facial-digital syndrome 1 [Source:HGNC Symbol;Acc:HGNC:2567]	protein_coding	1000	724	611	744	783	637
ENSG00000046653	chrX	13771031	13938638	-	2824	GPM6B	glycoprotein M6B [Source:HGNC Symbol;Acc:HGNC:4461]	protein_coding	50	43	46	178	200	195
ENSG00000046774	chrX	142202345	142205290	-	51438	MAGEC2	melanoma antigen family C2 [Source:HGNC Symbol;Acc:HGNC:13574]	protein_coding	0	0	0	0	0	0
ENSG00000046889	chr8	67952118	68237030	+	80243	PREX2	phosphatidylinositol-3,4,5-trisphosphate-dependent Rac exchange factor 2 [Source:HGNC Symbol;Acc:HGNC:22950]	protein_coding	0	0	0	0	0	0
ENSG00000047056	chr10	1049538	1132297	+	22884	WDR37	WD repeat domain 37 [Source:HGNC Symbol;Acc:HGNC:31406]	protein_coding	355	334	301	642	670	583
ENSG00000047188	chr5	113513683	113595285	+	64848	YTHDC2	YTH domain containing 2 [Source:HGNC Symbol;Acc:HGNC:24721]	protein_coding	2171	1414	1446	1755	1872	1412
ENSG00000047230	chrX	16588003	16712936	-	56474	CTPS2	CTP synthase 2 [Source:HGNC Symbol;Acc:HGNC:2520]	protein_coding	1365	868	909	839	808	695
ENSG00000047249	chr8	53715557	53843558	-	51606	ATP6V1H	ATPase, H+ transporting, lysosomal 50/57kDa, V1 subunit H [Source:HGNC Symbol;Acc:HGNC:18303]	protein_coding	934	761	725	898	830	755
ENSG00000047315	chr4	56977722	57031168	+	5431	POLR2B	polymerase (RNA) II (DNA directed) polypeptide B, 140kDa [Source:HGNC Symbol;Acc:HGNC:9188]	protein_coding	4213	2930	3121	4230	4308	3462
ENSG00000047346	chr15	52581317	52709817	-	56204	FAM214A	family with sequence similarity 214, member A [Source:HGNC Symbol;Acc:HGNC:25609]	protein_coding	270	216	207	138	141	141
ENSG00000047365	chr4	35948221	36244509	-	116984	ARAP2	ArfGAP with RhoGAP domain, ankyrin repeat and PH domain 2 [Source:HGNC Symbol;Acc:HGNC:16924]	protein_coding	0	0	0	0	0	0
ENSG00000047410	chr1	186311652	186375693	-	7175	TPR	translocated promoter region, nuclear basket protein [Source:HGNC Symbol;Acc:HGNC:12017]	protein_coding	9768	6874	6802	8231	8339	7001
ENSG00000047457	chr3	149162410	149222055	-	1356	CP	ceruloplasmin (ferroxidase) [Source:HGNC Symbol;Acc:HGNC:2295]	protein_coding	0	0	0	5	0	0
ENSG00000047578	chr16	27550133	27780369	+	23247	KIAA0556	KIAA0556 [Source:HGNC Symbol;Acc:HGNC:29068]	protein_coding	869	784	667	541	547	462
ENSG00000047579	chr6	15522801	15663058	-	84062	DTNBP1	dystrobrevin binding protein 1 [Source:HGNC Symbol;Acc:HGNC:17328]	protein_coding	333	260	244	167	189	181
ENSG00000047597	chrX	37685759	37732130	+	7504	XK	X-linked Kx blood group [Source:HGNC Symbol;Acc:HGNC:12811]	protein_coding	0	0	0	0	0	0
ENSG00000047617	chr12	5531869	5946232	-	57101	ANO2	anoctamin 2, calcium activated chloride channel [Source:HGNC Symbol;Acc:HGNC:1183]	protein_coding	0	0	0	0	0	0
ENSG00000047621	chr12	4487728	4538508	-	57102	C12orf4	chromosome 12 open reading frame 4 [Source:HGNC Symbol;Acc:HGNC:1184]	protein_coding	421	316	339	948	981	802
ENSG00000047634	chrX	17737449	17754988	+	6322	SCML1	sex comb on midleg-like 1 (Drosophila) [Source:HGNC Symbol;Acc:HGNC:10580]	protein_coding	0	0	0	0	0	0
ENSG00000047644	chrX	10015562	10144478	+	55841	WWC3	WWC family member 3 [Source:HGNC Symbol;Acc:HGNC:29237]	protein_coding	1917	1554	1336	605	590	558
ENSG00000047648	chrX	11137543	11665701	-	395	ARHGAP6	Rho GTPase activating protein 6 [Source:HGNC Symbol;Acc:HGNC:676]	protein_coding	0	0	0	0	0	0
ENSG00000047662	chr4	17629306	17781512	-	27146	FAM184B	family with sequence similarity 184, member B [Source:HGNC Symbol;Acc:HGNC:29235]	protein_coding	3	1	1	2	2	5
ENSG00000047849	chr3	47850690	48089272	-	4134	MAP4	microtubule-associated protein 4 [Source:HGNC Symbol;Acc:HGNC:6862]	protein_coding	13500	10849	9451	10109	9696	9273
ENSG00000047932	chr6	117560269	117602542	-	57120	GOPC	golgi-associated PDZ and coiled-coil motif containing [Source:HGNC Symbol;Acc:HGNC:17643]	protein_coding	1215	873	837	831	813	672
ENSG00000047936	chr6	117288300	117425855	-	6098	ROS1	ROS proto-oncogene 1 , receptor tyrosine kinase [Source:HGNC Symbol;Acc:HGNC:10261]	protein_coding	0	0	0	0	0	0
ENSG00000048028	chr11	113797874	113875570	-	57646	USP28	ubiquitin specific peptidase 28 [Source:HGNC Symbol;Acc:HGNC:12625]	protein_coding	2113	1453	1422	1037	1039	892
ENSG00000048052	chr7	18086949	19002416	+	9734	HDAC9	histone deacetylase 9 [Source:HGNC Symbol;Acc:HGNC:14065]	protein_coding	187	112	96	639	636	526
ENSG00000048140	chr5	176647387	176659054	+	26262	TSPAN17	tetraspanin 17 [Source:HGNC Symbol;Acc:HGNC:13594]	protein_coding	2844	2512	2257	1602	1726	1488
ENSG00000048162	chr5	176383938	176388975	-	51491	NOP16	NOP16 nucleolar protein [Source:HGNC Symbol;Acc:HGNC:26934]	protein_coding	3106	2501	2297	2527	2477	2220
ENSG00000048342	chr4	15469865	15601557	+	57545	CC2D2A	coiled-coil and C2 domain containing 2A [Source:HGNC Symbol;Acc:HGNC:29253]	protein_coding	85	48	52	11	12	7
ENSG00000048392	chr8	102204502	102239118	-	50484	RRM2B	ribonucleotide reductase M2 B (TP53 inducible) [Source:HGNC Symbol;Acc:HGNC:17296]	protein_coding	402	279	293	491	448	358
ENSG00000048405	chr7	127346790	127431924	-	168850	ZNF800	zinc finger protein 800 [Source:HGNC Symbol;Acc:HGNC:27267]	protein_coding	362	261	255	314	366	318
ENSG00000048462	chr16	11965107	11968068	+	608	TNFRSF17	tumor necrosis factor receptor superfamily, member 17 [Source:HGNC Symbol;Acc:HGNC:11913]	protein_coding	0	0	0	0	0	0
ENSG00000048471	chr16	11976737	12574289	+	92017	SNX29	sorting nexin 29 [Source:HGNC Symbol;Acc:HGNC:30542]	protein_coding	343	307	265	247	299	251
ENSG00000048540	chr12	16548373	16610594	-	55885	LMO3	LIM domain only 3 (rhombotin-like 2) [Source:HGNC Symbol;Acc:HGNC:6643]	protein_coding	0	0	0	0	0	0
ENSG00000048544	chr6	42206801	42217865	-	55173	MRPS10	mitochondrial ribosomal protein S10 [Source:HGNC Symbol;Acc:HGNC:14502]	protein_coding	1700	1208	1176	2657	2559	2079
ENSG00000048545	chr6	42155406	42180056	+	2978	GUCA1A	guanylate cyclase activator 1A (retina) [Source:HGNC Symbol;Acc:HGNC:4678]	protein_coding	0	0	0	0	0	0
ENSG00000048649	chr11	77659996	77821017	-	51773	RSF1	remodeling and spacing factor 1 [Source:HGNC Symbol;Acc:HGNC:18118]	protein_coding	2547	1627	1671	1529	1494	1142
ENSG00000048707	chr1	12230067	12512047	+	55187	VPS13D	vacuolar protein sorting 13 homolog D (S. cerevisiae) [Source:HGNC Symbol;Acc:HGNC:23595]	protein_coding	2610	1811	1803	2352	2265	2091
ENSG00000048740	chr10	11005321	11336675	+	10659	CELF2	CUGBP, Elav-like family member 2 [Source:HGNC Symbol;Acc:HGNC:2550]	protein_coding	0	0	0	0	0	0
ENSG00000048828	chr9	93451722	93566107	+	23196	FAM120A	family with sequence similarity 120A [Source:HGNC Symbol;Acc:HGNC:13247]	protein_coding	7684	6619	5452	5400	5672	5165
ENSG00000048991	chr2	135531455	135725270	+	23518	R3HDM1	R3H domain containing 1 [Source:HGNC Symbol;Acc:HGNC:9757]	protein_coding	3167	2373	2432	2675	2504	2335
ENSG00000049089	chr1	40300487	40317816	-	1298	COL9A2	collagen, type IX, alpha 2 [Source:HGNC Symbol;Acc:HGNC:2218]	protein_coding	11	12	2	19	24	17
ENSG00000049130	chr12	88492793	88580851	-	4254	KITLG	KIT ligand [Source:HGNC Symbol;Acc:HGNC:6343]	protein_coding	0	0	0	0	0	0
ENSG00000049167	chr5	60873831	60945073	-	1161	ERCC8	excision repair cross-complementation group 8 [Source:HGNC Symbol;Acc:HGNC:3439]	protein_coding	506	341	365	404	466	364
ENSG00000049192	chr5	65148736	65481920	-	11174	ADAMTS6	ADAM metallopeptidase with thrombospondin type 1 motif, 6 [Source:HGNC Symbol;Acc:HGNC:222]	protein_coding	6	1	3	0	1	0
ENSG00000049239	chr1	9234775	9271337	+	9563	H6PD	hexose-6-phosphate dehydrogenase (glucose 1-dehydrogenase) [Source:HGNC Symbol;Acc:HGNC:4795]	protein_coding	2519	2211	1782	1688	1636	1538
ENSG00000049245	chr1	7771269	7781432	+	9341	VAMP3	vesicle-associated membrane protein 3 [Source:HGNC Symbol;Acc:HGNC:12644]	protein_coding	2696	2084	2008	2861	2750	2396
ENSG00000049246	chr1	7784320	7845177	+	8863	PER3	period circadian clock 3 [Source:HGNC Symbol;Acc:HGNC:8847]	protein_coding	1500	1227	1095	1310	1201	1121
ENSG00000049247	chr1	7843083	7853512	-	10911	UTS2	urotensin 2 [Source:HGNC Symbol;Acc:HGNC:12636]	protein_coding	0	0	0	0	0	0
ENSG00000049249	chr1	7915894	7943165	-	3604	TNFRSF9	tumor necrosis factor receptor superfamily, member 9 [Source:HGNC Symbol;Acc:HGNC:11924]	protein_coding	13	5	4	16	19	21
ENSG00000049283	chr17	50532543	50543750	+	55040	EPN3	epsin 3 [Source:HGNC Symbol;Acc:HGNC:18235]	protein_coding	6	1	1	1	1	0
ENSG00000049323	chr2	32946972	33399509	+	4052	LTBP1	latent transforming growth factor beta binding protein 1 [Source:HGNC Symbol;Acc:HGNC:6714]	protein_coding	58	52	46	5	9	13
ENSG00000049449	chr11	31812391	32105755	+	5954	RCN1	reticulocalbin 1, EF-hand calcium binding domain [Source:HGNC Symbol;Acc:HGNC:9934]	protein_coding	3559	2575	2382	2762	2687	2131
ENSG00000049540	chr7	74027789	74069907	+	2006	ELN	elastin [Source:HGNC Symbol;Acc:HGNC:3327]	protein_coding	0	0	0	0	0	0
ENSG00000049541	chr7	74231499	74254458	-	5982	RFC2	replication factor C (activator 1) 2, 40kDa [Source:HGNC Symbol;Acc:HGNC:9970]	protein_coding	1720	1349	1330	2477	2442	2117
ENSG00000049618	chr6	156777374	157210779	+	57492	ARID1B	AT rich interactive domain 1B (SWI1-like) [Source:HGNC Symbol;Acc:HGNC:18040]	protein_coding	0	0	0	0	0	0
ENSG00000049656	chr5	1317744	1345099	-	81037	CLPTM1L	CLPTM1-like [Source:HGNC Symbol;Acc:HGNC:24308]	protein_coding	3504	2965	2543	3844	3730	3700
ENSG00000049759	chr18	58044367	58401540	+	23327	NEDD4L	neural precursor cell expressed, developmentally down-regulated 4-like, E3 ubiquitin protein ligase [Source:HGNC Symbol;Acc:HGNC:7728]	protein_coding	1139	784	774	132	143	119
ENSG00000049768	chrX	49250436	49264826	-	50943	FOXP3	forkhead box P3 [Source:HGNC Symbol;Acc:HGNC:6106]	protein_coding	7	13	8	5	2	2
ENSG00000049769	chrX	49269843	49301461	+	89801	PPP1R3F	protein phosphatase 1, regulatory subunit 3F [Source:HGNC Symbol;Acc:HGNC:14944]	protein_coding	180	186	103	112	106	89
ENSG00000049860	chr5	74640023	74722647	+	3074	HEXB	hexosaminidase B (beta polypeptide) [Source:HGNC Symbol;Acc:HGNC:4879]	protein_coding	2509	1895	1829	6194	5466	4976
ENSG00000049883	chr5	72320367	72368395	+	79810	PTCD2	pentatricopeptide repeat domain 2 [Source:HGNC Symbol;Acc:HGNC:25734]	protein_coding	1106	795	777	834	824	692
ENSG00000050030	chrX	74732849	74925485	-	340533	KIAA2022	KIAA2022 [Source:HGNC Symbol;Acc:HGNC:29433]	protein_coding	0	0	0	0	0	0
ENSG00000050130	chr14	59484443	59505410	+	51528	JKAMP	JNK1/MAPK8-associated membrane protein [Source:HGNC Symbol;Acc:HGNC:20184]	protein_coding	460	358	383	697	646	577
ENSG00000050165	chr11	11963106	12009769	-	27122	DKK3	dickkopf WNT signaling pathway inhibitor 3 [Source:HGNC Symbol;Acc:HGNC:2893]	protein_coding	0	0	0	0	0	2
ENSG00000050327	chr7	144355288	144380632	+	7984	ARHGEF5	Rho guanine nucleotide exchange factor (GEF) 5 [Source:HGNC Symbol;Acc:HGNC:13209]	protein_coding	0	0	0	0	0	0
ENSG00000050344	chr7	26152240	26187125	+	9603	NFE2L3	nuclear factor, erythroid 2-like 3 [Source:HGNC Symbol;Acc:HGNC:7783]	protein_coding	447	292	343	378	379	359
ENSG00000050393	chr6	13786557	13814568	-	63933	MCUR1	mitochondrial calcium uniporter regulator 1 [Source:HGNC Symbol;Acc:HGNC:21097]	protein_coding	739	544	502	1092	1039	845
ENSG00000050405	chr12	50175788	50283546	-	51474	LIMA1	LIM domain and actin binding 1 [Source:HGNC Symbol;Acc:HGNC:24636]	protein_coding	8364	5766	5749	3769	3914	3045
ENSG00000050426	chr12	51047962	51060424	+	25875	LETMD1	LETM1 domain containing 1 [Source:HGNC Symbol;Acc:HGNC:24241]	protein_coding	1633	1175	1153	1130	1076	1001
ENSG00000050438	chr12	51391317	51515763	+	9498	SLC4A8	solute carrier family 4, sodium bicarbonate cotransporter, member 8 [Source:HGNC Symbol;Acc:HGNC:11034]	protein_coding	65	43	47	300	289	225
ENSG00000050555	chr9	131009082	131094473	+	10319	LAMC3	laminin, gamma 3 [Source:HGNC Symbol;Acc:HGNC:6494]	protein_coding	242	254	168	37	32	42
ENSG00000050628	chr1	70852353	71047808	-	5733	PTGER3	prostaglandin E receptor 3 (subtype EP3) [Source:HGNC Symbol;Acc:HGNC:9595]	protein_coding	0	0	1	0	0	0
ENSG00000050730	chr4	121131408	121227466	-	79931	TNIP3	TNFAIP3 interacting protein 3 [Source:HGNC Symbol;Acc:HGNC:19315]	protein_coding	0	0	0	0	0	0
ENSG00000050748	chr5	180233143	180292099	-	5601	MAPK9	mitogen-activated protein kinase 9 [Source:HGNC Symbol;Acc:HGNC:6886]	protein_coding	2001	1482	1512	1969	1966	1732
ENSG00000050767	chr5	178237618	178590555	-	91522	COL23A1	collagen, type XXIII, alpha 1 [Source:HGNC Symbol;Acc:HGNC:22990]	protein_coding	0	2	0	0	1	0
ENSG00000050820	chr16	75228187	75268053	-	9564	BCAR1	breast cancer anti-estrogen resistance 1 [Source:HGNC Symbol;Acc:HGNC:971]	protein_coding	1605	2182	1390	1201	1124	1641
ENSG00000051009	chr11	6211335	6234711	-	84067	FAM160A2	family with sequence similarity 160, member A2 [Source:HGNC Symbol;Acc:HGNC:25378]	protein_coding	1357	1158	1014	534	580	491
ENSG00000051108	chr16	56932048	56944863	+	9709	HERPUD1	homocysteine-inducible, endoplasmic reticulum stress-inducible, ubiquitin-like domain member 1 [Source:HGNC Symbol;Acc:HGNC:13744]	protein_coding	1119	935	880	583	569	500
ENSG00000051128	chr19	18929201	18941261	-	9454	HOMER3	homer scaffolding protein 3 [Source:HGNC Symbol;Acc:HGNC:17514]	protein_coding	448	629	417	745	656	813
ENSG00000051180	chr15	40694774	40732339	+	5888	RAD51	RAD51 recombinase [Source:HGNC Symbol;Acc:HGNC:9817]	protein_coding	348	266	271	512	494	414
ENSG00000051341	chr3	121431427	121546641	-	10721	POLQ	polymerase (DNA directed), theta [Source:HGNC Symbol;Acc:HGNC:9186]	protein_coding	1147	856	773	1265	1160	1101
ENSG00000051382	chr3	138652699	138834938	-	5291	PIK3CB	phosphatidylinositol-4,5-bisphosphate 3-kinase, catalytic subunit beta [Source:HGNC Symbol;Acc:HGNC:8976]	protein_coding	1233	867	947	895	953	803
ENSG00000051523	chr16	88643283	88651152	-	1535	CYBA	cytochrome b-245, alpha polypeptide [Source:HGNC Symbol;Acc:HGNC:2577]	protein_coding	2617	3352	2405	1248	1159	1432
ENSG00000051596	chr5	175917873	176034680	-	84321	THOC3	THO complex 3 [Source:HGNC Symbol;Acc:HGNC:19072]	protein_coding	1335	1222	1043	1134	1033	1085
ENSG00000051620	chr6	138403531	138422197	+	23593	HEBP2	heme binding protein 2 [Source:HGNC Symbol;Acc:HGNC:15716]	protein_coding	1010	757	680	676	681	547
ENSG00000051825	chr12	123152320	123244014	-	10198	MPHOSPH9	M-phase phosphoprotein 9 [Source:HGNC Symbol;Acc:HGNC:7215]	protein_coding	1034	675	769	718	778	615
ENSG00000052126	chr12	19129752	19376400	+	54477	PLEKHA5	pleckstrin homology domain containing, family A member 5 [Source:HGNC Symbol;Acc:HGNC:30036]	protein_coding	101	72	63	16	5	10
ENSG00000052344	chr16	31131433	31135762	-	5652	PRSS8	protease, serine, 8 [Source:HGNC Symbol;Acc:HGNC:9491]	protein_coding	0	0	0	0	1	0
ENSG00000052723	chr1	114769479	114780685	-	80143	SIKE1	suppressor of IKBKE 1 [Source:HGNC Symbol;Acc:HGNC:26119]	protein_coding	928	673	643	950	929	803
ENSG00000052749	chr10	97356358	97426076	-	23223	RRP12	ribosomal RNA processing 12 homolog [Source:HGNC Symbol;Acc:HGNC:29100]	protein_coding	4391	4195	3495	2383	2515	2360
ENSG00000052795	chr4	158769138	158908049	+	57600	FNIP2	folliculin interacting protein 2 [Source:HGNC Symbol;Acc:HGNC:29280]	protein_coding	284	176	169	283	314	248
ENSG00000052802	chr4	165327623	165343160	+	6307	MSMO1	methylsterol monooxygenase 1 [Source:HGNC Symbol;Acc:HGNC:10545]	protein_coding	348	230	275	263	254	236
ENSG00000052841	chr11	43358932	43494933	+	55761	TTC17	tetratricopeptide repeat domain 17 [Source:HGNC Symbol;Acc:HGNC:25596]	protein_coding	2072	1461	1454	1003	991	869
ENSG00000052850	chr11	44260444	44310166	-	60529	ALX4	ALX homeobox 4 [Source:HGNC Symbol;Acc:HGNC:450]	protein_coding	79	73	84	64	57	57
ENSG00000053108	chr5	133196455	133612564	-	23105	FSTL4	follistatin-like 4 [Source:HGNC Symbol;Acc:HGNC:21389]	protein_coding	0	0	0	1	0	0
ENSG00000053254	chr14	89124871	89619149	-	1112	FOXN3	forkhead box N3 [Source:HGNC Symbol;Acc:HGNC:1928]	protein_coding	1128	826	765	543	505	420
ENSG00000053328	chr6	110245928	110358272	-	728464	METTL24	methyltransferase like 24 [Source:HGNC Symbol;Acc:HGNC:21566]	protein_coding	0	0	0	0	0	0
ENSG00000053371	chr1	19303965	19312146	-	8574	AKR7A2	aldo-keto reductase family 7, member A2 [Source:HGNC Symbol;Acc:HGNC:389]	protein_coding	1371	1378	1140	1051	1226	1082
ENSG00000053372	chr1	19251539	19260128	+	51154	MRTO4	MRT4 homolog, ribosome maturation factor [Source:HGNC Symbol;Acc:HGNC:18477]	protein_coding	2491	2108	1918	2456	2688	2207
ENSG00000053438	chr20	37521215	37523693	+	4826	NNAT	neuronatin [Source:HGNC Symbol;Acc:HGNC:7860]	protein_coding	0	0	0	0	0	0
ENSG00000053501	chr19	17215346	17219829	+	55850	USE1	unconventional SNARE in the ER 1 homolog (S. cerevisiae) [Source:HGNC Symbol;Acc:HGNC:30882]	protein_coding	347	301	258	231	238	211
ENSG00000053524	chr3	183178043	183428778	-	23101	MCF2L2	MCF.2 cell line derived transforming sequence-like 2 [Source:HGNC Symbol;Acc:HGNC:30319]	protein_coding	59	36	35	24	18	20
ENSG00000053702	chr12	2825348	2835544	-	83714	NRIP2	nuclear receptor interacting protein 2 [Source:HGNC Symbol;Acc:HGNC:23078]	protein_coding	0	0	0	0	0	0
ENSG00000053747	chr18	23689443	23955066	+	3909	LAMA3	laminin, alpha 3 [Source:HGNC Symbol;Acc:HGNC:6483]	protein_coding	4	2	1	64	71	67
ENSG00000053770	chr14	57268909	57298742	+	55745	AP5M1	adaptor-related protein complex 5, mu 1 subunit [Source:HGNC Symbol;Acc:HGNC:20192]	protein_coding	385	314	321	441	457	341
ENSG00000053900	chr4	25377213	25418498	+	29945	ANAPC4	anaphase promoting complex subunit 4 [Source:HGNC Symbol;Acc:HGNC:19990]	protein_coding	614	406	449	540	517	435
ENSG00000053918	chr11	2444684	2849109	+	3784	KCNQ1	potassium channel, voltage gated KQT-like subfamily Q, member 1 [Source:HGNC Symbol;Acc:HGNC:6294]	protein_coding	195	173	170	63	62	72
ENSG00000054116	chr1	36136570	36156053	-	27095	TRAPPC3	trafficking protein particle complex 3 [Source:HGNC Symbol;Acc:HGNC:19942]	protein_coding	1664	1305	1205	1673	1533	1322
ENSG00000054118	chr1	36224416	36305357	+	9967	THRAP3	thyroid hormone receptor associated protein 3 [Source:HGNC Symbol;Acc:HGNC:22964]	protein_coding	9753	6891	6471	6762	6951	5718
ENSG00000054148	chr9	136848724	136851027	+	29085	PHPT1	phosphohistidine phosphatase 1 [Source:HGNC Symbol;Acc:HGNC:30033]	protein_coding	1309	1231	1063	1221	1140	1115
ENSG00000054179	chr9	137048098	137054045	-	954	ENTPD2	ectonucleoside triphosphate diphosphohydrolase 2 [Source:HGNC Symbol;Acc:HGNC:3364]	protein_coding	0	0	0	1	0	0
ENSG00000054219	chr2	159803355	159904749	-	4065	LY75	lymphocyte antigen 75 [Source:HGNC Symbol;Acc:HGNC:6729]	protein_coding	0	0	0	0	0	0
ENSG00000054267	chr1	235131634	235328219	-	51742	ARID4B	AT rich interactive domain 4B (RBP1-like) [Source:HGNC Symbol;Acc:HGNC:15550]	protein_coding	2358	1679	1749	2258	2289	1891
ENSG00000054277	chr1	241590102	241677376	-	23596	OPN3	opsin 3 [Source:HGNC Symbol;Acc:HGNC:14007]	protein_coding	38	28	29	16	28	20
ENSG00000054282	chr1	243256034	243500092	+	10806	SDCCAG8	serologically defined colon cancer antigen 8 [Source:HGNC Symbol;Acc:HGNC:10671]	protein_coding	551	368	361	806	863	693
ENSG00000054356	chr2	219289623	219309648	-	5798	PTPRN	protein tyrosine phosphatase, receptor type, N [Source:HGNC Symbol;Acc:HGNC:9676]	protein_coding	0	0	2	0	1	1
ENSG00000054392	chr1	210328252	210676296	+	55733	HHAT	hedgehog acyltransferase [Source:HGNC Symbol;Acc:HGNC:18270]	protein_coding	10	8	21	39	43	35
ENSG00000054523	chr1	10210805	10381603	+	23095	KIF1B	kinesin family member 1B [Source:HGNC Symbol;Acc:HGNC:16636]	protein_coding	2583	1792	1750	3064	3268	2715
ENSG00000054598	chr6	1609972	1613897	+	2296	FOXC1	forkhead box C1 [Source:HGNC Symbol;Acc:HGNC:3800]	protein_coding	70	47	53	101	102	88
ENSG00000054611	chr22	46762617	47175699	+	25771	TBC1D22A	TBC1 domain family, member 22A [Source:HGNC Symbol;Acc:HGNC:1309]	protein_coding	458	418	341	343	327	363
ENSG00000054654	chr14	63852983	64226433	+	23224	SYNE2	spectrin repeat containing, nuclear envelope 2 [Source:HGNC Symbol;Acc:HGNC:17084]	protein_coding	2771	1986	1855	4005	4170	3572
ENSG00000054690	chr14	67533301	67589612	+	57475	PLEKHH1	pleckstrin homology domain containing, family H (with MyTH4 domain) member 1 [Source:HGNC Symbol;Acc:HGNC:17733]	protein_coding	234	235	202	477	495	447
ENSG00000054793	chr20	51596514	51768634	-	10079	ATP9A	ATPase, class II, type 9A [Source:HGNC Symbol;Acc:HGNC:13540]	protein_coding	261	183	172	175	169	160
ENSG00000054796	chr20	57329759	57343994	+	23626	SPO11	SPO11 meiotic protein covalently bound to DSB [Source:HGNC Symbol;Acc:HGNC:11250]	protein_coding	0	0	0	0	0	0
ENSG00000054803	chr20	55997440	56005472	-	140689	CBLN4	cerebellin 4 precursor [Source:HGNC Symbol;Acc:HGNC:16231]	protein_coding	0	0	0	0	0	0
ENSG00000054938	chr11	74696429	74731385	-	25884	CHRDL2	chordin-like 2 [Source:HGNC Symbol;Acc:HGNC:24168]	protein_coding	0	0	1	0	0	3
ENSG00000054965	chr11	73400487	73598189	-	23201	FAM168A	family with sequence similarity 168, member A [Source:HGNC Symbol;Acc:HGNC:28999]	protein_coding	3136	2447	2215	1701	1726	1448
ENSG00000054967	chr11	73376264	73397474	+	84957	RELT	RELT tumor necrosis factor receptor [Source:HGNC Symbol;Acc:HGNC:13764]	protein_coding	508	502	388	435	458	437
ENSG00000054983	chr14	87837820	87993665	-	2581	GALC	galactosylceramidase [Source:HGNC Symbol;Acc:HGNC:4115]	protein_coding	233	147	176	157	163	104
ENSG00000055044	chr2	202265716	202303666	+	51602	NOP58	NOP58 ribonucleoprotein [Source:HGNC Symbol;Acc:HGNC:29926]	protein_coding	4158	2998	3191	4614	4572	3915
ENSG00000055070	chr1	16352575	16398145	+	26099	SZRD1	SUZ RNA binding domain containing 1 [Source:HGNC Symbol;Acc:HGNC:30232]	protein_coding	6758	5897	5079	5508	5938	5252
ENSG00000055118	chr7	150944961	150978315	-	3757	KCNH2	potassium channel, voltage gated eag related subfamily H, member 2 [Source:HGNC Symbol;Acc:HGNC:6251]	protein_coding	77	82	65	39	57	60
ENSG00000055130	chr7	148697914	148801036	+	8454	CUL1	cullin 1 [Source:HGNC Symbol;Acc:HGNC:2551]	protein_coding	4772	3492	3556	4052	3915	3346
ENSG00000055147	chr5	153990128	154038936	-	10827	FAM114A2	family with sequence similarity 114, member A2 [Source:HGNC Symbol;Acc:HGNC:1333]	protein_coding	727	544	530	505	504	389
ENSG00000055163	chr5	157266079	157395595	+	26999	CYFIP2	cytoplasmic FMR1 interacting protein 2 [Source:HGNC Symbol;Acc:HGNC:13760]	protein_coding	5	8	4	28	27	24
ENSG00000055208	chr6	149218641	149411613	+	23118	TAB2	TGF-beta activated kinase 1/MAP3K7 binding protein 2 [Source:HGNC Symbol;Acc:HGNC:17075]	protein_coding	1849	1365	1389	1211	1274	1111
ENSG00000055211	chr6	149566294	149591748	+	116254	GINM1	glycoprotein integral membrane 1 [Source:HGNC Symbol;Acc:HGNC:21074]	protein_coding	980	793	815	713	683	615
ENSG00000055332	chr2	37099210	37157065	-	5610	EIF2AK2	eukaryotic translation initiation factor 2-alpha kinase 2 [Source:HGNC Symbol;Acc:HGNC:9437]	protein_coding	2494	1655	1718	2050	2150	1752
ENSG00000055483	chr17	78787381	78841441	-	57602	USP36	ubiquitin specific peptidase 36 [Source:HGNC Symbol;Acc:HGNC:20062]	protein_coding	2537	2215	1877	2092	2063	1910
ENSG00000055609	chr7	152134922	152436005	-	58508	KMT2C	lysine (K)-specific methyltransferase 2C [Source:HGNC Symbol;Acc:HGNC:13726]	protein_coding	4512	3141	3061	2695	2759	2256
ENSG00000055732	chr1	85018082	85048499	-	55283	MCOLN3	mucolipin 3 [Source:HGNC Symbol;Acc:HGNC:13358]	protein_coding	85	64	57	23	18	26
ENSG00000055813	chr2	56184123	56386173	+	114800	CCDC85A	coiled-coil domain containing 85A [Source:HGNC Symbol;Acc:HGNC:29400]	protein_coding	0	0	2	0	0	0
ENSG00000055917	chr2	20248691	20352234	-	23369	PUM2	pumilio RNA-binding family member 2 [Source:HGNC Symbol;Acc:HGNC:14958]	protein_coding	3300	2272	2275	3001	2958	2613
ENSG00000055950	chr10	100969458	100987515	-	84545	MRPL43	mitochondrial ribosomal protein L43 [Source:HGNC Symbol;Acc:HGNC:14517]	protein_coding	1423	1435	1216	899	918	814
ENSG00000055955	chr3	52812975	52831479	-	3700	ITIH4	inter-alpha-trypsin inhibitor heavy chain family, member 4 [Source:HGNC Symbol;Acc:HGNC:6169]	protein_coding	123	135	91	58	62	51
ENSG00000055957	chr3	52777592	52792068	+	3697	ITIH1	inter-alpha-trypsin inhibitor heavy chain 1 [Source:HGNC Symbol;Acc:HGNC:6166]	protein_coding	1	1	0	0	0	0
ENSG00000056050	chr4	169729465	169757953	-	54969	C4orf27	chromosome 4 open reading frame 27 [Source:HGNC Symbol;Acc:HGNC:26051]	protein_coding	346	234	216	330	333	289
ENSG00000056097	chr5	32354350	32444761	-	51663	ZFR	zinc finger RNA binding protein [Source:HGNC Symbol;Acc:HGNC:17277]	protein_coding	4082	2885	2943	4292	4739	3725
ENSG00000056277	chrX	130202711	130268899	-	55609	ZNF280C	zinc finger protein 280C [Source:HGNC Symbol;Acc:HGNC:25955]	protein_coding	490	395	358	338	389	270
ENSG00000056291	chr4	72031804	72148067	+	10886	NPFFR2	neuropeptide FF receptor 2 [Source:HGNC Symbol;Acc:HGNC:4525]	protein_coding	0	0	0	0	0	0
ENSG00000056487	chr22	44881162	45009999	-	112885	PHF21B	PHD finger protein 21B [Source:HGNC Symbol;Acc:HGNC:25161]	protein_coding	53	52	27	32	47	51
ENSG00000056558	chr9	120902393	120929173	-	7185	TRAF1	TNF receptor-associated factor 1 [Source:HGNC Symbol;Acc:HGNC:12031]	protein_coding	235	179	144	205	260	238
ENSG00000056586	chr9	122844556	122905341	-	54542	RC3H2	ring finger and CCCH-type domains 2 [Source:HGNC Symbol;Acc:HGNC:21461]	protein_coding	2109	1380	1455	1893	2020	1715
ENSG00000056736	chr3	53846580	53865800	+	55540	IL17RB	interleukin 17 receptor B [Source:HGNC Symbol;Acc:HGNC:18015]	protein_coding	28	33	26	152	134	132
ENSG00000056972	chr6	111556454	111606278	-	10758	TRAF3IP2	TRAF3 interacting protein 2 [Source:HGNC Symbol;Acc:HGNC:1343]	protein_coding	549	388	313	90	92	67
ENSG00000056998	chrX	2828788	2882818	+	8908	GYG2	glycogenin 2 [Source:HGNC Symbol;Acc:HGNC:4700]	protein_coding	0	0	0	0	0	0
ENSG00000057019	chr3	98795941	98901689	-	131566	DCBLD2	discoidin, CUB and LCCL domain containing 2 [Source:HGNC Symbol;Acc:HGNC:24627]	protein_coding	774	554	549	484	470	406
ENSG00000057149	chr18	63637719	63661963	-	6317	SERPINB3	serpin peptidase inhibitor, clade B (ovalbumin), member 3 [Source:HGNC Symbol;Acc:HGNC:10569]	protein_coding	0	0	0	0	0	0
ENSG00000057252	chr1	179293714	179358680	+	6646	SOAT1	sterol O-acyltransferase 1 [Source:HGNC Symbol;Acc:HGNC:11177]	protein_coding	1979	1424	1562	1419	1342	1135
ENSG00000057294	chr12	32790745	32896840	-	5318	PKP2	plakophilin 2 [Source:HGNC Symbol;Acc:HGNC:9024]	protein_coding	0	1	1	15	7	12
ENSG00000057468	chr1	75796882	75913238	+	4438	MSH4	mutS homolog 4 [Source:HGNC Symbol;Acc:HGNC:7327]	protein_coding	8	4	1	2	2	4
ENSG00000057593	chr13	113105788	113120681	+	2155	F7	coagulation factor VII (serum prothrombin conversion accelerator) [Source:HGNC Symbol;Acc:HGNC:3544]	protein_coding	0	0	0	1	0	0
ENSG00000057608	chr10	5765223	5842132	-	2665	GDI2	GDP dissociation inhibitor 2 [Source:HGNC Symbol;Acc:HGNC:4227]	protein_coding	7223	5356	5499	11212	10636	9067
ENSG00000057657	chr6	106086320	106109939	+	639	PRDM1	PR domain containing 1, with ZNF domain [Source:HGNC Symbol;Acc:HGNC:9346]	protein_coding	3	2	0	0	0	0
ENSG00000057663	chr6	106184476	106325820	-	9474	ATG5	autophagy related 5 [Source:HGNC Symbol;Acc:HGNC:589]	protein_coding	985	735	831	743	695	603
ENSG00000057704	chr12	94567124	94650562	-	57458	TMCC3	transmembrane and coiled-coil domain family 3 [Source:HGNC Symbol;Acc:HGNC:29199]	protein_coding	8	6	2	5	6	12
ENSG00000057757	chr1	23778405	23788232	+	57095	PITHD1	PITH (C-terminal proteasome-interacting domain of thioredoxin-like) domain containing 1 [Source:HGNC Symbol;Acc:HGNC:25022]	protein_coding	850	642	604	565	506	519
ENSG00000057935	chr2	42494569	42756947	+	57504	MTA3	metastasis associated 1 family, member 3 [Source:HGNC Symbol;Acc:HGNC:23784]	protein_coding	1604	1050	997	1259	1215	1075
ENSG00000058056	chr3	179652755	179789401	+	8975	USP13	ubiquitin specific peptidase 13 (isopeptidase T-3) [Source:HGNC Symbol;Acc:HGNC:12611]	protein_coding	1817	1351	1303	1022	1059	883
ENSG00000058063	chr3	182793500	182921635	+	23200	ATP11B	ATPase, class VI, type 11B [Source:HGNC Symbol;Acc:HGNC:13553]	protein_coding	2082	1413	1484	1139	1131	937
ENSG00000058085	chr1	183186238	183244900	+	3918	LAMC2	laminin, gamma 2 [Source:HGNC Symbol;Acc:HGNC:6493]	protein_coding	0	1	0	4	0	0
ENSG00000058091	chr7	90466424	91210590	+	5218	CDK14	cyclin-dependent kinase 14 [Source:HGNC Symbol;Acc:HGNC:8883]	protein_coding	1	0	0	3	2	1
ENSG00000058262	chr3	128051641	128071683	+	29927	SEC61A1	Sec61 translocon alpha 1 subunit [Source:HGNC Symbol;Acc:HGNC:18276]	protein_coding	13751	11588	10225	9732	9691	8977
ENSG00000058272	chr12	79773563	79935460	-	4659	PPP1R12A	protein phosphatase 1, regulatory subunit 12A [Source:HGNC Symbol;Acc:HGNC:7618]	protein_coding	1261	966	1069	1032	1146	881
ENSG00000058335	chr15	78959947	79090773	-	5923	RASGRF1	Ras protein-specific guanine nucleotide-releasing factor 1 [Source:HGNC Symbol;Acc:HGNC:9875]	protein_coding	0	0	0	121	113	107
ENSG00000058404	chr7	44217150	44334577	-	816	CAMK2B	calcium/calmodulin-dependent protein kinase II beta [Source:HGNC Symbol;Acc:HGNC:1461]	protein_coding	19	19	9	210	188	175
ENSG00000058453	chr1	16740273	16972979	+	9696	CROCC	ciliary rootlet coiled-coil, rootletin [Source:HGNC Symbol;Acc:HGNC:21299]	protein_coding	880	1147	701	619	552	839
ENSG00000058600	chr16	22297375	22335103	+	55718	POLR3E	polymerase (RNA) III (DNA directed) polypeptide E (80kD) [Source:HGNC Symbol;Acc:HGNC:30347]	protein_coding	753	708	568	581	581	617
ENSG00000058668	chr1	203626561	203744081	+	493	ATP2B4	ATPase, Ca++ transporting, plasma membrane 4 [Source:HGNC Symbol;Acc:HGNC:817]	protein_coding	3560	2439	2323	5642	5827	5139
ENSG00000058673	chr1	203795654	203854124	+	9877	ZC3H11A	zinc finger CCCH-type containing 11A [Source:HGNC Symbol;Acc:HGNC:29093]	protein_coding	4697	3295	3264	4460	4209	3715
ENSG00000058729	chr5	97160867	97183260	-	55781	RIOK2	RIO kinase 2 [Source:HGNC Symbol;Acc:HGNC:18999]	protein_coding	1049	654	771	1125	1040	895
ENSG00000058799	chr1	53851719	53889834	-	54432	YIPF1	Yip1 domain family, member 1 [Source:HGNC Symbol;Acc:HGNC:25231]	protein_coding	459	385	401	516	510	428
ENSG00000058804	chr1	53765460	53838860	-	55706	NDC1	NDC1 transmembrane nucleoporin [Source:HGNC Symbol;Acc:HGNC:25525]	protein_coding	2116	1589	1595	2821	2965	2560
ENSG00000058866	chr3	186105668	186362237	-	1608	DGKG	diacylglycerol kinase, gamma 90kDa [Source:HGNC Symbol;Acc:HGNC:2853]	protein_coding	24	25	19	43	46	39
ENSG00000059122	chr16	2911937	2951208	+	84256	FLYWCH1	FLYWCH-type zinc finger 1 [Source:HGNC Symbol;Acc:HGNC:25404]	protein_coding	722	800	567	597	535	671
ENSG00000059145	chr16	1363205	1414751	-	64718	UNKL	unkempt family zinc finger-like [Source:HGNC Symbol;Acc:HGNC:14184]	protein_coding	374	381	233	447	398	468
ENSG00000059377	chr7	139777051	140020325	+	6916	TBXAS1	thromboxane A synthase 1 (platelet) [Source:HGNC Symbol;Acc:HGNC:11609]	protein_coding	0	1	0	3	2	3
ENSG00000059378	chr7	140023744	140063721	-	64761	PARP12	poly (ADP-ribose) polymerase family, member 12 [Source:HGNC Symbol;Acc:HGNC:21919]	protein_coding	446	308	257	144	135	113
ENSG00000059573	chr10	95605929	95656706	-	5832	ALDH18A1	aldehyde dehydrogenase 18 family, member A1 [Source:HGNC Symbol;Acc:HGNC:9722]	protein_coding	6767	5286	4833	4317	4360	3803
ENSG00000059588	chr1	234391313	234479103	-	6894	TARBP1	TAR (HIV-1) RNA binding protein 1 [Source:HGNC Symbol;Acc:HGNC:11568]	protein_coding	1832	1176	1223	2686	2787	2316
ENSG00000059691	chr4	151670504	151761023	-	5188	GATB	glutamyl-tRNA(Gln) amidotransferase, subunit B [Source:HGNC Symbol;Acc:HGNC:8849]	protein_coding	722	577	543	633	670	580
ENSG00000059728	chr2	69897688	69942945	+	4084	MXD1	MAX dimerization protein 1 [Source:HGNC Symbol;Acc:HGNC:6761]	protein_coding	306	232	219	344	283	256
ENSG00000059758	chr12	96278261	96400560	-	5128	CDK17	cyclin-dependent kinase 17 [Source:HGNC Symbol;Acc:HGNC:8750]	protein_coding	344	267	217	249	265	190
ENSG00000059769	chr9	111631352	111654351	+	548645	DNAJC25	DnaJ (Hsp40) homolog, subfamily C , member 25 [Source:HGNC Symbol;Acc:HGNC:34187]	protein_coding	230	130	177	282	230	212
ENSG00000059804	chr12	7919230	7936275	-	6515	SLC2A3	solute carrier family 2 (facilitated glucose transporter), member 3 [Source:HGNC Symbol;Acc:HGNC:11007]	protein_coding	292	176	201	1076	1024	821
ENSG00000059915	chr10	102402617	102421539	-	5662	PSD	pleckstrin and Sec7 domain containing [Source:HGNC Symbol;Acc:HGNC:9507]	protein_coding	56	43	48	15	18	15
ENSG00000060069	chr18	79679801	79756623	+	9150	CTDP1	CTD (carboxy-terminal domain, RNA polymerase II, polypeptide A) phosphatase, subunit 1 [Source:HGNC Symbol;Acc:HGNC:2498]	protein_coding	797	836	633	657	655	719
ENSG00000060138	chr12	10699089	10723312	-	8531	YBX3	Y box binding protein 3 [Source:HGNC Symbol;Acc:HGNC:2428]	protein_coding	2710	2222	1907	5093	5005	4452
ENSG00000060140	chr12	10618939	10674318	-	55359	STYK1	serine/threonine/tyrosine kinase 1 [Source:HGNC Symbol;Acc:HGNC:18889]	protein_coding	0	0	0	0	0	0
ENSG00000060237	chr12	752593	911452	+	65125	WNK1	WNK lysine deficient protein kinase 1 [Source:HGNC Symbol;Acc:HGNC:14540]	protein_coding	6812	5315	4744	9354	9312	8429
ENSG00000060303	chr6	50857255	50857662	-	442216	RPS17P5	ribosomal protein S17 pseudogene 5 [Source:HGNC Symbol;Acc:HGNC:21352]	processed_pseudogene	2	1	1	4	2	1
ENSG00000060339	chr10	68721012	68792377	+	55749	CCAR1	cell division cycle and apoptosis regulator 1 [Source:HGNC Symbol;Acc:HGNC:24236]	protein_coding	4525	3106	3084	3919	4235	3336
ENSG00000060491	chr20	62804835	62814000	+	11054	OGFR	opioid growth factor receptor [Source:HGNC Symbol;Acc:HGNC:15768]	protein_coding	808	883	595	798	771	931
ENSG00000060558	chr19	3136193	3163769	+	2769	GNA15	guanine nucleotide binding protein (G protein), alpha 15 (Gq class) [Source:HGNC Symbol;Acc:HGNC:4383]	protein_coding	1	0	0	0	1	0
ENSG00000060566	chr19	4153601	4173054	+	84699	CREB3L3	cAMP responsive element binding protein 3-like 3 [Source:HGNC Symbol;Acc:HGNC:18855]	protein_coding	5	11	1	2	6	3
ENSG00000060642	chr1	26787472	26798398	+	55650	PIGV	phosphatidylinositol glycan anchor biosynthesis, class V [Source:HGNC Symbol;Acc:HGNC:26031]	protein_coding	303	241	219	208	255	218
ENSG00000060656	chr1	29236516	29326813	+	10076	PTPRU	protein tyrosine phosphatase, receptor type, U [Source:HGNC Symbol;Acc:HGNC:9683]	protein_coding	384	372	311	216	223	222
ENSG00000060688	chr1	31259568	31296782	-	9410	SNRNP40	small nuclear ribonucleoprotein 40kDa (U5) [Source:HGNC Symbol;Acc:HGNC:30857]	protein_coding	2424	1866	1733	2836	2581	2186
ENSG00000060709	chr12	130396137	130716281	-	23504	RIMBP2	RIMS binding protein 2 [Source:HGNC Symbol;Acc:HGNC:30339]	protein_coding	0	0	0	0	0	0
ENSG00000060718	chr1	102876467	103108496	-	1301	COL11A1	collagen, type XI, alpha 1 [Source:HGNC Symbol;Acc:HGNC:2186]	protein_coding	0	0	0	0	0	1
ENSG00000060749	chr11	32893178	32993316	+	79832	QSER1	glutamine and serine rich 1 [Source:HGNC Symbol;Acc:HGNC:26154]	protein_coding	2233	1503	1640	2010	2101	1630
ENSG00000060762	chr6	166364919	166383013	-	51660	MPC1	mitochondrial pyruvate carrier 1 [Source:HGNC Symbol;Acc:HGNC:21606]	protein_coding	271	216	222	470	459	368
ENSG00000060971	chr3	38103129	38137242	-	30	ACAA1	acetyl-CoA acyltransferase 1 [Source:HGNC Symbol;Acc:HGNC:82]	protein_coding	932	851	769	701	766	689
ENSG00000060982	chr12	24810022	24949459	-	586	BCAT1	branched chain amino-acid transaminase 1, cytosolic [Source:HGNC Symbol;Acc:HGNC:976]	protein_coding	0	0	0	59	82	51
ENSG00000061273	chr12	47782722	47833132	-	51564	HDAC7	histone deacetylase 7 [Source:HGNC Symbol;Acc:HGNC:14067]	protein_coding	620	632	509	536	548	554
ENSG00000061337	chr8	20246165	20303963	-	11178	LZTS1	leucine zipper, putative tumor suppressor 1 [Source:HGNC Symbol;Acc:HGNC:13861]	protein_coding	25	22	11	150	121	115
ENSG00000061455	chr5	123089121	123194266	+	93166	PRDM6	PR domain containing 6 [Source:HGNC Symbol;Acc:HGNC:9350]	protein_coding	7	9	8	8	4	8
ENSG00000061492	chr5	138083892	138092365	+	7478	WNT8A	wingless-type MMTV integration site family, member 8A [Source:HGNC Symbol;Acc:HGNC:12788]	protein_coding	0	0	0	1	0	0
ENSG00000061656	chr20	35615892	35621049	+	6676	SPAG4	sperm associated antigen 4 [Source:HGNC Symbol;Acc:HGNC:11214]	protein_coding	80	91	67	30	20	44
ENSG00000061676	chr2	182909115	183038858	-	10787	NCKAP1	NCK-associated protein 1 [Source:HGNC Symbol;Acc:HGNC:7666]	protein_coding	4552	3124	3485	4139	4353	3777
ENSG00000061794	chr12	27710773	27756295	+	60488	MRPS35	mitochondrial ribosomal protein S35 [Source:HGNC Symbol;Acc:HGNC:16635]	protein_coding	1518	1040	1217	2678	2517	2120
ENSG00000061918	chr4	155758992	155807591	+	2983	GUCY1B3	guanylate cyclase 1, soluble, beta 3 [Source:HGNC Symbol;Acc:HGNC:4687]	protein_coding	0	0	0	0	0	0
ENSG00000061936	chr12	131711081	131799737	+	6433	SFSWAP	splicing factor, suppressor of white-apricot family [Source:HGNC Symbol;Acc:HGNC:10790]	protein_coding	1652	1326	1200	1002	921	934
ENSG00000061938	chr3	195863364	195911945	-	10188	TNK2	tyrosine kinase, non-receptor, 2 [Source:HGNC Symbol;Acc:HGNC:19297]	protein_coding	2083	2387	1638	1308	1348	1443
ENSG00000061987	chr12	62466817	62600479	+	23041	MON2	MON2 homolog, regulator of endosome-to-Golgi trafficking [Source:HGNC Symbol;Acc:HGNC:29177]	protein_coding	1036	706	739	1135	1080	896
ENSG00000062038	chr16	68636189	68722616	+	1001	CDH3	cadherin 3, type 1, P-cadherin (placental) [Source:HGNC Symbol;Acc:HGNC:1762]	protein_coding	11	15	20	3	1	6
ENSG00000062096	chrX	3041471	3112726	+	416	ARSF	arylsulfatase F [Source:HGNC Symbol;Acc:HGNC:721]	protein_coding	0	0	0	0	0	0
ENSG00000062194	chr5	57173948	57264679	+	65056	GPBP1	GC-rich promoter binding protein 1 [Source:HGNC Symbol;Acc:HGNC:29520]	protein_coding	1875	1314	1472	2151	2219	1747
ENSG00000062282	chr11	75759512	75801535	+	84649	DGAT2	diacylglycerol O-acyltransferase 2 [Source:HGNC Symbol;Acc:HGNC:16940]	protein_coding	1220	1043	866	419	414	453
ENSG00000062370	chr19	44326555	44367217	-	7771	ZNF112	zinc finger protein 112 [Source:HGNC Symbol;Acc:HGNC:12892]	protein_coding	236	140	163	199	169	113
ENSG00000062485	chr12	56271699	56300392	-	1431	CS	citrate synthase [Source:HGNC Symbol;Acc:HGNC:2422]	protein_coding	6403	5019	4461	6041	5736	5067
ENSG00000062524	chr15	41503638	41513887	-	4058	LTK	leukocyte receptor tyrosine kinase [Source:HGNC Symbol;Acc:HGNC:6721]	protein_coding	29	20	22	4	5	1
ENSG00000062582	chr7	43866558	43869893	-	64951	MRPS24	mitochondrial ribosomal protein S24 [Source:HGNC Symbol;Acc:HGNC:14510]	protein_coding	1443	1523	1055	1350	1181	1216
ENSG00000062598	chr20	46366049	46432985	-	63916	ELMO2	engulfment and cell motility 2 [Source:HGNC Symbol;Acc:HGNC:17233]	protein_coding	517	385	396	955	989	900
ENSG00000062650	chr10	86435256	86521815	-	23063	WAPL	WAPL cohesin release factor [Source:HGNC Symbol;Acc:HGNC:23293]	protein_coding	3084	2161	2305	2619	2568	2142
ENSG00000062716	chr17	59707192	59842255	+	81671	VMP1	vacuole membrane protein 1 [Source:HGNC Symbol;Acc:HGNC:29559]	protein_coding	4096	2820	2891	3701	3518	2970
ENSG00000062725	chr17	60443149	60526219	-	10513	APPBP2	amyloid beta precursor protein (cytoplasmic tail) binding protein 2 [Source:HGNC Symbol;Acc:HGNC:622]	protein_coding	796	591	626	810	815	682
ENSG00000062822	chr19	50384204	50418018	+	5424	POLD1	polymerase (DNA directed), delta 1, catalytic subunit [Source:HGNC Symbol;Acc:HGNC:9175]	protein_coding	1851	2260	1538	1504	1500	1777
ENSG00000063015	chr17	28954901	29006440	-	124925	SEZ6	seizure related 6 homolog (mouse) [Source:HGNC Symbol;Acc:HGNC:15955]	protein_coding	0	0	0	0	0	0
ENSG00000063046	chr12	53006158	53042209	+	1975	EIF4B	eukaryotic translation initiation factor 4B [Source:HGNC Symbol;Acc:HGNC:3285]	protein_coding	11484	8287	7745	7595	7703	6578
ENSG00000063127	chr19	49289638	49325225	-	28968	SLC6A16	solute carrier family 6, member 16 [Source:HGNC Symbol;Acc:HGNC:13622]	protein_coding	166	116	111	139	146	123
ENSG00000063169	chr19	47608196	47703277	+	29998	GLTSCR1	glioma tumor suppressor candidate region gene 1 [Source:HGNC Symbol;Acc:HGNC:4332]	protein_coding	228	294	160	200	191	245
ENSG00000063176	chr19	48619291	48630717	+	56848	SPHK2	sphingosine kinase 2 [Source:HGNC Symbol;Acc:HGNC:18859]	protein_coding	357	445	302	253	237	279
ENSG00000063177	chr19	48615328	48619536	-	6141	RPL18	ribosomal protein L18 [Source:HGNC Symbol;Acc:HGNC:10310]	protein_coding	27875	25169	22045	21569	21118	19529
ENSG00000063180	chr19	48637942	48646312	-	770	CA11	carbonic anhydrase XI [Source:HGNC Symbol;Acc:HGNC:1370]	protein_coding	989	932	727	132	143	135
ENSG00000063241	chr19	55452985	55462343	-	79763	ISOC2	isochorismatase domain containing 2 [Source:HGNC Symbol;Acc:HGNC:26278]	protein_coding	1138	1371	934	1033	923	1003
ENSG00000063244	chr19	55654146	55674715	+	11338	U2AF2	U2 small nuclear RNA auxiliary factor 2 [Source:HGNC Symbol;Acc:HGNC:23156]	protein_coding	7617	7755	6513	6804	7671	7162
ENSG00000063245	chr19	55675226	55709858	+	29924	EPN1	epsin 1 [Source:HGNC Symbol;Acc:HGNC:21604]	protein_coding	2195	2916	1837	1475	1496	1961
ENSG00000063322	chr19	39391303	39400637	+	55588	MED29	mediator complex subunit 29 [Source:HGNC Symbol;Acc:HGNC:23074]	protein_coding	1332	1045	988	1149	1085	1010
ENSG00000063438	chr5	304176	438291	+	57491	AHRR	aryl-hydrocarbon receptor repressor [Source:HGNC Symbol;Acc:HGNC:346]	protein_coding	139	153	99	162	138	164
ENSG00000063515	chr22	19148576	19150283	-	2928	GSC2	goosecoid homeobox 2 [Source:HGNC Symbol;Acc:HGNC:4613]	protein_coding	1	0	0	0	0	0
ENSG00000063587	chrX	153334155	153360110	+	10838	ZNF275	zinc finger protein 275 [Source:HGNC Symbol;Acc:HGNC:13069]	protein_coding	346	274	247	517	505	424
ENSG00000063601	chrX	150692971	150765103	+	8776	MTMR1	myotubularin related protein 1 [Source:HGNC Symbol;Acc:HGNC:7449]	protein_coding	1299	990	894	908	894	782
ENSG00000063660	chr2	240435671	240468078	+	2817	GPC1	glypican 1 [Source:HGNC Symbol;Acc:HGNC:4449]	protein_coding	1088	1447	991	990	953	1154
ENSG00000063761	chr14	77800083	77935012	+	57143	ADCK1	aarF domain containing kinase 1 [Source:HGNC Symbol;Acc:HGNC:19038]	protein_coding	466	433	350	224	221	190
ENSG00000063854	chr16	1795620	1827194	-	3029	HAGH	hydroxyacylglutathione hydrolase [Source:HGNC Symbol;Acc:HGNC:4805]	protein_coding	408	444	329	447	524	465
ENSG00000063978	chr4	2462220	2625320	+	6047	RNF4	ring finger protein 4 [Source:HGNC Symbol;Acc:HGNC:10067]	protein_coding	1887	1458	1334	2000	1948	1679
ENSG00000064012	chr2	201233443	201287711	+	841	CASP8	caspase 8, apoptosis-related cysteine peptidase [Source:HGNC Symbol;Acc:HGNC:1509]	protein_coding	1953	1292	1165	1611	1531	1305
ENSG00000064042	chr4	41359607	41700044	+	22998	LIMCH1	LIM and calponin homology domains 1 [Source:HGNC Symbol;Acc:HGNC:29191]	protein_coding	10	7	8	0	0	1
ENSG00000064102	chr12	26905181	26938326	-	55726	ASUN	asunder spermatogenesis regulator [Source:HGNC Symbol;Acc:HGNC:20174]	protein_coding	1876	1282	1406	2857	2827	2312
ENSG00000064115	chr12	26973195	27014434	-	51768	TM7SF3	transmembrane 7 superfamily member 3 [Source:HGNC Symbol;Acc:HGNC:23049]	protein_coding	830	615	606	1665	1680	1440
ENSG00000064195	chr17	49990005	49995224	-	1747	DLX3	distal-less homeobox 3 [Source:HGNC Symbol;Acc:HGNC:2916]	protein_coding	0	0	0	0	0	1
ENSG00000064199	chr11	124673798	124697518	+	53340	SPA17	sperm autoantigenic protein 17 [Source:HGNC Symbol;Acc:HGNC:11210]	protein_coding	630	376	447	487	458	343
ENSG00000064201	chr11	2301997	2318200	+	10077	TSPAN32	tetraspanin 32 [Source:HGNC Symbol;Acc:HGNC:13410]	protein_coding	0	0	0	0	0	0
ENSG00000064205	chr20	44714844	44728509	+	8839	WISP2	WNT1 inducible signaling pathway protein 2 [Source:HGNC Symbol;Acc:HGNC:12770]	protein_coding	0	0	0	0	0	0
ENSG00000064218	chr9	976964	991731	+	58524	DMRT3	doublesex and mab-3 related transcription factor 3 [Source:HGNC Symbol;Acc:HGNC:13909]	protein_coding	0	0	0	0	0	0
ENSG00000064225	chr3	98732236	98821201	+	10402	ST3GAL6	ST3 beta-galactoside alpha-2,3-sialyltransferase 6 [Source:HGNC Symbol;Acc:HGNC:18080]	protein_coding	1	1	1	1	1	2
ENSG00000064270	chr16	84368527	84464187	+	9914	ATP2C2	ATPase, Ca++ transporting, type 2C, member 2 [Source:HGNC Symbol;Acc:HGNC:29103]	protein_coding	0	0	0	0	0	0
ENSG00000064300	chr17	49495293	49515017	+	4804	NGFR	nerve growth factor receptor [Source:HGNC Symbol;Acc:HGNC:7809]	protein_coding	20	19	15	215	188	244
ENSG00000064309	chr11	125955796	126063335	-	50937	CDON	cell adhesion associated, oncogene regulated [Source:HGNC Symbol;Acc:HGNC:17104]	protein_coding	248	149	151	147	147	110
ENSG00000064313	chr8	119730775	119832863	-	6873	TAF2	TAF2 RNA polymerase II, TATA box binding protein (TBP)-associated factor, 150kDa [Source:HGNC Symbol;Acc:HGNC:11536]	protein_coding	1336	1006	1020	1526	1463	1340
ENSG00000064393	chr7	139561570	139777778	-	28996	HIPK2	homeodomain interacting protein kinase 2 [Source:HGNC Symbol;Acc:HGNC:14402]	protein_coding	304	188	197	233	233	197
ENSG00000064419	chr7	128954180	129055173	-	23534	TNPO3	transportin 3 [Source:HGNC Symbol;Acc:HGNC:17103]	protein_coding	5972	4535	4326	3862	3795	3341
ENSG00000064489	chr19	19145567	19192158	-	4207	BORCS8-MEF2B	BORCS8-MEF2B readthrough [Source:HGNC Symbol;Acc:HGNC:39979]	protein_coding	253	314	256	170	197	206
ENSG00000064490	chr19	19192229	19201869	+	8625	RFXANK	regulatory factor X-associated ankyrin-containing protein [Source:HGNC Symbol;Acc:HGNC:9987]	protein_coding	1379	1298	1140	794	889	830
ENSG00000064545	chr19	19119169	19138513	-	54929	TMEM161A	transmembrane protein 161A [Source:HGNC Symbol;Acc:HGNC:26020]	protein_coding	1291	1415	1104	900	821	970
ENSG00000064547	chr19	19623668	19628930	-	9170	LPAR2	lysophosphatidic acid receptor 2 [Source:HGNC Symbol;Acc:HGNC:3168]	protein_coding	390	386	278	137	116	150
ENSG00000064601	chr20	45890144	45898820	+	5476	CTSA	cathepsin A [Source:HGNC Symbol;Acc:HGNC:9251]	protein_coding	2145	1847	1574	3371	3209	3100
ENSG00000064607	chr19	18990888	19034023	-	10147	SUGP2	SURP and G patch domain containing 2 [Source:HGNC Symbol;Acc:HGNC:18641]	protein_coding	8816	6876	6380	7340	7790	7002
ENSG00000064651	chr5	128083766	128189688	+	6558	SLC12A2	solute carrier family 12 (sodium/potassium/chloride transporter), member 2 [Source:HGNC Symbol;Acc:HGNC:10911]	protein_coding	700	467	466	637	646	645
ENSG00000064652	chr5	122843439	123029354	+	28966	SNX24	sorting nexin 24 [Source:HGNC Symbol;Acc:HGNC:21533]	protein_coding	363	222	224	327	315	286
ENSG00000064655	chr20	46894624	47188844	+	2139	EYA2	EYA transcriptional coactivator and phosphatase 2 [Source:HGNC Symbol;Acc:HGNC:3520]	protein_coding	0	1	1	23	9	16
ENSG00000064666	chr19	1026581	1039068	+	1265	CNN2	calponin 2 [Source:HGNC Symbol;Acc:HGNC:2156]	protein_coding	2386	2222	1804	3369	3385	3276
ENSG00000064687	chr19	1040101	1065572	+	10347	ABCA7	ATP-binding cassette, sub-family A (ABC1), member 7 [Source:HGNC Symbol;Acc:HGNC:37]	protein_coding	1320	1534	1063	598	554	679
ENSG00000064692	chr5	122311354	122464219	+	9627	SNCAIP	synuclein, alpha interacting protein [Source:HGNC Symbol;Acc:HGNC:11139]	protein_coding	0	0	0	0	0	0
ENSG00000064703	chr1	111755245	111768016	+	11218	DDX20	DEAD (Asp-Glu-Ala-Asp) box polypeptide 20 [Source:HGNC Symbol;Acc:HGNC:2743]	protein_coding	798	595	647	1030	908	891
ENSG00000064726	chr15	83016422	83067354	-	53339	BTBD1	BTB (POZ) domain containing 1 [Source:HGNC Symbol;Acc:HGNC:1120]	protein_coding	1192	926	951	1681	1622	1367
ENSG00000064763	chr12	29149103	29340980	+	55711	FAR2	fatty acyl CoA reductase 2 [Source:HGNC Symbol;Acc:HGNC:25531]	protein_coding	151	95	93	84	98	72
ENSG00000064787	chr20	53936777	54070594	-	8537	BCAS1	breast carcinoma amplified sequence 1 [Source:HGNC Symbol;Acc:HGNC:974]	protein_coding	2	0	1	5	7	3
ENSG00000064835	chr3	87259404	87276587	-	5449	POU1F1	POU class 1 homeobox 1 [Source:HGNC Symbol;Acc:HGNC:9210]	protein_coding	0	0	0	0	0	0
ENSG00000064886	chr1	111200771	111243440	+	1117	CHI3L2	chitinase 3-like 2 [Source:HGNC Symbol;Acc:HGNC:1933]	protein_coding	0	0	0	61	66	63
ENSG00000064932	chr19	1107636	1174283	-	22904	SBNO2	strawberry notch homolog 2 (Drosophila) [Source:HGNC Symbol;Acc:HGNC:29158]	protein_coding	1087	1422	917	1200	1226	1502
ENSG00000064933	chr2	189784085	189877629	+	5378	PMS1	PMS1 homolog 1, mismatch repair system component [Source:HGNC Symbol;Acc:HGNC:9121]	protein_coding	559	416	411	561	572	499
ENSG00000064961	chr19	3572777	3579088	+	10362	HMG20B	high mobility group 20B [Source:HGNC Symbol;Acc:HGNC:5002]	protein_coding	2047	2234	1628	1442	1456	1466
ENSG00000064989	chr2	187343129	187448460	-	10203	CALCRL	calcitonin receptor-like [Source:HGNC Symbol;Acc:HGNC:16709]	protein_coding	1	4	3	0	0	0
ENSG00000064995	chr6	34877778	34888089	-	6882	TAF11	TAF11 RNA polymerase II, TATA box binding protein (TBP)-associated factor, 28kDa [Source:HGNC Symbol;Acc:HGNC:11544]	protein_coding	915	686	639	950	976	841
ENSG00000064999	chr6	34889265	35091413	+	23294	ANKS1A	ankyrin repeat and sterile alpha motif domain containing 1A [Source:HGNC Symbol;Acc:HGNC:20961]	protein_coding	1165	972	855	805	877	788
ENSG00000065000	chr19	2100988	2164465	-	8943	AP3D1	adaptor-related protein complex 3, delta 1 subunit [Source:HGNC Symbol;Acc:HGNC:568]	protein_coding	6619	6605	5505	5656	5810	5964
ENSG00000065029	chr6	35258909	35295985	+	7629	ZNF76	zinc finger protein 76 [Source:HGNC Symbol;Acc:HGNC:13149]	protein_coding	1065	979	852	518	524	481
ENSG00000065054	chr16	2025356	2039026	+	9351	SLC9A3R2	solute carrier family 9, subfamily A (NHE3, cation proton antiporter 3), member 3 regulator 2 [Source:HGNC Symbol;Acc:HGNC:11076]	protein_coding	330	446	265	186	212	255
ENSG00000065057	chr16	2039815	2047866	-	4913	NTHL1	nth-like DNA glycosylase 1 [Source:HGNC Symbol;Acc:HGNC:8028]	protein_coding	361	396	342	463	462	454
ENSG00000065060	chr6	34792015	34883138	+	54887	UHRF1BP1	UHRF1 binding protein 1 [Source:HGNC Symbol;Acc:HGNC:21216]	protein_coding	1957	1433	1345	1884	2010	1612
ENSG00000065135	chr1	109548611	109618321	+	2773	GNAI3	guanine nucleotide binding protein (G protein), alpha inhibiting activity polypeptide 3 [Source:HGNC Symbol;Acc:HGNC:4387]	protein_coding	3995	2856	3026	3709	3684	3183
ENSG00000065150	chr13	97953658	98024297	+	3843	IPO5	importin 5 [Source:HGNC Symbol;Acc:HGNC:6402]	protein_coding	7089	4978	5271	7637	7855	6555
ENSG00000065154	chr10	124397303	124418976	-	4942	OAT	ornithine aminotransferase [Source:HGNC Symbol;Acc:HGNC:8091]	protein_coding	7657	5372	5274	4760	4696	3823
ENSG00000065183	chr1	117929720	117966542	+	10885	WDR3	WD repeat domain 3 [Source:HGNC Symbol;Acc:HGNC:12755]	protein_coding	4007	2770	2667	3000	3085	2516
ENSG00000065243	chr1	88684222	88836255	+	5586	PKN2	protein kinase N2 [Source:HGNC Symbol;Acc:HGNC:9406]	protein_coding	2093	1528	1541	2135	2141	1772
ENSG00000065268	chr19	984271	998438	+	57418	WDR18	WD repeat domain 18 [Source:HGNC Symbol;Acc:HGNC:17956]	protein_coding	1458	2017	1315	1093	996	1338
ENSG00000065308	chr6	52497402	52576915	-	9697	TRAM2	translocation associated membrane protein 2 [Source:HGNC Symbol;Acc:HGNC:16855]	protein_coding	1457	1189	1007	1770	1704	1568
ENSG00000065320	chr17	9021542	9244000	+	9423	NTN1	netrin 1 [Source:HGNC Symbol;Acc:HGNC:8029]	protein_coding	168	180	143	343	311	299
ENSG00000065325	chr17	9822206	9892102	+	9340	GLP2R	glucagon-like peptide 2 receptor [Source:HGNC Symbol;Acc:HGNC:4325]	protein_coding	2	3	1	0	0	0
ENSG00000065328	chr10	13161554	13211104	+	55388	MCM10	minichromosome maintenance 10 replication initiation factor [Source:HGNC Symbol;Acc:HGNC:18043]	protein_coding	842	574	541	1917	1896	1696
ENSG00000065357	chr12	55927319	55954027	+	1606	DGKA	diacylglycerol kinase, alpha 80kDa [Source:HGNC Symbol;Acc:HGNC:2849]	protein_coding	231	181	158	96	73	104
ENSG00000065361	chr12	56079857	56103505	+	2065	ERBB3	erb-b2 receptor tyrosine kinase 3 [Source:HGNC Symbol;Acc:HGNC:3431]	protein_coding	107	54	62	172	189	130
ENSG00000065371	chr3	123968521	123992178	-	54763	ROPN1	rhophilin associated tail protein 1 [Source:HGNC Symbol;Acc:HGNC:17692]	protein_coding	0	0	0	0	0	0
ENSG00000065413	chr2	196967017	197311173	-	91526	ANKRD44	ankyrin repeat domain 44 [Source:HGNC Symbol;Acc:HGNC:25259]	protein_coding	96	53	54	180	120	107
ENSG00000065427	chr16	75627474	75648643	-	3735	KARS	lysyl-tRNA synthetase [Source:HGNC Symbol;Acc:HGNC:6215]	protein_coding	12951	9635	9236	7912	7823	6585
ENSG00000065457	chr16	75596981	75623300	-	23536	ADAT1	adenosine deaminase, tRNA-specific 1 [Source:HGNC Symbol;Acc:HGNC:228]	protein_coding	949	712	670	629	681	554
ENSG00000065485	chr3	123067062	123225227	+	10954	PDIA5	protein disulfide isomerase family A, member 5 [Source:HGNC Symbol;Acc:HGNC:24811]	protein_coding	1336	1053	977	898	898	771
ENSG00000065491	chr6	37257772	37332970	+	55633	TBC1D22B	TBC1 domain family, member 22B [Source:HGNC Symbol;Acc:HGNC:21602]	protein_coding	509	360	319	342	405	326
ENSG00000065518	chr3	120596309	120602500	+	4710	NDUFB4	NADH dehydrogenase (ubiquinone) 1 beta subcomplex, 4, 15kDa [Source:HGNC Symbol;Acc:HGNC:7699]	protein_coding	1949	1510	1477	1566	1450	1104
ENSG00000065526	chr1	15847864	15940460	+	23013	SPEN	spen family transcriptional repressor [Source:HGNC Symbol;Acc:HGNC:17575]	protein_coding	3806	3042	2705	3257	3421	3139
ENSG00000065534	chr3	123610049	123884331	-	4638	MYLK	myosin light chain kinase [Source:HGNC Symbol;Acc:HGNC:7590]	protein_coding	0	0	0	5	4	5
ENSG00000065548	chr2	186486156	186509363	+	55854	ZC3H15	zinc finger CCCH-type containing 15 [Source:HGNC Symbol;Acc:HGNC:29528]	protein_coding	3093	2061	2183	2903	2618	2282
ENSG00000065559	chr17	12020824	12143830	+	6416	MAP2K4	mitogen-activated protein kinase kinase 4 [Source:HGNC Symbol;Acc:HGNC:6844]	protein_coding	987	724	693	931	807	758
ENSG00000065600	chr1	212363931	212414901	-	55248	TMEM206	transmembrane protein 206 [Source:HGNC Symbol;Acc:HGNC:25593]	protein_coding	330	239	201	295	275	281
ENSG00000065609	chr6	83552880	83709691	-	9892	SNAP91	synaptosomal-associated protein, 91kDa [Source:HGNC Symbol;Acc:HGNC:14986]	protein_coding	0	0	0	0	0	0
ENSG00000065613	chr10	103967201	104029233	+	9748	SLK	STE20-like kinase [Source:HGNC Symbol;Acc:HGNC:11088]	protein_coding	6034	4112	4101	5873	6012	4702
ENSG00000065615	chr6	83859643	83967424	+	51167	CYB5R4	cytochrome b5 reductase 4 [Source:HGNC Symbol;Acc:HGNC:20147]	protein_coding	397	284	361	421	395	331
ENSG00000065618	chr10	104031286	104086002	-	1308	COL17A1	collagen, type XVII, alpha 1 [Source:HGNC Symbol;Acc:HGNC:2194]	protein_coding	495	434	334	1005	1028	948
ENSG00000065621	chr10	104268873	104304945	+	119391	GSTO2	glutathione S-transferase omega 2 [Source:HGNC Symbol;Acc:HGNC:23064]	protein_coding	29	24	24	17	25	16
ENSG00000065665	chr10	12129637	12169961	+	55176	SEC61A2	Sec61 translocon alpha 2 subunit [Source:HGNC Symbol;Acc:HGNC:17702]	protein_coding	228	166	162	481	413	396
ENSG00000065675	chr10	6427143	6580301	-	5588	PRKCQ	protein kinase C, theta [Source:HGNC Symbol;Acc:HGNC:9410]	protein_coding	1	2	0	0	0	2
ENSG00000065717	chr19	2997638	3047635	-	7089	TLE2	transducin-like enhancer of split 2 [Source:HGNC Symbol;Acc:HGNC:11838]	protein_coding	421	449	355	612	623	716
ENSG00000065802	chr2	238426742	238452250	+	51665	ASB1	ankyrin repeat and SOCS box containing 1 [Source:HGNC Symbol;Acc:HGNC:16011]	protein_coding	771	607	501	1139	1210	1078
ENSG00000065809	chr10	14518557	14774897	-	83641	FAM107B	family with sequence similarity 107, member B [Source:HGNC Symbol;Acc:HGNC:23726]	protein_coding	261	172	230	496	548	400
ENSG00000065833	chr6	83210389	83431071	-	4199	ME1	malic enzyme 1, NADP(+)-dependent, cytosolic [Source:HGNC Symbol;Acc:HGNC:6983]	protein_coding	1177	827	899	683	673	588
ENSG00000065882	chr4	37891087	38139175	+	23216	TBC1D1	TBC1 (tre-2/USP6, BUB2, cdc16) domain family, member 1 [Source:HGNC Symbol;Acc:HGNC:11578]	protein_coding	519	462	380	721	651	589
ENSG00000065883	chr7	39950037	40097134	+	8621	CDK13	cyclin-dependent kinase 13 [Source:HGNC Symbol;Acc:HGNC:1733]	protein_coding	1378	1096	915	1345	1352	1283
ENSG00000065911	chr2	74198562	74217565	+	10797	MTHFD2	methylenetetrahydrofolate dehydrogenase (NADP+ dependent) 2, methenyltetrahydrofolate cyclohydrolase [Source:HGNC Symbol;Acc:HGNC:7434]	protein_coding	3969	3096	2946	4662	4539	3821
ENSG00000065923	chrX	46599252	46759172	-	84679	SLC9A7	solute carrier family 9, subfamily A (NHE7, cation proton antiporter 7), member 7 [Source:HGNC Symbol;Acc:HGNC:17123]	protein_coding	1123	791	752	419	451	308
ENSG00000065970	chr12	8032703	8055503	+	55810	FOXJ2	forkhead box J2 [Source:HGNC Symbol;Acc:HGNC:24818]	protein_coding	431	345	304	985	891	880
ENSG00000065978	chr1	42682427	42702349	+	4904	YBX1	Y box binding protein 1 [Source:HGNC Symbol;Acc:HGNC:8014]	protein_coding	31348	24031	21684	29919	28321	24675
ENSG00000065989	chr19	10416773	10469631	+	5141	PDE4A	phosphodiesterase 4A, cAMP-specific [Source:HGNC Symbol;Acc:HGNC:8780]	protein_coding	352	270	251	176	163	198
ENSG00000066027	chr1	212285537	212361863	+	5525	PPP2R5A	protein phosphatase 2, regulatory subunit B', alpha [Source:HGNC Symbol;Acc:HGNC:9309]	protein_coding	809	656	630	862	863	718
ENSG00000066032	chr2	79185231	80648861	+	1496	CTNNA2	catenin (cadherin-associated protein), alpha 2 [Source:HGNC Symbol;Acc:HGNC:2510]	protein_coding	0	0	0	0	0	0
ENSG00000066044	chr19	7958579	8445041	-	1994	ELAVL1	ELAV like RNA binding protein 1 [Source:HGNC Symbol;Acc:HGNC:3312]	protein_coding	3127	2666	2465	3349	3447	3069
ENSG00000066056	chr1	43300993	43323108	+	7075	TIE1	tyrosine kinase with immunoglobulin-like and EGF-like domains 1 [Source:HGNC Symbol;Acc:HGNC:11809]	protein_coding	1	0	0	0	0	1
ENSG00000066084	chr12	50504985	50748667	+	57609	DIP2B	disco-interacting protein 2 homolog B [Source:HGNC Symbol;Acc:HGNC:29284]	protein_coding	1300	976	925	1294	1293	1064
ENSG00000066117	chr12	50084972	50100712	+	6602	SMARCD1	SWI/SNF related, matrix associated, actin dependent regulator of chromatin, subfamily d, member 1 [Source:HGNC Symbol;Acc:HGNC:11106]	protein_coding	3493	2966	2538	2619	2732	2349
ENSG00000066135	chr1	43650158	43705515	+	9682	KDM4A	lysine (K)-specific demethylase 4A [Source:HGNC Symbol;Acc:HGNC:22978]	protein_coding	2484	1926	1765	2024	1946	1746
ENSG00000066136	chr1	40691570	40771603	+	4802	NFYC	nuclear transcription factor Y, gamma [Source:HGNC Symbol;Acc:HGNC:7806]	protein_coding	927	868	766	909	857	877
ENSG00000066185	chr1	42430329	42456267	-	84217	ZMYND12	zinc finger, MYND-type containing 12 [Source:HGNC Symbol;Acc:HGNC:21192]	protein_coding	39	19	29	14	24	15
ENSG00000066230	chr5	473310	524332	-	6550	SLC9A3	solute carrier family 9, subfamily A (NHE3, cation proton antiporter 3), member 3 [Source:HGNC Symbol;Acc:HGNC:11073]	protein_coding	1	2	4	7	2	10
ENSG00000066248	chr2	232878686	233013272	-	25791	NGEF	neuronal guanine nucleotide exchange factor [Source:HGNC Symbol;Acc:HGNC:7807]	protein_coding	311	349	312	1078	1216	1224
ENSG00000066279	chr1	197084128	197146694	-	259266	ASPM	abnormal spindle microtubule assembly [Source:HGNC Symbol;Acc:HGNC:19048]	protein_coding	2612	1848	2133	3298	3603	2898
ENSG00000066294	chr1	160541095	160579516	-	8832	CD84	CD84 molecule [Source:HGNC Symbol;Acc:HGNC:1704]	protein_coding	0	0	0	0	0	0
ENSG00000066322	chr1	43363397	43368074	-	64834	ELOVL1	ELOVL fatty acid elongase 1 [Source:HGNC Symbol;Acc:HGNC:14418]	protein_coding	3356	2861	2541	2456	2293	2161
ENSG00000066336	chr11	47354860	47378576	-	6688	SPI1	Spi-1 proto-oncogene [Source:HGNC Symbol;Acc:HGNC:11241]	protein_coding	1	0	0	0	0	1
ENSG00000066379	chr6	30058899	30064909	+	30834	ZNRD1	zinc ribbon domain containing 1 [Source:HGNC Symbol;Acc:HGNC:13182]	protein_coding	494	417	389	472	542	471
ENSG00000066382	chr11	30384493	30586872	-	744	MPPED2	metallophosphoesterase domain containing 2 [Source:HGNC Symbol;Acc:HGNC:1180]	protein_coding	0	0	0	0	0	0
ENSG00000066405	chr3	137998735	138033655	+	51208	CLDN18	claudin 18 [Source:HGNC Symbol;Acc:HGNC:2039]	protein_coding	0	0	0	0	0	0
ENSG00000066422	chr3	101648889	101677495	-	27107	ZBTB11	zinc finger and BTB domain containing 11 [Source:HGNC Symbol;Acc:HGNC:16740]	protein_coding	1177	887	826	806	840	743
ENSG00000066427	chr14	92038652	92106621	-	4287	ATXN3	ataxin 3 [Source:HGNC Symbol;Acc:HGNC:7106]	protein_coding	719	477	514	279	309	279
ENSG00000066455	chr14	92794231	92839963	+	9950	GOLGA5	golgin A5 [Source:HGNC Symbol;Acc:HGNC:4428]	protein_coding	1553	1070	1089	939	888	760
ENSG00000066468	chr10	121478334	121598458	-	2263	FGFR2	fibroblast growth factor receptor 2 [Source:HGNC Symbol;Acc:HGNC:3689]	protein_coding	64	69	68	131	123	124
ENSG00000066557	chr1	70144805	70205620	-	55631	LRRC40	leucine rich repeat containing 40 [Source:HGNC Symbol;Acc:HGNC:26004]	protein_coding	679	502	501	690	774	601
ENSG00000066583	chr5	129094751	129114028	+	51015	ISOC1	isochorismatase domain containing 1 [Source:HGNC Symbol;Acc:HGNC:24254]	protein_coding	253	177	178	230	257	225
ENSG00000066629	chr14	99737693	99942060	+	2009	EML1	echinoderm microtubule associated protein like 1 [Source:HGNC Symbol;Acc:HGNC:3330]	protein_coding	703	470	493	471	449	366
ENSG00000066651	chr6	125986430	126039276	+	60487	TRMT11	tRNA methyltransferase 11 homolog [Source:HGNC Symbol;Acc:HGNC:21080]	protein_coding	642	453	444	595	562	459
ENSG00000066654	chr16	20733664	20742084	-	55623	THUMPD1	THUMP domain containing 1 [Source:HGNC Symbol;Acc:HGNC:23807]	protein_coding	800	569	593	818	912	746
ENSG00000066697	chr9	100427156	100451711	+	91283	MSANTD3	Myb/SANT-like DNA-binding domain containing 3 [Source:HGNC Symbol;Acc:HGNC:23370]	protein_coding	743	476	539	833	802	645
ENSG00000066735	chr14	104138723	104180894	+	26153	KIF26A	kinesin family member 26A [Source:HGNC Symbol;Acc:HGNC:20226]	protein_coding	253	470	205	296	231	384
ENSG00000066739	chr14	96279202	96363870	-	55102	ATG2B	autophagy related 2B [Source:HGNC Symbol;Acc:HGNC:20187]	protein_coding	1301	938	903	922	959	749
ENSG00000066777	chr8	67173511	67343677	-	10565	ARFGEF1	ADP-ribosylation factor guanine nucleotide-exchange factor 1 (brefeldin A-inhibited) [Source:HGNC Symbol;Acc:HGNC:15772]	protein_coding	821	603	634	885	906	734
ENSG00000066813	chr16	20536226	20576427	-	348158	ACSM2B	acyl-CoA synthetase medium-chain family member 2B [Source:HGNC Symbol;Acc:HGNC:30931]	protein_coding	0	0	0	0	0	0
ENSG00000066827	chr8	134477788	134713049	-	57623	ZFAT	zinc finger and AT hook domain containing [Source:HGNC Symbol;Acc:HGNC:19899]	protein_coding	194	141	132	173	148	142
ENSG00000066855	chr8	65644734	65771261	+	9650	MTFR1	mitochondrial fission regulator 1 [Source:HGNC Symbol;Acc:HGNC:29510]	protein_coding	783	601	593	870	793	666
ENSG00000066923	chr7	100177563	100221488	+	10734	STAG3	stromal antigen 3 [Source:HGNC Symbol;Acc:HGNC:11356]	protein_coding	18	5	4	2	6	6
ENSG00000066926	chr18	57548283	57586772	-	2235	FECH	ferrochelatase [Source:HGNC Symbol;Acc:HGNC:3647]	protein_coding	1655	1189	1060	1424	1409	1130
ENSG00000066933	chr15	71822289	72118577	-	4649	MYO9A	myosin IXA [Source:HGNC Symbol;Acc:HGNC:7608]	protein_coding	1231	816	830	1100	1009	931
ENSG00000067048	chrY	12904108	12920478	+	8653	DDX3Y	DEAD (Asp-Glu-Ala-Asp) box helicase 3, Y-linked [Source:HGNC Symbol;Acc:HGNC:2699]	protein_coding	0	0	0	0	0	0
ENSG00000067057	chr10	3066333	3137712	+	5214	PFKP	phosphofructokinase, platelet [Source:HGNC Symbol;Acc:HGNC:8878]	protein_coding	3020	2843	2372	3454	3422	3418
ENSG00000067064	chr10	1039908	1049170	-	3422	IDI1	isopentenyl-diphosphate delta isomerase 1 [Source:HGNC Symbol;Acc:HGNC:5387]	protein_coding	830	595	540	1173	1124	954
ENSG00000067066	chr2	230415942	230544090	+	6672	SP100	SP100 nuclear antigen [Source:HGNC Symbol;Acc:HGNC:11206]	protein_coding	1059	695	719	514	541	414
ENSG00000067082	chr10	3775996	3785281	-	1316	KLF6	Kruppel-like factor 6 [Source:HGNC Symbol;Acc:HGNC:2235]	protein_coding	4239	3369	2894	2578	2553	2267
ENSG00000067113	chr5	55424854	55535050	-	8611	PLPP1	phospholipid phosphatase 1 [Source:HGNC Symbol;Acc:HGNC:9228]	protein_coding	1272	1031	958	1056	896	906
ENSG00000067141	chr15	73051710	73305206	+	4756	NEO1	neogenin 1 [Source:HGNC Symbol;Acc:HGNC:7754]	protein_coding	44	21	27	87	83	70
ENSG00000067167	chr8	70573442	70608387	-	23471	TRAM1	translocation associated membrane protein 1 [Source:HGNC Symbol;Acc:HGNC:20568]	protein_coding	676	580	605	831	864	685
ENSG00000067177	chrX	72578814	72714319	-	5255	PHKA1	phosphorylase kinase, alpha 1 (muscle) [Source:HGNC Symbol;Acc:HGNC:8925]	protein_coding	1246	842	812	989	995	847
ENSG00000067182	chr12	6328757	6342114	-	7132	TNFRSF1A	tumor necrosis factor receptor superfamily, member 1A [Source:HGNC Symbol;Acc:HGNC:11916]	protein_coding	1849	1648	1373	4184	4107	4059
ENSG00000067191	chr17	39173456	39197703	-	782	CACNB1	calcium channel, voltage-dependent, beta 1 subunit [Source:HGNC Symbol;Acc:HGNC:1401]	protein_coding	339	353	291	187	192	169
ENSG00000067208	chr1	92508696	92792404	-	7813	EVI5	ecotropic viral integration site 5 [Source:HGNC Symbol;Acc:HGNC:3501]	protein_coding	1090	727	745	398	418	344
ENSG00000067221	chr15	73978923	73994622	-	9399	STOML1	stomatin (EPB72)-like 1 [Source:HGNC Symbol;Acc:HGNC:14560]	protein_coding	140	142	133	102	110	115
ENSG00000067225	chr15	72199029	72231822	-	5315	PKM	pyruvate kinase, muscle [Source:HGNC Symbol;Acc:HGNC:9021]	protein_coding	86680	74243	64757	65134	67617	60486
ENSG00000067248	chr5	55256245	55307722	-	54505	DHX29	DEAH (Asp-Glu-Ala-His) box polypeptide 29 [Source:HGNC Symbol;Acc:HGNC:15815]	protein_coding	1977	1478	1467	2331	2463	2007
ENSG00000067334	chr1	93866283	93879918	-	30836	DNTTIP2	deoxynucleotidyltransferase, terminal, interacting protein 2 [Source:HGNC Symbol;Acc:HGNC:24013]	protein_coding	3889	2901	3128	6894	6498	5483
ENSG00000067365	chr16	8621683	8649654	+	79091	METTL22	methyltransferase like 22 [Source:HGNC Symbol;Acc:HGNC:28368]	protein_coding	564	493	418	369	455	353
ENSG00000067369	chr15	43403061	43510728	-	7158	TP53BP1	tumor protein p53 binding protein 1 [Source:HGNC Symbol;Acc:HGNC:11999]	protein_coding	3666	2564	2444	2491	2404	2137
ENSG00000067445	chrX	54920462	54931431	+	7216	TRO	trophinin [Source:HGNC Symbol;Acc:HGNC:12326]	protein_coding	0	0	0	0	0	0
ENSG00000067533	chr1	218285287	218337983	+	51018	RRP15	ribosomal RNA processing 15 homolog [Source:HGNC Symbol;Acc:HGNC:24255]	protein_coding	849	491	541	796	725	597
ENSG00000067560	chr3	49359145	49412998	-	387	RHOA	ras homolog family member A [Source:HGNC Symbol;Acc:HGNC:667]	protein_coding	13324	10186	9104	10635	10119	8240
ENSG00000067596	chr17	43483865	43544463	+	1659	DHX8	DEAH (Asp-Glu-Ala-His) box polypeptide 8 [Source:HGNC Symbol;Acc:HGNC:2749]	protein_coding	3184	2478	2230	3053	3157	2582
ENSG00000067601	chr7	67295608	67302907	-	5382	PMS2P4	PMS1 homolog 2, mismatch repair system component pseudogene 4 [Source:HGNC Symbol;Acc:HGNC:9129]	transcribed_unprocessed_pseudogene	67	54	47	56	69	49
ENSG00000067606	chr1	2050470	2185395	+	5590	PRKCZ	protein kinase C, zeta [Source:HGNC Symbol;Acc:HGNC:9412]	protein_coding	987	948	784	563	596	571
ENSG00000067646	chrY	2935281	2982506	+	7544	ZFY	zinc finger protein, Y-linked [Source:HGNC Symbol;Acc:HGNC:12870]	protein_coding	0	0	0	0	0	0
ENSG00000067704	chr1	220094102	220148041	+	55699	IARS2	isoleucyl-tRNA synthetase 2, mitochondrial [Source:HGNC Symbol;Acc:HGNC:29685]	protein_coding	6790	5084	5234	7695	7489	6162
ENSG00000067715	chr12	78863993	79452008	+	6857	SYT1	synaptotagmin I [Source:HGNC Symbol;Acc:HGNC:11509]	protein_coding	14	9	6	729	719	546
ENSG00000067798	chr12	77830905	78213008	+	89795	NAV3	neuron navigator 3 [Source:HGNC Symbol;Acc:HGNC:15998]	protein_coding	0	0	0	5	10	5
ENSG00000067829	chrX	153785766	153794523	-	3421	IDH3G	isocitrate dehydrogenase 3 (NAD+) gamma [Source:HGNC Symbol;Acc:HGNC:5386]	protein_coding	1452	1376	1169	1305	1248	1359
ENSG00000067836	chr16	4796968	4802950	-	79641	ROGDI	rogdi homolog [Source:HGNC Symbol;Acc:HGNC:29478]	protein_coding	493	564	462	232	244	277
ENSG00000067840	chrX	153802166	153830565	-	57595	PDZD4	PDZ domain containing 4 [Source:HGNC Symbol;Acc:HGNC:21167]	protein_coding	459	481	365	609	595	671
ENSG00000067842	chrX	153517676	153582939	+	492	ATP2B3	ATPase, Ca++ transporting, plasma membrane 3 [Source:HGNC Symbol;Acc:HGNC:816]	protein_coding	0	0	0	0	0	0
ENSG00000067900	chr18	20946906	21111851	-	6093	ROCK1	Rho-associated, coiled-coil containing protein kinase 1 [Source:HGNC Symbol;Acc:HGNC:10251]	protein_coding	1825	1389	1367	2084	2041	1664
ENSG00000067955	chr16	67029116	67101058	+	865	CBFB	core-binding factor, beta subunit [Source:HGNC Symbol;Acc:HGNC:1539]	protein_coding	1261	939	880	1639	1653	1340
ENSG00000067992	chrX	24465221	24539837	+	5165	PDK3	pyruvate dehydrogenase kinase, isozyme 3 [Source:HGNC Symbol;Acc:HGNC:8811]	protein_coding	254	169	149	257	204	210
ENSG00000068001	chr3	50317790	50322906	-	8692	HYAL2	hyaluronoglucosaminidase 2 [Source:HGNC Symbol;Acc:HGNC:5321]	protein_coding	961	1023	831	741	785	787
ENSG00000068024	chr2	239048168	239401654	-	9759	HDAC4	histone deacetylase 4 [Source:HGNC Symbol;Acc:HGNC:14063]	protein_coding	881	813	585	806	834	800
ENSG00000068028	chr3	50329782	50340980	-	11186	RASSF1	Ras association (RalGDS/AF-6) domain family member 1 [Source:HGNC Symbol;Acc:HGNC:9882]	protein_coding	263	267	227	334	359	302
ENSG00000068078	chr4	1793307	1808872	+	2261	FGFR3	fibroblast growth factor receptor 3 [Source:HGNC Symbol;Acc:HGNC:3690]	protein_coding	589	724	492	426	319	450
ENSG00000068079	chr17	43006725	43014456	+	3430	IFI35	interferon-induced protein 35 [Source:HGNC Symbol;Acc:HGNC:5399]	protein_coding	195	216	172	60	80	79
ENSG00000068097	chr17	60043194	60078931	-	63897	HEATR6	HEAT repeat containing 6 [Source:HGNC Symbol;Acc:HGNC:24076]	protein_coding	537	411	393	439	398	380
ENSG00000068120	chr17	42561467	42566277	+	80347	COASY	CoA synthase [Source:HGNC Symbol;Acc:HGNC:29932]	protein_coding	2678	2529	2137	2064	2104	2075
ENSG00000068137	chr17	42667914	42676994	-	79990	PLEKHH3	pleckstrin homology domain containing, family H (with MyTH4 domain) member 3 [Source:HGNC Symbol;Acc:HGNC:26105]	protein_coding	453	535	376	424	318	433
ENSG00000068305	chr15	99565417	99716466	+	4205	MEF2A	myocyte enhancer factor 2A [Source:HGNC Symbol;Acc:HGNC:6993]	protein_coding	396	313	297	551	506	475
ENSG00000068308	chrX	48922028	48958386	-	55593	OTUD5	OTU deubiquitinase 5 [Source:HGNC Symbol;Acc:HGNC:25402]	protein_coding	3651	2999	2594	974	968	901
ENSG00000068323	chrX	49028726	49043486	-	7030	TFE3	transcription factor binding to IGHM enhancer 3 [Source:HGNC Symbol;Acc:HGNC:11752]	protein_coding	2106	2029	1613	817	809	836
ENSG00000068354	chrX	48539457	48562609	+	4943	TBC1D25	TBC1 domain family, member 25 [Source:HGNC Symbol;Acc:HGNC:8092]	protein_coding	903	843	753	225	246	224
ENSG00000068366	chrX	109624244	109733403	-	2182	ACSL4	acyl-CoA synthetase long-chain family member 4 [Source:HGNC Symbol;Acc:HGNC:3571]	protein_coding	1322	855	831	759	855	680
ENSG00000068383	chr10	132537820	132783480	+	3632	INPP5A	inositol polyphosphate-5-phosphatase A [Source:HGNC Symbol;Acc:HGNC:6076]	protein_coding	663	591	497	534	522	543
ENSG00000068394	chrX	49113389	49123801	-	27238	GPKOW	G patch domain and KOW motifs [Source:HGNC Symbol;Acc:HGNC:30677]	protein_coding	1713	1488	1204	531	549	498
ENSG00000068400	chrX	48973720	49002264	-	56850	GRIPAP1	GRIP1 associated protein 1 [Source:HGNC Symbol;Acc:HGNC:18706]	protein_coding	2999	2414	2276	811	935	790
ENSG00000068438	chrX	48476021	48486364	+	24140	FTSJ1	FtsJ RNA methyltransferase homolog 1 (E. coli) [Source:HGNC Symbol;Acc:HGNC:13254]	protein_coding	2068	1831	1614	697	751	684
ENSG00000068489	chr17	59155499	59204705	+	55771	PRR11	proline rich 11 [Source:HGNC Symbol;Acc:HGNC:25619]	protein_coding	2096	1521	1475	1723	1697	1485
ENSG00000068615	chr2	86213993	86338083	-	65055	REEP1	receptor accessory protein 1 [Source:HGNC Symbol;Acc:HGNC:25786]	protein_coding	18	4	14	13	17	11
ENSG00000068650	chr13	112690329	112887168	+	23250	ATP11A	ATPase, class VI, type 11A [Source:HGNC Symbol;Acc:HGNC:13552]	protein_coding	784	700	608	1022	960	982
ENSG00000068654	chr2	86020216	86106155	-	25885	POLR1A	polymerase (RNA) I polypeptide A, 194kDa [Source:HGNC Symbol;Acc:HGNC:17264]	protein_coding	5477	4400	4012	4000	4364	4063
ENSG00000068697	chr2	20032650	20052028	-	9741	LAPTM4A	lysosomal protein transmembrane 4 alpha [Source:HGNC Symbol;Acc:HGNC:6924]	protein_coding	2221	1567	1545	2746	2552	2188
ENSG00000068724	chr2	46916157	47076137	+	57217	TTC7A	tetratricopeptide repeat domain 7A [Source:HGNC Symbol;Acc:HGNC:19750]	protein_coding	845	782	576	200	174	196
ENSG00000068745	chr3	48688003	48740353	-	51447	IP6K2	inositol hexakisphosphate kinase 2 [Source:HGNC Symbol;Acc:HGNC:17313]	protein_coding	1565	1346	1235	1183	1125	1048
ENSG00000068781	chr2	48529925	48776517	+	286749	STON1-GTF2A1L	STON1-GTF2A1L readthrough [Source:HGNC Symbol;Acc:HGNC:30651]	protein_coding	43	37	29	12	3	14
ENSG00000068784	chr2	45388680	45612165	-	55133	SRBD1	S1 RNA binding domain 1 [Source:HGNC Symbol;Acc:HGNC:25521]	protein_coding	758	486	494	555	566	393
ENSG00000068796	chr5	62306162	62537249	+	3796	KIF2A	kinesin heavy chain member 2A [Source:HGNC Symbol;Acc:HGNC:6318]	protein_coding	2064	1455	1510	2191	2233	1771
ENSG00000068831	chr11	64726911	64745456	-	10235	RASGRP2	RAS guanyl releasing protein 2 (calcium and DAG-regulated) [Source:HGNC Symbol;Acc:HGNC:9879]	protein_coding	11	7	2	20	23	28
ENSG00000068878	chr2	53864067	53970840	-	23198	PSME4	proteasome activator subunit 4 [Source:HGNC Symbol;Acc:HGNC:20635]	protein_coding	2986	2122	2209	3506	3452	2969
ENSG00000068885	chr3	160256986	160399880	-	57560	IFT80	intraflagellar transport 80 [Source:HGNC Symbol;Acc:HGNC:29262]	protein_coding	869	651	656	392	367	344
ENSG00000068903	chr19	38878555	38899862	-	22933	SIRT2	sirtuin 2 [Source:HGNC Symbol;Acc:HGNC:10886]	protein_coding	1483	1330	1214	1432	1448	1277
ENSG00000068912	chr2	53787044	53818819	+	27248	ERLEC1	endoplasmic reticulum lectin 1 [Source:HGNC Symbol;Acc:HGNC:25222]	protein_coding	794	589	552	769	731	651
ENSG00000068971	chr11	64917553	64934473	+	5526	PPP2R5B	protein phosphatase 2, regulatory subunit B', beta [Source:HGNC Symbol;Acc:HGNC:9310]	protein_coding	254	226	182	162	119	142
ENSG00000068976	chr11	64746389	64760297	-	5837	PYGM	phosphorylase, glycogen, muscle [Source:HGNC Symbol;Acc:HGNC:9726]	protein_coding	21	21	20	6	6	3
ENSG00000068985	chrX	49687450	49695993	-	8712	PAGE1	P antigen family, member 1 (prostate associated) [Source:HGNC Symbol;Acc:HGNC:4107]	protein_coding	0	0	0	0	0	0
ENSG00000069011	chr5	135027735	135034813	-	5307	PITX1	paired-like homeodomain 1 [Source:HGNC Symbol;Acc:HGNC:9004]	protein_coding	689	1013	567	505	449	643
ENSG00000069018	chr5	136213320	136365537	-	57113	TRPC7	transient receptor potential cation channel, subfamily C, member 7 [Source:HGNC Symbol;Acc:HGNC:20754]	protein_coding	0	0	0	0	0	0
ENSG00000069020	chr5	66596361	67169595	+	375449	MAST4	microtubule associated serine/threonine kinase family member 4 [Source:HGNC Symbol;Acc:HGNC:19037]	protein_coding	0	1	0	2	1	1
ENSG00000069122	chr6	46852512	46954943	-	221395	ADGRF5	adhesion G protein-coupled receptor F5 [Source:HGNC Symbol;Acc:HGNC:19030]	protein_coding	0	0	0	0	0	0
ENSG00000069188	chr17	73334384	73644089	-	54549	SDK2	sidekick cell adhesion molecule 2 [Source:HGNC Symbol;Acc:HGNC:19308]	protein_coding	6	0	2	2	5	5
ENSG00000069206	chr8	24440930	24526970	+	8756	ADAM7	ADAM metallopeptidase domain 7 [Source:HGNC Symbol;Acc:HGNC:214]	protein_coding	0	0	0	0	0	0
ENSG00000069248	chr1	229440260	229508341	-	55746	NUP133	nucleoporin 133kDa [Source:HGNC Symbol;Acc:HGNC:18016]	protein_coding	2826	2131	2121	2694	2573	2260
ENSG00000069275	chr1	205712819	205750276	-	64710	NUCKS1	nuclear casein kinase and cyclin-dependent kinase substrate 1 [Source:HGNC Symbol;Acc:HGNC:29923]	protein_coding	10812	7668	7956	13470	12811	10400
ENSG00000069329	chr16	46656132	46689518	-	55737	VPS35	VPS35 retromer complex component [Source:HGNC Symbol;Acc:HGNC:13487]	protein_coding	7345	5076	5229	4851	4823	3986
ENSG00000069345	chr16	46955362	46973788	-	10294	DNAJA2	DnaJ (Hsp40) homolog, subfamily A, member 2 [Source:HGNC Symbol;Acc:HGNC:14884]	protein_coding	3142	2182	2232	2295	1992	1863
ENSG00000069399	chr19	44747705	44760044	+	602	BCL3	B-cell CLL/lymphoma 3 [Source:HGNC Symbol;Acc:HGNC:998]	protein_coding	92	95	72	163	168	195
ENSG00000069424	chr1	5991466	6101193	+	8514	KCNAB2	potassium channel, voltage gated subfamily A regulatory beta subunit 2 [Source:HGNC Symbol;Acc:HGNC:6229]	protein_coding	466	437	406	162	184	159
ENSG00000069431	chr12	21797401	21941402	-	10060	ABCC9	ATP-binding cassette, sub-family C (CFTR/MRP), member 9 [Source:HGNC Symbol;Acc:HGNC:60]	protein_coding	2	0	0	1	0	0
ENSG00000069482	chr11	68683779	68691175	+	51083	GAL	galanin/GMAP prepropeptide [Source:HGNC Symbol;Acc:HGNC:4114]	protein_coding	608	559	498	950	784	745
ENSG00000069493	chr12	9664969	9699555	+	29121	CLEC2D	C-type lectin domain family 2, member D [Source:HGNC Symbol;Acc:HGNC:14351]	protein_coding	122	72	75	145	140	92
ENSG00000069509	chrX	44523639	44543001	-	139341	FUNDC1	FUN14 domain containing 1 [Source:HGNC Symbol;Acc:HGNC:28746]	protein_coding	0	0	0	0	0	0
ENSG00000069535	chrX	43766611	43882447	-	4129	MAOB	monoamine oxidase B [Source:HGNC Symbol;Acc:HGNC:6834]	protein_coding	0	0	0	0	0	0
ENSG00000069667	chr15	60488284	61229319	-	6095	RORA	RAR-related orphan receptor A [Source:HGNC Symbol;Acc:HGNC:10258]	protein_coding	0	0	0	0	0	0
ENSG00000069696	chr11	637293	640706	+	1815	DRD4	dopamine receptor D4 [Source:HGNC Symbol;Acc:HGNC:3025]	protein_coding	33	38	17	13	6	18
ENSG00000069702	chr1	91680343	91906335	-	7049	TGFBR3	transforming growth factor, beta receptor III [Source:HGNC Symbol;Acc:HGNC:11774]	protein_coding	1075	776	688	796	756	634
ENSG00000069712	chr1	92167052	92184723	+	23285	KIAA1107	KIAA1107 [Source:HGNC Symbol;Acc:HGNC:29192]	protein_coding	136	106	114	24	33	26
ENSG00000069764	chr16	14672545	14694669	-	8399	PLA2G10	phospholipase A2, group X [Source:HGNC Symbol;Acc:HGNC:9029]	protein_coding	0	1	0	0	1	3
ENSG00000069812	chr1	6412418	6424670	-	54626	HES2	hes family bHLH transcription factor 2 [Source:HGNC Symbol;Acc:HGNC:16005]	protein_coding	73	62	55	27	28	30
ENSG00000069849	chr3	141876124	141926514	+	483	ATP1B3	ATPase, Na+/K+ transporting, beta 3 polypeptide [Source:HGNC Symbol;Acc:HGNC:806]	protein_coding	3567	3018	2979	2728	2532	2442
ENSG00000069869	chr15	55826922	55993746	-	4734	NEDD4	neural precursor cell expressed, developmentally down-regulated 4, E3 ubiquitin protein ligase [Source:HGNC Symbol;Acc:HGNC:7727]	protein_coding	587	392	370	849	813	680
ENSG00000069943	chr15	55318960	55355648	+	9488	PIGB	phosphatidylinositol glycan anchor biosynthesis, class B [Source:HGNC Symbol;Acc:HGNC:8959]	protein_coding	202	151	182	144	144	130
ENSG00000069956	chr15	51952106	52067372	+	5597	MAPK6	mitogen-activated protein kinase 6 [Source:HGNC Symbol;Acc:HGNC:6879]	protein_coding	875	628	765	1426	1347	1187
ENSG00000069966	chr15	52115105	52191369	-	10681	GNB5	guanine nucleotide binding protein (G protein), beta 5 [Source:HGNC Symbol;Acc:HGNC:4401]	protein_coding	329	226	213	295	246	230
ENSG00000069974	chr15	55202966	55319113	-	5873	RAB27A	RAB27A, member RAS oncogene family [Source:HGNC Symbol;Acc:HGNC:9766]	protein_coding	164	98	102	143	134	138
ENSG00000069998	chr22	17137511	17165287	-	27440	CECR5	cat eye syndrome chromosome region, candidate 5 [Source:HGNC Symbol;Acc:HGNC:1843]	protein_coding	2241	1962	1791	1863	2067	1844
ENSG00000070010	chr22	19449910	19479215	-	7353	UFD1L	ubiquitin fusion degradation 1 like (yeast) [Source:HGNC Symbol;Acc:HGNC:12520]	protein_coding	2266	1765	1659	2332	2398	1951
ENSG00000070018	chr12	12116025	12267012	-	4040	LRP6	low density lipoprotein receptor-related protein 6 [Source:HGNC Symbol;Acc:HGNC:6698]	protein_coding	625	410	460	1905	1970	1612
ENSG00000070019	chr12	14612632	14696585	-	2984	GUCY2C	guanylate cyclase 2C [Source:HGNC Symbol;Acc:HGNC:4688]	protein_coding	0	0	0	0	0	0
ENSG00000070031	chr11	626431	627143	-	6343	SCT	secretin [Source:HGNC Symbol;Acc:HGNC:10607]	protein_coding	0	0	0	0	0	0
ENSG00000070047	chr11	576486	612222	+	57661	PHRF1	PHD and ring finger domains 1 [Source:HGNC Symbol;Acc:HGNC:24351]	protein_coding	1250	1347	1006	982	832	976
ENSG00000070061	chr9	108867517	108934116	-	8518	IKBKAP	inhibitor of kappa light polypeptide gene enhancer in B-cells, kinase complex-associated protein [Source:HGNC Symbol;Acc:HGNC:5959]	protein_coding	3223	2318	2229	2943	2937	2465
ENSG00000070081	chr11	17208153	17349974	+	4925	NUCB2	nucleobindin 2 [Source:HGNC Symbol;Acc:HGNC:8044]	protein_coding	1468	1022	1142	3331	3155	2726
ENSG00000070087	chr3	149964904	150050788	-	5217	PFN2	profilin 2 [Source:HGNC Symbol;Acc:HGNC:8882]	protein_coding	3306	2394	2526	1350	1283	1096
ENSG00000070159	chr9	109375466	109498313	-	5774	PTPN3	protein tyrosine phosphatase, non-receptor type 3 [Source:HGNC Symbol;Acc:HGNC:9655]	protein_coding	4477	3232	3073	673	719	590
ENSG00000070182	chr14	64746283	64879883	-	6710	SPTB	spectrin, beta, erythrocytic [Source:HGNC Symbol;Acc:HGNC:11274]	protein_coding	1	0	0	4	2	5
ENSG00000070190	chr4	99816833	99870154	+	27071	DAPP1	dual adaptor of phosphotyrosine and 3-phosphoinositides [Source:HGNC Symbol;Acc:HGNC:16500]	protein_coding	0	0	0	0	0	0
ENSG00000070193	chr5	44303544	44389706	-	2255	FGF10	fibroblast growth factor 10 [Source:HGNC Symbol;Acc:HGNC:3666]	protein_coding	0	0	0	0	0	0
ENSG00000070214	chr9	105244622	105439171	+	23446	SLC44A1	solute carrier family 44 (choline transporter), member 1 [Source:HGNC Symbol;Acc:HGNC:18798]	protein_coding	2063	1429	1495	855	941	674
ENSG00000070269	chr14	56488354	56650606	+	54916	TMEM260	transmembrane protein 260 [Source:HGNC Symbol;Acc:HGNC:20185]	protein_coding	269	174	187	220	205	165
ENSG00000070366	chr17	2059839	2303771	-	23293	SMG6	SMG6 nonsense mediated mRNA decay factor [Source:HGNC Symbol;Acc:HGNC:17809]	protein_coding	1484	1314	1071	1298	1280	1149
ENSG00000070367	chr14	57200507	57269008	-	10640	EXOC5	exocyst complex component 5 [Source:HGNC Symbol;Acc:HGNC:10696]	protein_coding	856	641	713	926	857	674
ENSG00000070371	chr22	19179473	19291716	-	8218	CLTCL1	clathrin, heavy chain-like 1 [Source:HGNC Symbol;Acc:HGNC:2093]	protein_coding	845	700	610	575	587	543
ENSG00000070388	chr19	639879	644371	+	27006	FGF22	fibroblast growth factor 22 [Source:HGNC Symbol;Acc:HGNC:3679]	protein_coding	2	4	7	7	5	2
ENSG00000070404	chr19	676365	683399	+	10272	FSTL3	follistatin-like 3 (secreted glycoprotein) [Source:HGNC Symbol;Acc:HGNC:3973]	protein_coding	212	223	146	232	204	258
ENSG00000070413	chr22	19036282	19122454	-	9993	DGCR2	DiGeorge syndrome critical region gene 2 [Source:HGNC Symbol;Acc:HGNC:2845]	protein_coding	2379	2440	1954	1928	1832	1978
ENSG00000070423	chr19	647526	663277	-	55658	RNF126	ring finger protein 126 [Source:HGNC Symbol;Acc:HGNC:21151]	protein_coding	405	594	372	403	358	524
ENSG00000070444	chr17	2384060	2401118	-	4335	MNT	MAX network transcriptional repressor [Source:HGNC Symbol;Acc:HGNC:7188]	protein_coding	779	749	574	391	435	445
ENSG00000070476	chr3	126437601	126475919	-	79364	ZXDC	ZXD family zinc finger C [Source:HGNC Symbol;Acc:HGNC:28160]	protein_coding	1035	900	737	574	671	558
ENSG00000070495	chr17	76712832	76726799	-	23210	JMJD6	jumonji domain containing 6 [Source:HGNC Symbol;Acc:HGNC:19355]	protein_coding	741	644	623	1184	1137	1031
ENSG00000070501	chr8	42338454	42371808	+	5423	POLB	polymerase (DNA directed), beta [Source:HGNC Symbol;Acc:HGNC:9174]	protein_coding	397	306	287	372	341	290
ENSG00000070526	chr17	76624761	76643838	-	55808	ST6GALNAC1	ST6 (alpha-N-acetyl-neuraminyl-2,3-beta-galactosyl-1,3)-N-acetylgalactosaminide alpha-2,6-sialyltransferase 1 [Source:HGNC Symbol;Acc:HGNC:23614]	protein_coding	0	0	0	0	0	0
ENSG00000070540	chr17	68420948	68457513	-	55062	WIPI1	WD repeat domain, phosphoinositide interacting 1 [Source:HGNC Symbol;Acc:HGNC:25471]	protein_coding	185	122	112	205	190	162
ENSG00000070601	chr9	37651000	37746904	+	22844	FRMPD1	FERM and PDZ domain containing 1 [Source:HGNC Symbol;Acc:HGNC:29159]	protein_coding	1	1	1	1	0	0
ENSG00000070610	chr9	35736866	35749228	-	57704	GBA2	glucosidase, beta (bile acid) 2 [Source:HGNC Symbol;Acc:HGNC:18986]	protein_coding	925	858	783	768	825	789
ENSG00000070614	chr5	150485818	150558211	+	3340	NDST1	N-deacetylase/N-sulfotransferase (heparan glucosaminyl) 1 [Source:HGNC Symbol;Acc:HGNC:7680]	protein_coding	4817	4329	3598	4018	4278	3998
ENSG00000070669	chr7	97852118	97872542	-	440	ASNS	asparagine synthetase (glutamine-hydrolyzing) [Source:HGNC Symbol;Acc:HGNC:753]	protein_coding	884	689	743	1929	1969	1592
ENSG00000070718	chr8	42152946	42171673	+	10947	AP3M2	adaptor-related protein complex 3, mu 2 subunit [Source:HGNC Symbol;Acc:HGNC:570]	protein_coding	989	751	669	971	931	785
ENSG00000070729	chr16	57882340	57971116	-	1258	CNGB1	cyclic nucleotide gated channel beta 1 [Source:HGNC Symbol;Acc:HGNC:2151]	protein_coding	1	0	0	0	0	0
ENSG00000070731	chr17	76563710	76586956	-	10610	ST6GALNAC2	ST6 (alpha-N-acetyl-neuraminyl-2,3-beta-galactosyl-1,3)-N-acetylgalactosaminide alpha-2,6-sialyltransferase 2 [Source:HGNC Symbol;Acc:HGNC:10867]	protein_coding	60	49	47	40	47	26
ENSG00000070748	chr10	49609095	49665104	+	1103	CHAT	choline O-acetyltransferase [Source:HGNC Symbol;Acc:HGNC:1912]	protein_coding	0	0	0	0	0	0
ENSG00000070756	chr8	100685816	100722809	-	26986	PABPC1	poly(A) binding protein, cytoplasmic 1 [Source:HGNC Symbol;Acc:HGNC:8554]	protein_coding	38512	29285	26489	30948	30251	26616
ENSG00000070759	chr1	45343883	45491166	-	10420	TESK2	testis-specific kinase 2 [Source:HGNC Symbol;Acc:HGNC:11732]	protein_coding	13	20	14	3	6	7
ENSG00000070761	chr16	58113588	58129450	-	29105	CFAP20	cilia and flagella associated protein 20 [Source:HGNC Symbol;Acc:HGNC:29523]	protein_coding	837	729	626	781	775	689
ENSG00000070770	chr16	58157907	58197920	-	1459	CSNK2A2	casein kinase 2, alpha prime polypeptide [Source:HGNC Symbol;Acc:HGNC:2459]	protein_coding	3977	2883	2824	3046	2990	2746
ENSG00000070778	chr14	88465778	88554733	-	11099	PTPN21	protein tyrosine phosphatase, non-receptor type 21 [Source:HGNC Symbol;Acc:HGNC:9651]	protein_coding	258	199	154	151	164	154
ENSG00000070785	chr1	44850522	44986722	-	8891	EIF2B3	eukaryotic translation initiation factor 2B, subunit 3 gamma, 58kDa [Source:HGNC Symbol;Acc:HGNC:3259]	protein_coding	1230	905	855	1446	1381	1072
ENSG00000070808	chr5	150219491	150290291	-	815	CAMK2A	calcium/calmodulin-dependent protein kinase II alpha [Source:HGNC Symbol;Acc:HGNC:1460]	protein_coding	0	1	0	0	1	2
ENSG00000070814	chr5	150357639	150400308	+	6949	TCOF1	Treacher Collins-Franceschetti syndrome 1 [Source:HGNC Symbol;Acc:HGNC:11654]	protein_coding	7638	7173	6336	6973	7248	6996
ENSG00000070831	chr1	22052627	22092946	+	998	CDC42	cell division cycle 42 [Source:HGNC Symbol;Acc:HGNC:1736]	protein_coding	4157	2924	3100	5010	4719	3690
ENSG00000070882	chr7	24796539	24981634	-	26031	OSBPL3	oxysterol binding protein-like 3 [Source:HGNC Symbol;Acc:HGNC:16370]	protein_coding	1097	893	790	2059	2111	1783
ENSG00000070886	chr1	22563564	22603594	+	2046	EPHA8	EPH receptor A8 [Source:HGNC Symbol;Acc:HGNC:3391]	protein_coding	27	28	21	34	26	24
ENSG00000070915	chr16	56865207	56915850	+	6559	SLC12A3	solute carrier family 12 (sodium/chloride transporter), member 3 [Source:HGNC Symbol;Acc:HGNC:10912]	protein_coding	2	2	0	0	0	0
ENSG00000070950	chr3	8775402	8963773	-	56852	RAD18	RAD18 E3 ubiquitin protein ligase [Source:HGNC Symbol;Acc:HGNC:18278]	protein_coding	418	311	330	664	618	577
ENSG00000070961	chr12	89588049	89709300	-	490	ATP2B1	ATPase, Ca++ transporting, plasma membrane 1 [Source:HGNC Symbol;Acc:HGNC:814]	protein_coding	242	183	155	192	185	145
ENSG00000070985	chr11	2404515	2423045	-	29850	TRPM5	transient receptor potential cation channel, subfamily M, member 5 [Source:HGNC Symbol;Acc:HGNC:14323]	protein_coding	0	1	1	0	1	0
ENSG00000071051	chr2	105744897	105894274	+	8440	NCK2	NCK adaptor protein 2 [Source:HGNC Symbol;Acc:HGNC:7665]	protein_coding	360	394	307	246	209	270
ENSG00000071054	chr2	101696850	101894689	+	9448	MAP4K4	mitogen-activated protein kinase kinase kinase kinase 4 [Source:HGNC Symbol;Acc:HGNC:6866]	protein_coding	4682	3440	3227	2921	3035	2507
ENSG00000071073	chr2	98619106	98731126	-	11320	MGAT4A	mannosyl (alpha-1,3-)-glycoprotein beta-1,4-N-acetylglucosaminyltransferase, isozyme A [Source:HGNC Symbol;Acc:HGNC:7047]	protein_coding	37	29	36	97	100	79
ENSG00000071082	chr2	101001715	101024032	+	6160	RPL31	ribosomal protein L31 [Source:HGNC Symbol;Acc:HGNC:10334]	protein_coding	26693	18773	18480	18931	19252	15057
ENSG00000071127	chr4	10074339	10116949	-	9948	WDR1	WD repeat domain 1 [Source:HGNC Symbol;Acc:HGNC:12754]	protein_coding	5538	5001	4385	6208	6630	6203
ENSG00000071189	chr7	17790761	17940501	-	23161	SNX13	sorting nexin 13 [Source:HGNC Symbol;Acc:HGNC:21335]	protein_coding	863	569	678	916	861	714
ENSG00000071203	chr11	60492778	60507430	+	54860	MS4A12	membrane-spanning 4-domains, subfamily A, member 12 [Source:HGNC Symbol;Acc:HGNC:13370]	protein_coding	0	0	0	0	0	0
ENSG00000071205	chr4	147732063	148072780	+	79658	ARHGAP10	Rho GTPase activating protein 10 [Source:HGNC Symbol;Acc:HGNC:26099]	protein_coding	235	165	151	157	123	125
ENSG00000071242	chr6	166409364	166906451	-	6196	RPS6KA2	ribosomal protein S6 kinase, 90kDa, polypeptide 2 [Source:HGNC Symbol;Acc:HGNC:10431]	protein_coding	17	13	15	41	45	20
ENSG00000071243	chr7	120950749	120977216	+	54556	ING3	inhibitor of growth family, member 3 [Source:HGNC Symbol;Acc:HGNC:14587]	protein_coding	212	154	187	170	174	133
ENSG00000071246	chr14	76762189	76783015	+	22846	VASH1	vasohibin 1 [Source:HGNC Symbol;Acc:HGNC:19964]	protein_coding	128	139	106	491	568	521
ENSG00000071282	chr3	8501707	8574673	+	29995	LMCD1	LIM and cysteine-rich domains 1 [Source:HGNC Symbol;Acc:HGNC:6633]	protein_coding	0	0	2	0	0	0
ENSG00000071462	chr7	73683025	73705161	+	114049	WBSCR22	Williams Beuren syndrome chromosome region 22 [Source:HGNC Symbol;Acc:HGNC:16405]	protein_coding	3784	3043	2683	3831	3786	3396
ENSG00000071537	chr14	81471549	81533861	-	6400	SEL1L	sel-1 suppressor of lin-12-like (C. elegans) [Source:HGNC Symbol;Acc:HGNC:10717]	protein_coding	1328	924	940	623	639	556
ENSG00000071539	chr5	892643	919357	+	9319	TRIP13	thyroid hormone receptor interactor 13 [Source:HGNC Symbol;Acc:HGNC:12307]	protein_coding	2108	1704	1603	3419	3282	3002
ENSG00000071553	chrX	154428632	154436516	+	537	ATP6AP1	ATPase, H+ transporting, lysosomal accessory protein 1 [Source:HGNC Symbol;Acc:HGNC:868]	protein_coding	2980	2798	2204	3068	3018	2916
ENSG00000071564	chr19	1609290	1652605	-	6929	TCF3	transcription factor 3 [Source:HGNC Symbol;Acc:HGNC:11633]	protein_coding	4660	5436	3761	3812	3608	4284
ENSG00000071575	chr2	12716889	12742734	+	28951	TRIB2	tribbles pseudokinase 2 [Source:HGNC Symbol;Acc:HGNC:30809]	protein_coding	616	481	434	2471	2540	2262
ENSG00000071626	chr19	1407569	1435687	+	26528	DAZAP1	DAZ associated protein 1 [Source:HGNC Symbol;Acc:HGNC:2683]	protein_coding	4822	4610	3583	4004	3828	3904
ENSG00000071655	chr19	1573596	1592801	-	53615	MBD3	methyl-CpG binding domain protein 3 [Source:HGNC Symbol;Acc:HGNC:6918]	protein_coding	2811	3540	2246	2487	2260	3082
ENSG00000071677	chr2	237566574	237567175	+	51052	PRLH	prolactin releasing hormone [Source:HGNC Symbol;Acc:HGNC:17945]	protein_coding	0	0	0	0	0	0
ENSG00000071794	chr3	149030127	149086554	-	6596	HLTF	helicase-like transcription factor [Source:HGNC Symbol;Acc:HGNC:11099]	protein_coding	3417	2387	2676	1243	1304	1074
ENSG00000071859	chrX	154444126	154450654	+	9130	FAM50A	family with sequence similarity 50, member A [Source:HGNC Symbol;Acc:HGNC:18786]	protein_coding	2222	2055	1786	1630	1814	1639
ENSG00000071889	chrX	154506159	154516242	-	60343	FAM3A	family with sequence similarity 3, member A [Source:HGNC Symbol;Acc:HGNC:13749]	protein_coding	728	792	640	449	475	510
ENSG00000071894	chr8	144393229	144409349	-	29894	CPSF1	cleavage and polyadenylation specific factor 1, 160kDa [Source:HGNC Symbol;Acc:HGNC:2324]	protein_coding	4789	5220	3982	3097	3085	3354
ENSG00000071909	chr2	170178145	170655171	+	140469	MYO3B	myosin IIIB [Source:HGNC Symbol;Acc:HGNC:15576]	protein_coding	0	0	0	3	0	0
ENSG00000071967	chr2	171522247	171558133	+	79901	CYBRD1	cytochrome b reductase 1 [Source:HGNC Symbol;Acc:HGNC:20797]	protein_coding	3408	2498	2589	1779	1766	1561
ENSG00000071991	chr18	66501083	66604138	-	28513	CDH19	cadherin 19, type 2 [Source:HGNC Symbol;Acc:HGNC:1758]	protein_coding	0	0	0	0	0	0
ENSG00000071994	chr6	170575295	170584692	-	5134	PDCD2	programmed cell death 2 [Source:HGNC Symbol;Acc:HGNC:8762]	protein_coding	2808	2122	1987	1811	1635	1457
ENSG00000072041	chr12	84859488	84913615	-	55117	SLC6A15	solute carrier family 6 (neutral amino acid transporter), member 15 [Source:HGNC Symbol;Acc:HGNC:13621]	protein_coding	0	0	0	0	0	0
ENSG00000072042	chr14	67676801	67695814	-	51109	RDH11	retinol dehydrogenase 11 (all-trans/9-cis/11-cis) [Source:HGNC Symbol;Acc:HGNC:17964]	protein_coding	2057	1514	1481	1957	2022	1785
ENSG00000072062	chr19	14091688	14118084	-	5566	PRKACA	protein kinase, cAMP-dependent, catalytic, alpha [Source:HGNC Symbol;Acc:HGNC:9380]	protein_coding	2255	1889	1662	2471	2557	2178
ENSG00000072071	chr19	14147743	14206187	-	22859	ADGRL1	adhesion G protein-coupled receptor L1 [Source:HGNC Symbol;Acc:HGNC:20973]	protein_coding	4357	4418	3588	2133	2140	2190
ENSG00000072080	chr2	234050679	234077134	+	6694	SPP2	secreted phosphoprotein 2, 24kDa [Source:HGNC Symbol;Acc:HGNC:11256]	protein_coding	0	0	0	0	1	0
ENSG00000072110	chr14	68874143	68979440	-	87	ACTN1	actinin, alpha 1 [Source:HGNC Symbol;Acc:HGNC:163]	protein_coding	5904	5589	4771	4715	5533	5277
ENSG00000072121	chr14	67727374	67816590	-	23503	ZFYVE26	zinc finger, FYVE domain containing 26 [Source:HGNC Symbol;Acc:HGNC:20761]	protein_coding	1827	1447	1276	886	932	912
ENSG00000072133	chrX	84058346	84187907	-	27330	RPS6KA6	ribosomal protein S6 kinase, 90kDa, polypeptide 6 [Source:HGNC Symbol;Acc:HGNC:10435]	protein_coding	0	0	0	0	0	0
ENSG00000072134	chr17	19215615	19336715	+	22905	EPN2	epsin 2 [Source:HGNC Symbol;Acc:HGNC:18639]	protein_coding	990	907	772	962	956	908
ENSG00000072135	chr2	130356007	130375409	+	26469	PTPN18	protein tyrosine phosphatase, non-receptor type 18 (brain-derived) [Source:HGNC Symbol;Acc:HGNC:9649]	protein_coding	1597	1385	1247	864	869	895
ENSG00000072163	chr2	127638381	127681786	-	55679	LIMS2	LIM and senescent cell antigen-like domains 2 [Source:HGNC Symbol;Acc:HGNC:16084]	protein_coding	30	38	21	62	65	74
ENSG00000072182	chr2	219514170	219538772	+	55515	ASIC4	acid sensing (proton gated) ion channel family member 4 [Source:HGNC Symbol;Acc:HGNC:21263]	protein_coding	32	32	28	6	16	6
ENSG00000072195	chr2	219434846	219498287	+	10290	SPEG	SPEG complex locus [Source:HGNC Symbol;Acc:HGNC:16901]	protein_coding	156	176	130	56	46	56
ENSG00000072201	chr4	53459301	53701405	-	84708	LNX1	ligand of numb-protein X 1, E3 ubiquitin protein ligase [Source:HGNC Symbol;Acc:HGNC:6657]	protein_coding	1	1	0	0	0	0
ENSG00000072210	chr17	19648136	19677598	+	224	ALDH3A2	aldehyde dehydrogenase 3 family, member A2 [Source:HGNC Symbol;Acc:HGNC:403]	protein_coding	2676	1990	1802	4224	4043	3770
ENSG00000072274	chr3	196027183	196082189	-	7037	TFRC	transferrin receptor [Source:HGNC Symbol;Acc:HGNC:11763]	protein_coding	7962	5586	5681	14155	14524	11835
ENSG00000072310	chr17	17810399	17837002	-	6720	SREBF1	sterol regulatory element binding transcription factor 1 [Source:HGNC Symbol;Acc:HGNC:11289]	protein_coding	8275	9302	6934	4053	4005	4496
ENSG00000072315	chrX	111774315	112082776	-	7224	TRPC5	transient receptor potential cation channel, subfamily C, member 5 [Source:HGNC Symbol;Acc:HGNC:12337]	protein_coding	0	0	0	0	0	0
ENSG00000072364	chr5	132875379	132963634	-	27125	AFF4	AF4/FMR2 family, member 4 [Source:HGNC Symbol;Acc:HGNC:17869]	protein_coding	4402	2857	2848	3567	3760	2970
ENSG00000072401	chr10	58334975	58370753	+	7321	UBE2D1	ubiquitin-conjugating enzyme E2D 1 [Source:HGNC Symbol;Acc:HGNC:12474]	protein_coding	248	198	189	129	130	117
ENSG00000072415	chr14	67241109	67335819	+	64398	MPP5	membrane protein, palmitoylated 5 (MAGUK p55 subfamily member 5) [Source:HGNC Symbol;Acc:HGNC:18669]	protein_coding	593	473	472	704	707	584
ENSG00000072422	chr10	60869438	61001440	-	9886	RHOBTB1	Rho-related BTB domain containing 1 [Source:HGNC Symbol;Acc:HGNC:18738]	protein_coding	0	0	0	0	0	0
ENSG00000072501	chrX	53374149	53422728	-	8243	SMC1A	structural maintenance of chromosomes 1A [Source:HGNC Symbol;Acc:HGNC:11111]	protein_coding	4454	3221	2994	5009	5067	4239
ENSG00000072506	chrX	53431258	53434373	-	3028	HSD17B10	hydroxysteroid (17-beta) dehydrogenase 10 [Source:HGNC Symbol;Acc:HGNC:4800]	protein_coding	1802	1561	1390	1351	1396	1271
ENSG00000072518	chr11	63838928	63911019	+	2011	MARK2	MAP/microtubule affinity-regulating kinase 2 [Source:HGNC Symbol;Acc:HGNC:3332]	protein_coding	1052	1033	777	622	687	650
ENSG00000072571	chr5	163460203	163491945	+	3161	HMMR	hyaluronan-mediated motility receptor (RHAMM) [Source:HGNC Symbol;Acc:HGNC:5012]	protein_coding	2328	1570	1703	3051	3203	2662
ENSG00000072609	chr12	132822187	132956304	-	55743	CHFR	checkpoint with forkhead and ring finger domains, E3 ubiquitin protein ligase [Source:HGNC Symbol;Acc:HGNC:20455]	protein_coding	925	875	692	410	411	378
ENSG00000072657	chr12	72087266	72670757	+	29953	TRHDE	thyrotropin-releasing hormone degrading enzyme [Source:HGNC Symbol;Acc:HGNC:30748]	protein_coding	0	0	0	0	0	0
ENSG00000072682	chr5	132191838	132295315	-	8974	P4HA2	prolyl 4-hydroxylase, alpha polypeptide II [Source:HGNC Symbol;Acc:HGNC:8547]	protein_coding	858	734	652	709	706	719
ENSG00000072694	chr1	161663147	161678654	+	2213	FCGR2B	Fc fragment of IgG, low affinity IIb, receptor (CD32) [Source:HGNC Symbol;Acc:HGNC:3618]	protein_coding	0	0	0	0	0	0
ENSG00000072736	chr16	68084751	68229259	+	4775	NFATC3	nuclear factor of activated T-cells, cytoplasmic, calcineurin-dependent 3 [Source:HGNC Symbol;Acc:HGNC:7777]	protein_coding	2165	1677	1465	1630	1672	1347
ENSG00000072756	chr3	3126916	3150879	+	51095	TRNT1	tRNA nucleotidyl transferase, CCA-adding, 1 [Source:HGNC Symbol;Acc:HGNC:17341]	protein_coding	498	344	323	501	504	402
ENSG00000072778	chr17	7217125	7225273	+	37	ACADVL	acyl-CoA dehydrogenase, very long chain [Source:HGNC Symbol;Acc:HGNC:92]	protein_coding	6705	5979	5253	5206	5654	5112
ENSG00000072786	chr5	172042073	172188386	-	6793	STK10	serine/threonine kinase 10 [Source:HGNC Symbol;Acc:HGNC:11388]	protein_coding	1219	1063	897	706	814	750
ENSG00000072803	chr5	171861549	172006873	-	23291	FBXW11	F-box and WD repeat domain containing 11 [Source:HGNC Symbol;Acc:HGNC:13607]	protein_coding	2952	2095	2019	2558	2591	2249
ENSG00000072818	chr17	7336529	7351478	+	9744	ACAP1	ArfGAP with coiled-coil, ankyrin repeat and PH domains 1 [Source:HGNC Symbol;Acc:HGNC:16467]	protein_coding	3	1	1	5	0	1
ENSG00000072832	chr4	5748084	5893058	-	1400	CRMP1	collapsin response mediator protein 1 [Source:HGNC Symbol;Acc:HGNC:2365]	protein_coding	0	0	0	0	0	0
ENSG00000072840	chr4	5711197	5814305	+	2121	EVC	Ellis van Creveld protein [Source:HGNC Symbol;Acc:HGNC:3497]	protein_coding	0	0	0	0	0	0
ENSG00000072849	chr17	5471251	5486811	-	51009	DERL2	derlin 2 [Source:HGNC Symbol;Acc:HGNC:17943]	protein_coding	733	507	536	745	699	558
ENSG00000072858	chr3	113532296	113629578	+	54847	SIDT1	SID1 transmembrane family, member 1 [Source:HGNC Symbol;Acc:HGNC:25967]	protein_coding	0	1	0	0	0	0
ENSG00000072864	chr16	15643267	15726353	+	54820	NDE1	nudE neurodevelopment protein 1 [Source:HGNC Symbol;Acc:HGNC:17619]	protein_coding	1148	929	778	1867	1898	1696
ENSG00000072952	chr11	10573091	10693988	-	10335	MRVI1	murine retrovirus integration site 1 homolog [Source:HGNC Symbol;Acc:HGNC:7237]	protein_coding	0	0	0	0	0	0
ENSG00000072954	chr19	16661127	16690029	+	79041	TMEM38A	transmembrane protein 38A [Source:HGNC Symbol;Acc:HGNC:28462]	protein_coding	391	294	281	285	284	255
ENSG00000072958	chr19	16197578	16245907	+	8907	AP1M1	adaptor-related protein complex 1, mu 1 subunit [Source:HGNC Symbol;Acc:HGNC:13667]	protein_coding	2485	2497	1930	2030	2150	2175
ENSG00000073008	chr19	44643798	44663583	+	5817	PVR	poliovirus receptor [Source:HGNC Symbol;Acc:HGNC:9705]	protein_coding	2055	1640	1484	1431	1444	1302
ENSG00000073050	chr19	43543040	43580473	-	7515	XRCC1	X-ray repair complementing defective repair in Chinese hamster cells 1 [Source:HGNC Symbol;Acc:HGNC:12828]	protein_coding	1446	1378	1184	1095	1260	1087
ENSG00000073060	chr12	124776856	124882668	-	949	SCARB1	scavenger receptor class B, member 1 [Source:HGNC Symbol;Acc:HGNC:1664]	protein_coding	4463	4034	3342	1487	1553	1511
ENSG00000073067	chr7	983199	989640	+	54905	CYP2W1	cytochrome P450, family 2, subfamily W, polypeptide 1 [Source:HGNC Symbol;Acc:HGNC:20243]	protein_coding	0	2	4	0	0	1
ENSG00000073111	chr3	127598223	127622436	+	4171	MCM2	minichromosome maintenance complex component 2 [Source:HGNC Symbol;Acc:HGNC:6944]	protein_coding	8405	7994	6598	6173	6273	5927
ENSG00000073146	chr22	50089879	50161690	+	54456	MOV10L1	Mov10 RISC complex RNA helicase like 1 [Source:HGNC Symbol;Acc:HGNC:7201]	protein_coding	0	0	0	0	0	0
ENSG00000073150	chr22	50170731	50180294	+	56666	PANX2	pannexin 2 [Source:HGNC Symbol;Acc:HGNC:8600]	protein_coding	153	198	113	101	88	140
ENSG00000073169	chr22	50200979	50217616	+	83642	SELO	selenoprotein O [Source:EntrezGene;Acc:83642]	protein_coding	724	866	668	563	472	589
ENSG00000073282	chr3	189631416	189897279	+	8626	TP63	tumor protein p63 [Source:HGNC Symbol;Acc:HGNC:15979]	protein_coding	3837	2962	2733	1925	2065	1726
ENSG00000073331	chr4	112285509	112442620	+	80216	ALPK1	alpha-kinase 1 [Source:HGNC Symbol;Acc:HGNC:20917]	protein_coding	263	219	227	75	80	72
ENSG00000073350	chr17	75525080	75575208	+	3993	LLGL2	lethal giant larvae homolog 2 (Drosophila) [Source:HGNC Symbol;Acc:HGNC:6629]	protein_coding	493	524	439	257	245	284
ENSG00000073417	chr15	84980440	85139145	+	5151	PDE8A	phosphodiesterase 8A [Source:HGNC Symbol;Acc:HGNC:8793]	protein_coding	3091	2080	2158	952	964	859
ENSG00000073464	chrX	10156945	10237660	+	1183	CLCN4	chloride channel, voltage-sensitive 4 [Source:HGNC Symbol;Acc:HGNC:2022]	protein_coding	54	45	43	5	5	3
ENSG00000073536	chr17	35128753	35142315	-	54475	NLE1	notchless homolog 1 (Drosophila) [Source:HGNC Symbol;Acc:HGNC:19889]	protein_coding	2163	1885	1650	1428	1565	1405
ENSG00000073578	chr5	218241	256700	+	6389	SDHA	succinate dehydrogenase complex, subunit A, flavoprotein (Fp) [Source:HGNC Symbol;Acc:HGNC:10680]	protein_coding	5259	4414	3912	7287	7310	6679
ENSG00000073584	chr17	40624962	40648508	-	6605	SMARCE1	SWI/SNF related, matrix associated, actin dependent regulator of chromatin, subfamily e, member 1 [Source:HGNC Symbol;Acc:HGNC:11109]	protein_coding	2907	1983	1969	2769	2674	2274
ENSG00000073598	chr17	35121579	35130732	+	54752	FNDC8	fibronectin type III domain containing 8 [Source:HGNC Symbol;Acc:HGNC:25286]	protein_coding	0	1	1	0	0	0
ENSG00000073605	chr17	39904595	39919854	-	55876	GSDMB	gasdermin B [Source:HGNC Symbol;Acc:HGNC:23690]	protein_coding	669	469	473	262	271	250
ENSG00000073614	chr12	280129	389454	-	5927	KDM5A	lysine (K)-specific demethylase 5A [Source:HGNC Symbol;Acc:HGNC:9886]	protein_coding	1805	1292	1216	3030	3114	2605
ENSG00000073670	chr17	44759031	44781846	+	4185	ADAM11	ADAM metallopeptidase domain 11 [Source:HGNC Symbol;Acc:HGNC:189]	protein_coding	520	491	409	275	255	320
ENSG00000073711	chr3	135965673	136147891	+	5523	PPP2R3A	protein phosphatase 2, regulatory subunit B'', alpha [Source:HGNC Symbol;Acc:HGNC:9307]	protein_coding	134	100	97	52	48	34
ENSG00000073712	chr14	52857268	52952435	-	10979	FERMT2	fermitin family member 2 [Source:HGNC Symbol;Acc:HGNC:15767]	protein_coding	898	648	619	787	729	674
ENSG00000073734	chr2	168922938	169031322	-	8647	ABCB11	ATP-binding cassette, sub-family B (MDR/TAP), member 11 [Source:HGNC Symbol;Acc:HGNC:42]	protein_coding	0	0	0	0	0	0
ENSG00000073737	chr2	169064789	169096167	+	10170	DHRS9	dehydrogenase/reductase (SDR family) member 9 [Source:HGNC Symbol;Acc:HGNC:16888]	protein_coding	0	0	0	0	0	0
ENSG00000073754	chr1	157830914	157898256	-	922	CD5L	CD5 molecule-like [Source:HGNC Symbol;Acc:HGNC:1690]	protein_coding	0	0	0	0	0	0
ENSG00000073756	chr1	186671791	186680427	-	5743	PTGS2	prostaglandin-endoperoxide synthase 2 (prostaglandin G/H synthase and cyclooxygenase) [Source:HGNC Symbol;Acc:HGNC:9605]	protein_coding	0	0	0	0	0	0
ENSG00000073792	chr3	185643739	185825056	-	10644	IGF2BP2	insulin-like growth factor 2 mRNA binding protein 2 [Source:HGNC Symbol;Acc:HGNC:28867]	protein_coding	3368	2517	2353	2688	2693	2416
ENSG00000073803	chr3	185282941	185489097	+	9175	MAP3K13	mitogen-activated protein kinase kinase kinase 13 [Source:HGNC Symbol;Acc:HGNC:6852]	protein_coding	651	473	500	284	250	194
ENSG00000073849	chr3	186930485	187078553	+	6480	ST6GAL1	ST6 beta-galactosamide alpha-2,6-sialyltranferase 1 [Source:HGNC Symbol;Acc:HGNC:10860]	protein_coding	602	470	391	100	117	88
ENSG00000073861	chr17	47733244	47746119	+	30009	TBX21	T-box 21 [Source:HGNC Symbol;Acc:HGNC:11599]	protein_coding	0	1	0	3	1	0
ENSG00000073905	chrX	80929500	80930347	+	642585	VDAC1P1	voltage-dependent anion channel 1 pseudogene 1 [Source:HGNC Symbol;Acc:HGNC:12671]	processed_pseudogene	505	404	366	516	519	381
ENSG00000073910	chr13	32031300	32299122	+	10129	FRY	furry homolog (Drosophila) [Source:HGNC Symbol;Acc:HGNC:20367]	protein_coding	4	0	0	3	3	0
ENSG00000073921	chr11	85957684	86069882	-	8301	PICALM	phosphatidylinositol binding clathrin assembly protein [Source:HGNC Symbol;Acc:HGNC:15514]	protein_coding	2627	1847	1865	1672	1625	1405
ENSG00000073969	chr17	46590669	46757464	+	4905	NSF	N-ethylmaleimide-sensitive factor [Source:HGNC Symbol;Acc:HGNC:8016]	protein_coding	1807	1413	1359	1568	1477	1254
ENSG00000074047	chr2	120735623	120992653	+	2736	GLI2	GLI family zinc finger 2 [Source:HGNC Symbol;Acc:HGNC:4318]	protein_coding	13	13	11	42	39	44
ENSG00000074054	chr2	121337776	121649587	-	23332	CLASP1	cytoplasmic linker associated protein 1 [Source:HGNC Symbol;Acc:HGNC:17088]	protein_coding	2050	1646	1414	1805	1766	1627
ENSG00000074071	chr16	1771890	1773155	-	65993	MRPS34	mitochondrial ribosomal protein S34 [Source:HGNC Symbol;Acc:HGNC:16618]	protein_coding	1045	1089	836	982	933	960
ENSG00000074181	chr19	15159038	15200981	-	4854	NOTCH3	notch 3 [Source:HGNC Symbol;Acc:HGNC:7883]	protein_coding	1098	1205	784	401	373	424
ENSG00000074201	chr11	77514936	77637805	-	1207	CLNS1A	chloride channel, nucleotide-sensitive, 1A [Source:HGNC Symbol;Acc:HGNC:2080]	protein_coding	5058	3511	3448	2946	2699	2314
ENSG00000074211	chr4	6320578	6563600	-	5522	PPP2R2C	protein phosphatase 2, regulatory subunit B, gamma [Source:HGNC Symbol;Acc:HGNC:9306]	protein_coding	51	44	39	141	156	183
ENSG00000074219	chr19	49340595	49362457	-	8463	TEAD2	TEA domain family member 2 [Source:HGNC Symbol;Acc:HGNC:11715]	protein_coding	365	329	283	736	751	695
ENSG00000074266	chr11	86244544	86278813	+	8726	EED	embryonic ectoderm development [Source:HGNC Symbol;Acc:HGNC:3188]	protein_coding	576	438	439	466	365	365
ENSG00000074276	chr5	176542511	176595974	+	54825	CDHR2	cadherin-related family member 2 [Source:HGNC Symbol;Acc:HGNC:18231]	protein_coding	2	2	1	2	0	1
ENSG00000074317	chr5	176620084	176630556	-	6620	SNCB	synuclein, beta [Source:HGNC Symbol;Acc:HGNC:11140]	protein_coding	15	14	6	28	18	35
ENSG00000074319	chr11	18468336	18527232	-	7251	TSG101	tumor susceptibility 101 [Source:HGNC Symbol;Acc:HGNC:15971]	protein_coding	1277	902	935	723	655	636
ENSG00000074356	chr17	3802165	3846251	-	55421	NCBP3	nuclear cap binding subunit 3 [Source:HGNC Symbol;Acc:HGNC:24612]	protein_coding	2189	1647	1491	2390	2217	2000
ENSG00000074370	chr17	3923870	3964464	-	489	ATP2A3	ATPase, Ca++ transporting, ubiquitous [Source:HGNC Symbol;Acc:HGNC:813]	protein_coding	7	8	7	5	7	9
ENSG00000074410	chr15	63321378	63382161	-	771	CA12	carbonic anhydrase XII [Source:HGNC Symbol;Acc:HGNC:1371]	protein_coding	23	11	14	33	26	37
ENSG00000074416	chr3	127689062	127823250	-	11343	MGLL	monoglyceride lipase [Source:HGNC Symbol;Acc:HGNC:17038]	protein_coding	1	0	3	14	8	14
ENSG00000074527	chr12	95657807	95791152	-	59277	NTN4	netrin 4 [Source:HGNC Symbol;Acc:HGNC:13658]	protein_coding	0	0	0	0	0	0
ENSG00000074582	chr2	218658764	218663443	+	617	BCS1L	BC1 (ubiquinol-cytochrome c reductase) synthesis-like [Source:HGNC Symbol;Acc:HGNC:1020]	protein_coding	1501	1371	1184	1129	1220	1114
ENSG00000074590	chr12	106063340	106140033	-	9891	NUAK1	NUAK family, SNF1-like kinase, 1 [Source:HGNC Symbol;Acc:HGNC:14311]	protein_coding	288	212	174	216	189	179
ENSG00000074603	chr15	65442463	65517704	-	54878	DPP8	dipeptidyl-peptidase 8 [Source:HGNC Symbol;Acc:HGNC:16490]	protein_coding	757	478	518	751	766	607
ENSG00000074621	chr15	65611366	65660995	+	9187	SLC24A1	solute carrier family 24 (sodium/potassium/calcium exchanger), member 1 [Source:HGNC Symbol;Acc:HGNC:10975]	protein_coding	221	166	141	148	141	136
ENSG00000074657	chr18	58862600	58986480	+	55205	ZNF532	zinc finger protein 532 [Source:HGNC Symbol;Acc:HGNC:30940]	protein_coding	487	381	347	320	341	251
ENSG00000074660	chr17	1633858	1645747	-	8578	SCARF1	scavenger receptor class F, member 1 [Source:HGNC Symbol;Acc:HGNC:16820]	protein_coding	78	82	79	42	50	60
ENSG00000074695	chr18	59327823	59359962	-	3998	LMAN1	lectin, mannose-binding, 1 [Source:HGNC Symbol;Acc:HGNC:6631]	protein_coding	3755	2577	2455	3650	3739	3189
ENSG00000074696	chr15	65530418	65578352	+	51495	HACD3	3-hydroxyacyl-CoA dehydratase 3 [Source:HGNC Symbol;Acc:HGNC:24175]	protein_coding	3583	2773	2625	4238	4057	3484
ENSG00000074706	chr6	154154496	154356792	-	26034	IPCEF1	interaction protein for cytohesin exchange factors 1 [Source:HGNC Symbol;Acc:HGNC:21204]	protein_coding	0	0	2	0	0	0
ENSG00000074755	chr17	4004445	4143020	-	23140	ZZEF1	zinc finger, ZZ-type with EF-hand domain 1 [Source:HGNC Symbol;Acc:HGNC:29027]	protein_coding	3506	2979	2551	2628	2797	2476
ENSG00000074771	chr6	155395370	155455903	-	50508	NOX3	NADPH oxidase 3 [Source:HGNC Symbol;Acc:HGNC:7890]	protein_coding	0	0	0	0	1	1
ENSG00000074800	chr1	8861002	8879249	-	2023	ENO1	enolase 1, (alpha) [Source:HGNC Symbol;Acc:HGNC:3350]	protein_coding	108897	93205	83380	69174	73735	65706
ENSG00000074803	chr15	48191664	48304078	+	6557	SLC12A1	solute carrier family 12 (sodium/potassium/chloride transporter), member 1 [Source:HGNC Symbol;Acc:HGNC:10910]	protein_coding	0	0	0	0	0	0
ENSG00000074842	chr19	4641374	4670370	-	56005	MYDGF	myeloid-derived growth factor [Source:HGNC Symbol;Acc:HGNC:16948]	protein_coding	1119	1051	814	1419	1448	1307
ENSG00000074855	chr19	17323223	17334829	-	57719	ANO8	anoctamin 8 [Source:HGNC Symbol;Acc:HGNC:29329]	protein_coding	288	338	227	295	273	356
ENSG00000074935	chr6	112070777	112087529	-	51175	TUBE1	tubulin, epsilon 1 [Source:HGNC Symbol;Acc:HGNC:20775]	protein_coding	453	356	352	253	286	250
ENSG00000074964	chr1	17539835	17697874	+	55160	ARHGEF10L	Rho guanine nucleotide exchange factor (GEF) 10-like [Source:HGNC Symbol;Acc:HGNC:25540]	protein_coding	187	237	182	225	220	214
ENSG00000074966	chr4	48066393	48134256	-	7294	TXK	TXK tyrosine kinase [Source:HGNC Symbol;Acc:HGNC:12434]	protein_coding	18	17	19	8	7	6
ENSG00000075035	chr12	108129471	108250537	+	9671	WSCD2	WSC domain containing 2 [Source:HGNC Symbol;Acc:HGNC:29117]	protein_coding	0	0	0	0	0	0
ENSG00000075043	chr20	63400210	63472677	-	3785	KCNQ2	potassium channel, voltage gated KQT-like subfamily Q, member 2 [Source:HGNC Symbol;Acc:HGNC:6296]	protein_coding	1120	1235	884	948	988	1025
ENSG00000075073	chr10	69403903	69416867	-	6865	TACR2	tachykinin receptor 2 [Source:HGNC Symbol;Acc:HGNC:11527]	protein_coding	0	4	1	3	1	2
ENSG00000075089	chr12	100199122	100241865	+	64431	ACTR6	ARP6 actin-related protein 6 homolog (yeast) [Source:HGNC Symbol;Acc:HGNC:24025]	protein_coding	467	357	389	356	384	322
ENSG00000075131	chr15	66336206	66386746	-	54962	TIPIN	TIMELESS interacting protein [Source:HGNC Symbol;Acc:HGNC:30750]	protein_coding	322	231	229	380	356	278
ENSG00000075142	chr7	88205118	88226993	-	6717	SRI	sorcin [Source:HGNC Symbol;Acc:HGNC:11292]	protein_coding	1865	1349	1390	1139	992	901
ENSG00000075151	chr1	20806292	21176888	-	8672	EIF4G3	eukaryotic translation initiation factor 4 gamma, 3 [Source:HGNC Symbol;Acc:HGNC:3298]	protein_coding	4208	3105	2851	3308	3276	2724
ENSG00000075188	chr12	102073103	102120124	-	79023	NUP37	nucleoporin 37kDa [Source:HGNC Symbol;Acc:HGNC:29929]	protein_coding	1542	1169	1308	1243	1101	992
ENSG00000075213	chr7	83955777	84492724	-	10371	SEMA3A	sema domain, immunoglobulin domain (Ig), short basic domain, secreted, (semaphorin) 3A [Source:HGNC Symbol;Acc:HGNC:10723]	protein_coding	3908	2689	2633	3660	3656	2926
ENSG00000075218	chr22	46296741	46330810	+	51512	GTSE1	G-2 and S-phase expressed 1 [Source:HGNC Symbol;Acc:HGNC:13698]	protein_coding	1396	1242	1071	1879	1890	1662
ENSG00000075223	chr7	80742538	80922359	-	10512	SEMA3C	sema domain, immunoglobulin domain (Ig), short basic domain, secreted, (semaphorin) 3C [Source:HGNC Symbol;Acc:HGNC:10725]	protein_coding	1919	1233	1296	3919	4118	3208
ENSG00000075234	chr22	46267961	46294008	+	55020	TTC38	tetratricopeptide repeat domain 38 [Source:HGNC Symbol;Acc:HGNC:26082]	protein_coding	998	907	668	839	823	835
ENSG00000075239	chr11	108121516	108147776	+	38	ACAT1	acetyl-CoA acetyltransferase 1 [Source:HGNC Symbol;Acc:HGNC:93]	protein_coding	5661	4170	4136	3709	3401	2952
ENSG00000075240	chr22	46576012	46679790	+	23151	GRAMD4	GRAM domain containing 4 [Source:HGNC Symbol;Acc:HGNC:29113]	protein_coding	630	635	456	464	398	464
ENSG00000075275	chr22	46360834	46537170	-	9620	CELSR1	cadherin, EGF LAG seven-pass G-type receptor 1 [Source:HGNC Symbol;Acc:HGNC:1850]	protein_coding	1144	1092	845	1066	1008	1070
ENSG00000075290	chr10	100463041	100483744	+	7479	WNT8B	wingless-type MMTV integration site family, member 8B [Source:HGNC Symbol;Acc:HGNC:12789]	protein_coding	12	20	18	2	3	3
ENSG00000075292	chr2	71276561	71435069	+	27332	ZNF638	zinc finger protein 638 [Source:HGNC Symbol;Acc:HGNC:17894]	protein_coding	2822	1978	2093	2773	2865	2412
ENSG00000075303	chr7	87833568	87876357	-	55972	SLC25A40	solute carrier family 25, member 40 [Source:HGNC Symbol;Acc:HGNC:29680]	protein_coding	324	227	220	444	386	306
ENSG00000075336	chr18	74148511	74160530	+	29090	TIMM21	translocase of inner mitochondrial membrane 21 homolog (yeast) [Source:HGNC Symbol;Acc:HGNC:25010]	protein_coding	917	678	625	1050	1000	766
ENSG00000075340	chr2	70607618	70768225	-	119	ADD2	adducin 2 (beta) [Source:HGNC Symbol;Acc:HGNC:244]	protein_coding	87	52	75	223	209	193
ENSG00000075388	chr11	69771016	69775403	-	2249	FGF4	fibroblast growth factor 4 [Source:HGNC Symbol;Acc:HGNC:3682]	protein_coding	0	0	0	0	0	0
ENSG00000075391	chr1	178094141	178484147	+	9462	RASAL2	RAS protein activator like 2 [Source:HGNC Symbol;Acc:HGNC:9874]	protein_coding	2903	2062	2057	1303	1335	1059
ENSG00000075399	chr16	89707134	89720986	-	9605	VPS9D1	VPS9 domain containing 1 [Source:HGNC Symbol;Acc:HGNC:13526]	protein_coding	285	303	238	160	134	177
ENSG00000075407	chr10	38094336	38125544	+	7587	ZNF37A	zinc finger protein 37A [Source:HGNC Symbol;Acc:HGNC:13102]	protein_coding	653	457	451	772	829	704
ENSG00000075413	chr14	103385392	103503831	+	4140	MARK3	MAP/microtubule affinity-regulating kinase 3 [Source:HGNC Symbol;Acc:HGNC:6897]	protein_coding	1901	1351	1376	1654	1603	1355
ENSG00000075415	chr12	98593591	98606379	+	5250	SLC25A3	solute carrier family 25 (mitochondrial carrier; phosphate carrier), member 3 [Source:HGNC Symbol;Acc:HGNC:10989]	protein_coding	14014	12063	10525	10487	9615	8599
ENSG00000075420	chr3	172039628	172401665	+	64778	FNDC3B	fibronectin type III domain containing 3B [Source:HGNC Symbol;Acc:HGNC:24670]	protein_coding	1519	1102	1118	524	564	468
ENSG00000075426	chr2	28392448	28417312	+	2355	FOSL2	FOS-like antigen 2 [Source:HGNC Symbol;Acc:HGNC:3798]	protein_coding	2742	2347	1929	1252	1303	1296
ENSG00000075429	chr17	66835117	66885486	+	27091	CACNG5	calcium channel, voltage-dependent, gamma subunit 5 [Source:HGNC Symbol;Acc:HGNC:1409]	protein_coding	0	0	0	0	0	0
ENSG00000075461	chr17	66964910	67033398	+	27092	CACNG4	calcium channel, voltage-dependent, gamma subunit 4 [Source:HGNC Symbol;Acc:HGNC:1408]	protein_coding	170	160	134	1199	1190	1163
ENSG00000075539	chr4	48497361	48780322	-	285527	FRYL	FRY-like [Source:HGNC Symbol;Acc:HGNC:29127]	protein_coding	2056	1458	1468	2183	2062	1765
ENSG00000075568	chr2	97756333	97995891	-	23505	TMEM131	transmembrane protein 131 [Source:HGNC Symbol;Acc:HGNC:30366]	protein_coding	2113	1684	1542	2011	1938	1788
ENSG00000075618	chr7	5592823	5606655	+	6624	FSCN1	fascin actin-bundling protein 1 [Source:HGNC Symbol;Acc:HGNC:11148]	protein_coding	34	65	47	352	375	501
ENSG00000075624	chr7	5527151	5563784	-	60	ACTB	actin, beta [Source:HGNC Symbol;Acc:HGNC:132]	protein_coding	117348	118401	94919	96696	97001	97663
ENSG00000075643	chr18	36187519	36272157	+	55034	MOCOS	molybdenum cofactor sulfurase [Source:HGNC Symbol;Acc:HGNC:18234]	protein_coding	1	3	0	0	1	0
ENSG00000075651	chr3	171600405	171810950	-	5337	PLD1	phospholipase D1, phosphatidylcholine-specific [Source:HGNC Symbol;Acc:HGNC:9067]	protein_coding	62	55	51	3	3	0
ENSG00000075673	chr13	24680411	24712493	+	479	ATP12A	ATPase, H+/K+ transporting, nongastric, alpha polypeptide [Source:HGNC Symbol;Acc:HGNC:13816]	protein_coding	0	1	0	0	0	0
ENSG00000075702	chr19	36054881	36105106	+	284403	WDR62	WD repeat domain 62 [Source:HGNC Symbol;Acc:HGNC:24502]	protein_coding	1617	1686	1390	2308	2400	2464
ENSG00000075711	chr3	197042560	197299300	-	1739	DLG1	discs, large homolog 1 (Drosophila) [Source:HGNC Symbol;Acc:HGNC:2900]	protein_coding	3455	2283	2383	2739	2805	2377
ENSG00000075785	chr3	128726122	128814796	+	7879	RAB7A	RAB7A, member RAS oncogene family [Source:HGNC Symbol;Acc:HGNC:9788]	protein_coding	7264	5784	5320	5610	5171	4527
ENSG00000075790	chr7	107579977	107629170	+	55973	BCAP29	B-cell receptor-associated protein 29 [Source:HGNC Symbol;Acc:HGNC:24131]	protein_coding	434	274	346	698	711	581
ENSG00000075826	chr10	100486642	100519864	-	25956	SEC31B	SEC31 homolog B, COPII coat complex component [Source:HGNC Symbol;Acc:HGNC:23197]	protein_coding	2186	1840	1563	538	530	524
ENSG00000075856	chr12	108522580	108561400	-	9733	SART3	squamous cell carcinoma antigen recognized by T cells 3 [Source:HGNC Symbol;Acc:HGNC:16860]	protein_coding	3364	2703	2382	2263	2206	2103
ENSG00000075884	chr2	143091362	143768352	+	55843	ARHGAP15	Rho GTPase activating protein 15 [Source:HGNC Symbol;Acc:HGNC:21030]	protein_coding	0	0	0	0	0	0
ENSG00000075886	chr2	131476093	131482934	+	113457	TUBA3D	tubulin, alpha 3d [Source:HGNC Symbol;Acc:HGNC:24071]	protein_coding	0	0	0	0	1	0
ENSG00000075891	chr10	100735603	100829941	+	5076	PAX2	paired box 2 [Source:HGNC Symbol;Acc:HGNC:8616]	protein_coding	46	52	37	63	58	77
ENSG00000075914	chr3	44975241	45036066	+	23016	EXOSC7	exosome component 7 [Source:HGNC Symbol;Acc:HGNC:28112]	protein_coding	1382	1168	1008	1061	1102	923
ENSG00000075945	chr1	169921326	170085208	-	22920	KIFAP3	kinesin-associated protein 3 [Source:HGNC Symbol;Acc:HGNC:17060]	protein_coding	352	221	255	308	301	271
ENSG00000075975	chr3	12557014	12583713	+	23609	MKRN2	makorin ring finger protein 2 [Source:HGNC Symbol;Acc:HGNC:7113]	protein_coding	871	695	653	784	772	678
ENSG00000076003	chr2	135839626	135876426	-	4175	MCM6	minichromosome maintenance complex component 6 [Source:HGNC Symbol;Acc:HGNC:6949]	protein_coding	5933	4105	4166	6737	6760	5585
ENSG00000076043	chr11	114439386	114450279	+	25996	REXO2	RNA exonuclease 2 [Source:HGNC Symbol;Acc:HGNC:17851]	protein_coding	1311	991	925	692	696	561
ENSG00000076053	chr11	114400030	114414203	+	10179	RBM7	RNA binding motif protein 7 [Source:HGNC Symbol;Acc:HGNC:9904]	protein_coding	562	409	419	359	338	276
ENSG00000076067	chr12	56521929	56596196	+	5939	RBMS2	RNA binding motif, single stranded interacting protein 2 [Source:HGNC Symbol;Acc:HGNC:9909]	protein_coding	892	613	587	608	619	535
ENSG00000076108	chr12	56595596	56636816	-	11176	BAZ2A	bromodomain adjacent to zinc finger domain, 2A [Source:HGNC Symbol;Acc:HGNC:962]	protein_coding	5124	4000	3581	3569	3671	3319
ENSG00000076201	chr3	47381011	47413441	+	25930	PTPN23	protein tyrosine phosphatase, non-receptor type 23 [Source:HGNC Symbol;Acc:HGNC:14406]	protein_coding	1189	1283	907	948	951	948
ENSG00000076242	chr3	36993332	37050918	+	4292	MLH1	mutL homolog 1 [Source:HGNC Symbol;Acc:HGNC:7127]	protein_coding	453	368	306	510	419	347
ENSG00000076248	chr12	109097574	109110992	+	7374	UNG	uracil DNA glycosylase [Source:HGNC Symbol;Acc:HGNC:12572]	protein_coding	2695	2076	1880	1745	1665	1544
ENSG00000076258	chr1	171314208	171342084	+	2329	FMO4	flavin containing monooxygenase 4 [Source:HGNC Symbol;Acc:HGNC:3772]	protein_coding	18	7	11	8	3	9
ENSG00000076321	chr1	173714941	173786702	+	27252	KLHL20	kelch-like family member 20 [Source:HGNC Symbol;Acc:HGNC:25056]	protein_coding	341	261	240	389	414	380
ENSG00000076344	chr16	268301	275980	-	8786	RGS11	regulator of G-protein signaling 11 [Source:HGNC Symbol;Acc:HGNC:9993]	protein_coding	12	12	4	0	3	2
ENSG00000076351	chr17	28394756	28407197	-	113235	SLC46A1	solute carrier family 46 (folate transporter), member 1 [Source:HGNC Symbol;Acc:HGNC:30521]	protein_coding	380	275	294	544	559	515
ENSG00000076356	chr1	208022242	208244320	-	5362	PLXNA2	plexin A2 [Source:HGNC Symbol;Acc:HGNC:9100]	protein_coding	0	0	0	21	19	22
ENSG00000076382	chr17	28577565	28599279	-	10615	SPAG5	sperm associated antigen 5 [Source:HGNC Symbol;Acc:HGNC:13452]	protein_coding	4946	3930	3482	6455	6326	5394
ENSG00000076513	chr12	109999186	110039763	+	88455	ANKRD13A	ankyrin repeat domain 13A [Source:HGNC Symbol;Acc:HGNC:21268]	protein_coding	863	609	632	514	534	386
ENSG00000076554	chr8	80034745	80231232	-	7163	TPD52	tumor protein D52 [Source:HGNC Symbol;Acc:HGNC:12005]	protein_coding	629	448	444	559	491	473
ENSG00000076555	chr12	109116595	109268226	+	32	ACACB	acetyl-CoA carboxylase beta [Source:HGNC Symbol;Acc:HGNC:85]	protein_coding	492	447	374	392	384	317
ENSG00000076604	chr17	28743984	28750958	+	9618	TRAF4	TNF receptor-associated factor 4 [Source:HGNC Symbol;Acc:HGNC:12034]	protein_coding	967	1046	811	834	949	868
ENSG00000076641	chr8	80967810	81112068	-	55824	PAG1	phosphoprotein membrane anchor with glycosphingolipid microdomains 1 [Source:HGNC Symbol;Acc:HGNC:30043]	protein_coding	0	0	0	0	0	0
ENSG00000076650	chr19	33080880	33130542	+	55094	GPATCH1	G patch domain containing 1 [Source:HGNC Symbol;Acc:HGNC:24658]	protein_coding	485	349	327	497	468	459
ENSG00000076662	chr19	10333776	10339823	-	3385	ICAM3	intercellular adhesion molecule 3 [Source:HGNC Symbol;Acc:HGNC:5346]	protein_coding	128	107	94	156	154	146
ENSG00000076685	chr10	103088017	103193306	-	22978	NT5C2	5'-nucleotidase, cytosolic II [Source:HGNC Symbol;Acc:HGNC:8022]	protein_coding	2660	1834	1813	1991	2042	1667
ENSG00000076706	chr11	119308529	119321521	-	4162	MCAM	melanoma cell adhesion molecule [Source:HGNC Symbol;Acc:HGNC:6934]	protein_coding	18	20	9	10	9	6
ENSG00000076716	chrX	133300103	133415490	-	2239	GPC4	glypican 4 [Source:HGNC Symbol;Acc:HGNC:4452]	protein_coding	0	0	0	0	0	0
ENSG00000076770	chrX	132369317	132489968	-	55796	MBNL3	muscleblind-like splicing regulator 3 [Source:HGNC Symbol;Acc:HGNC:20564]	protein_coding	0	0	0	0	0	0
ENSG00000076826	chr19	7595902	7618304	+	57662	CAMSAP3	calmodulin regulated spectrin-associated protein family, member 3 [Source:HGNC Symbol;Acc:HGNC:29307]	protein_coding	141	174	106	109	108	132
ENSG00000076864	chr1	21596215	21669363	-	5909	RAP1GAP	RAP1 GTPase activating protein [Source:HGNC Symbol;Acc:HGNC:9858]	protein_coding	93	72	72	88	103	121
ENSG00000076924	chr19	7619525	7629565	-	56949	XAB2	XPA binding protein 2 [Source:HGNC Symbol;Acc:HGNC:14089]	protein_coding	1767	1955	1546	1183	1159	1235
ENSG00000076928	chr19	41883161	41930150	+	9138	ARHGEF1	Rho guanine nucleotide exchange factor (GEF) 1 [Source:HGNC Symbol;Acc:HGNC:681]	protein_coding	1209	1369	1007	805	825	884
ENSG00000076944	chr19	7636881	7647873	+	6813	STXBP2	syntaxin binding protein 2 [Source:HGNC Symbol;Acc:HGNC:11445]	protein_coding	58	54	61	12	10	13
ENSG00000076984	chr19	7903843	7914478	+	5609	MAP2K7	mitogen-activated protein kinase kinase 7 [Source:HGNC Symbol;Acc:HGNC:6847]	protein_coding	1234	1275	964	935	863	922
ENSG00000077009	chr19	3933103	3942416	+	27231	NMRK2	nicotinamide riboside kinase 2 [Source:HGNC Symbol;Acc:HGNC:17871]	protein_coding	0	0	0	0	0	0
ENSG00000077044	chr2	233354507	233472104	+	8527	DGKD	diacylglycerol kinase, delta 130kDa [Source:HGNC Symbol;Acc:HGNC:2851]	protein_coding	2241	2018	1595	2694	2781	2627
ENSG00000077063	chr7	117710651	117874139	-	83992	CTTNBP2	cortactin binding protein 2 [Source:HGNC Symbol;Acc:HGNC:15679]	protein_coding	0	0	0	0	0	0
ENSG00000077080	chr7	100643097	100656461	-	51412	ACTL6B	actin-like 6B [Source:HGNC Symbol;Acc:HGNC:160]	protein_coding	0	0	0	0	0	0
ENSG00000077092	chr3	25174332	25597932	+	5915	RARB	retinoic acid receptor, beta [Source:HGNC Symbol;Acc:HGNC:9865]	protein_coding	0	0	0	0	0	0
ENSG00000077097	chr3	25597905	25664907	-	7155	TOP2B	topoisomerase (DNA) II beta [Source:HGNC Symbol;Acc:HGNC:11990]	protein_coding	3089	2122	2173	2135	2140	1917
ENSG00000077147	chr10	96518109	96587452	-	56889	TM9SF3	transmembrane 9 superfamily member 3 [Source:HGNC Symbol;Acc:HGNC:21529]	protein_coding	2528	1759	2015	3009	2995	2472
ENSG00000077150	chr10	102394110	102402529	+	4791	NFKB2	nuclear factor of kappa light polypeptide gene enhancer in B-cells 2 (p49/p100) [Source:HGNC Symbol;Acc:HGNC:7795]	protein_coding	715	724	614	623	575	555
ENSG00000077152	chr1	202331657	202341980	-	29089	UBE2T	ubiquitin-conjugating enzyme E2T [Source:HGNC Symbol;Acc:HGNC:25009]	protein_coding	457	322	329	608	593	451
ENSG00000077157	chr1	202348699	202592706	+	4660	PPP1R12B	protein phosphatase 1, regulatory subunit 12B [Source:HGNC Symbol;Acc:HGNC:7619]	protein_coding	583	414	384	610	670	616
ENSG00000077232	chr2	182716041	182794464	+	54431	DNAJC10	DnaJ (Hsp40) homolog, subfamily C, member 10 [Source:HGNC Symbol;Acc:HGNC:24637]	protein_coding	1433	1155	1122	1270	1287	1054
ENSG00000077235	chr16	27459555	27549913	-	2975	GTF3C1	general transcription factor IIIC, polypeptide 1, alpha 220kDa [Source:HGNC Symbol;Acc:HGNC:4664]	protein_coding	7017	6240	5160	6208	6435	6081
ENSG00000077238	chr16	27313668	27364778	+	3566	IL4R	interleukin 4 receptor [Source:HGNC Symbol;Acc:HGNC:6015]	protein_coding	153	144	133	604	646	562
ENSG00000077254	chr1	77695987	77759852	-	23032	USP33	ubiquitin specific peptidase 33 [Source:HGNC Symbol;Acc:HGNC:20059]	protein_coding	1236	958	927	1628	1556	1226
ENSG00000077264	chrX	110944285	111227361	+	5063	PAK3	p21 protein (Cdc42/Rac)-activated kinase 3 [Source:HGNC Symbol;Acc:HGNC:8592]	protein_coding	0	0	0	0	0	0
ENSG00000077274	chrX	111245103	111270523	-	827	CAPN6	calpain 6 [Source:HGNC Symbol;Acc:HGNC:1483]	protein_coding	0	0	0	0	1	0
ENSG00000077279	chrX	111293780	111412375	-	1641	DCX	doublecortin [Source:HGNC Symbol;Acc:HGNC:2714]	protein_coding	0	0	0	0	0	0
ENSG00000077312	chr19	40750637	40765389	+	6626	SNRPA	small nuclear ribonucleoprotein polypeptide A [Source:HGNC Symbol;Acc:HGNC:11151]	protein_coding	2848	2719	2095	2495	2436	2374
ENSG00000077327	chr10	22345445	22454224	+	9576	SPAG6	sperm associated antigen 6 [Source:HGNC Symbol;Acc:HGNC:11215]	protein_coding	0	0	0	1	0	0
ENSG00000077348	chr19	41386374	41397479	-	56915	EXOSC5	exosome component 5 [Source:HGNC Symbol;Acc:HGNC:24662]	protein_coding	1294	1311	992	741	806	829
ENSG00000077380	chr2	171687409	171748420	+	1781	DYNC1I2	dynein, cytoplasmic 1, intermediate chain 2 [Source:HGNC Symbol;Acc:HGNC:2964]	protein_coding	2601	1858	1782	2344	2208	1884
ENSG00000077420	chr10	26438203	26567803	+	54518	APBB1IP	amyloid beta (A4) precursor protein-binding, family B, member 1 interacting protein [Source:HGNC Symbol;Acc:HGNC:17379]	protein_coding	0	0	0	0	0	0
ENSG00000077454	chr7	100574011	100586153	-	4034	LRCH4	leucine-rich repeats and calponin homology (CH) domain containing 4 [Source:HGNC Symbol;Acc:HGNC:6691]	protein_coding	571	720	486	540	496	574
ENSG00000077458	chr11	95768942	95790409	-	143684	FAM76B	family with sequence similarity 76, member B [Source:HGNC Symbol;Acc:HGNC:28492]	protein_coding	276	202	208	240	206	184
ENSG00000077463	chr19	4174109	4182604	-	51548	SIRT6	sirtuin 6 [Source:HGNC Symbol;Acc:HGNC:14934]	protein_coding	430	520	328	433	365	446
ENSG00000077498	chr11	89177452	89295759	+	7299	TYR	tyrosinase [Source:HGNC Symbol;Acc:HGNC:12442]	protein_coding	0	0	0	0	0	0
ENSG00000077514	chr11	74493851	74669117	+	10714	POLD3	polymerase (DNA-directed), delta 3, accessory subunit [Source:HGNC Symbol;Acc:HGNC:20932]	protein_coding	1020	779	790	917	881	796
ENSG00000077522	chr1	236686454	236764631	+	88	ACTN2	actinin, alpha 2 [Source:HGNC Symbol;Acc:HGNC:164]	protein_coding	0	0	0	0	0	0
ENSG00000077549	chr1	19338776	19485539	-	832	CAPZB	capping protein (actin filament) muscle Z-line, beta [Source:HGNC Symbol;Acc:HGNC:1491]	protein_coding	6653	5352	4793	6604	6647	5823
ENSG00000077585	chr1	236142505	236221865	+	7107	GPR137B	G protein-coupled receptor 137B [Source:HGNC Symbol;Acc:HGNC:11862]	protein_coding	169	101	112	213	172	150
ENSG00000077616	chr11	90131515	90192894	+	10003	NAALAD2	N-acetylated alpha-linked acidic dipeptidase 2 [Source:HGNC Symbol;Acc:HGNC:14526]	protein_coding	0	0	0	0	0	0
ENSG00000077684	chr4	128809623	128875224	+	79960	JADE1	jade family PHD finger 1 [Source:HGNC Symbol;Acc:HGNC:30027]	protein_coding	892	579	562	1024	1048	900
ENSG00000077713	chrX	119399060	119454478	+	203427	SLC25A43	solute carrier family 25, member 43 [Source:HGNC Symbol;Acc:HGNC:30557]	protein_coding	459	328	296	334	346	316
ENSG00000077721	chrX	119574467	119591083	+	7319	UBE2A	ubiquitin-conjugating enzyme E2A [Source:HGNC Symbol;Acc:HGNC:12472]	protein_coding	1873	1457	1352	1888	1783	1580
ENSG00000077782	chr8	38411138	38468834	-	2260	FGFR1	fibroblast growth factor receptor 1 [Source:HGNC Symbol;Acc:HGNC:3688]	protein_coding	1084	992	812	362	383	403
ENSG00000077800	chr7	73328164	73358637	+	8468	FKBP6	FK506 binding protein 6, 36kDa [Source:HGNC Symbol;Acc:HGNC:3722]	protein_coding	0	0	0	0	0	0
ENSG00000077935	chr22	45344063	45413619	-	27127	SMC1B	structural maintenance of chromosomes 1B [Source:HGNC Symbol;Acc:HGNC:11112]	protein_coding	5	0	2	0	2	3
ENSG00000077942	chr22	45502238	45601135	+	2192	FBLN1	fibulin 1 [Source:HGNC Symbol;Acc:HGNC:3600]	protein_coding	384	399	321	356	337	383
ENSG00000077943	chr10	15513949	15720125	-	8516	ITGA8	integrin, alpha 8 [Source:HGNC Symbol;Acc:HGNC:6144]	protein_coding	0	0	0	0	0	0
ENSG00000077984	chr20	24949230	24959928	+	8530	CST7	cystatin F (leukocystatin) [Source:HGNC Symbol;Acc:HGNC:2479]	protein_coding	0	0	0	0	0	0
ENSG00000078018	chr2	209424058	209734118	+	4133	MAP2	microtubule-associated protein 2 [Source:HGNC Symbol;Acc:HGNC:6839]	protein_coding	2109	1515	1412	266	292	215
ENSG00000078043	chr18	46803224	46920160	-	9063	PIAS2	protein inhibitor of activated STAT, 2 [Source:HGNC Symbol;Acc:HGNC:17311]	protein_coding	830	607	675	956	930	799
ENSG00000078053	chr7	38383704	38631567	-	273	AMPH	amphiphysin [Source:HGNC Symbol;Acc:HGNC:471]	protein_coding	0	0	0	0	0	0
ENSG00000078061	chrX	47561100	47571920	+	369	ARAF	A-Raf proto-oncogene, serine/threonine kinase [Source:HGNC Symbol;Acc:HGNC:646]	protein_coding	2660	2513	2134	1103	1135	1078
ENSG00000078070	chr3	183015218	183116075	-	56922	MCCC1	methylcrotonoyl-CoA carboxylase 1 (alpha) [Source:HGNC Symbol;Acc:HGNC:6936]	protein_coding	1861	1406	1269	830	897	728
ENSG00000078081	chr3	183122213	183163839	-	27074	LAMP3	lysosomal-associated membrane protein 3 [Source:HGNC Symbol;Acc:HGNC:14582]	protein_coding	17	9	7	2	3	5
ENSG00000078098	chr2	162170684	162245151	-	2191	FAP	fibroblast activation protein, alpha [Source:HGNC Symbol;Acc:HGNC:3590]	protein_coding	0	0	0	0	0	0
ENSG00000078114	chr10	20779973	21174187	-	10529	NEBL	nebulette [Source:HGNC Symbol;Acc:HGNC:16932]	protein_coding	206	130	144	84	90	68
ENSG00000078124	chr11	76860867	77026797	+	55331	ACER3	alkaline ceramidase 3 [Source:HGNC Symbol;Acc:HGNC:16066]	protein_coding	710	544	558	690	692	521
ENSG00000078140	chr4	39698044	39782792	+	3093	UBE2K	ubiquitin-conjugating enzyme E2K [Source:HGNC Symbol;Acc:HGNC:4914]	protein_coding	1180	852	892	1670	1583	1347
ENSG00000078142	chr18	41955206	42087830	+	5289	PIK3C3	phosphatidylinositol 3-kinase, catalytic subunit type 3 [Source:HGNC Symbol;Acc:HGNC:8974]	protein_coding	1308	900	891	788	832	668
ENSG00000078177	chr4	40056826	40158252	+	55728	N4BP2	NEDD4 binding protein 2 [Source:HGNC Symbol;Acc:HGNC:29851]	protein_coding	128	84	97	114	136	100
ENSG00000078237	chr12	4307763	4354593	+	57103	TIGAR	TP53 induced glycolysis regulatory phosphatase [Source:HGNC Symbol;Acc:HGNC:1185]	protein_coding	236	169	201	712	665	574
ENSG00000078246	chr12	2877223	2941140	+	7289	TULP3	tubby like protein 3 [Source:HGNC Symbol;Acc:HGNC:12425]	protein_coding	987	786	678	1761	1676	1470
ENSG00000078269	chr6	157981887	158099176	+	8871	SYNJ2	synaptojanin 2 [Source:HGNC Symbol;Acc:HGNC:11504]	protein_coding	561	453	421	630	641	601
ENSG00000078295	chr5	7396208	7830081	+	108	ADCY2	adenylate cyclase 2 (brain) [Source:HGNC Symbol;Acc:HGNC:233]	protein_coding	0	0	0	0	0	0
ENSG00000078304	chr14	101761798	101927989	+	5527	PPP2R5C	protein phosphatase 2, regulatory subunit B', gamma [Source:HGNC Symbol;Acc:HGNC:9311]	protein_coding	3374	2503	2478	3326	3163	2655
ENSG00000078319	chr7	100320992	100341908	-	5379	PMS2P1	PMS1 homolog 2, mismatch repair system component pseudogene 1 [Source:HGNC Symbol;Acc:HGNC:9123]	unprocessed_pseudogene	379	254	257	336	327	275
ENSG00000078328	chr16	6019094	7713338	+	54715	RBFOX1	RNA binding protein, fox-1 homolog (C. elegans) 1 [Source:HGNC Symbol;Acc:HGNC:18222]	protein_coding	0	0	0	0	0	0
ENSG00000078369	chr1	1785285	1891117	-	2782	GNB1	guanine nucleotide binding protein (G protein), beta polypeptide 1 [Source:HGNC Symbol;Acc:HGNC:4396]	protein_coding	10764	8766	7819	9880	9824	8694
ENSG00000078399	chr7	27162435	27175180	-	3205	HOXA9	homeobox A9 [Source:HGNC Symbol;Acc:HGNC:5109]	protein_coding	0	0	0	0	0	0
ENSG00000078401	chr6	12290363	12297194	+	1906	EDN1	endothelin 1 [Source:HGNC Symbol;Acc:HGNC:3176]	protein_coding	0	0	0	3	3	1
ENSG00000078403	chr10	21524675	21743630	+	8028	MLLT10	myeloid/lymphoid or mixed-lineage leukemia; translocated to, 10 [Source:HGNC Symbol;Acc:HGNC:16063]	protein_coding	1229	852	813	1371	1338	1216
ENSG00000078487	chr7	100400826	100428992	-	55063	ZCWPW1	zinc finger, CW type with PWWP domain 1 [Source:HGNC Symbol;Acc:HGNC:23486]	protein_coding	136	93	100	90	66	43
ENSG00000078549	chr7	31052461	31111479	+	117	ADCYAP1R1	adenylate cyclase activating polypeptide 1 (pituitary) receptor type I [Source:HGNC Symbol;Acc:HGNC:242]	protein_coding	0	0	0	0	0	0
ENSG00000078579	chr8	16992169	17002181	-	26281	FGF20	fibroblast growth factor 20 [Source:HGNC Symbol;Acc:HGNC:3677]	protein_coding	0	0	0	0	0	0
ENSG00000078589	chrX	78945332	78961954	+	27334	P2RY10	purinergic receptor P2Y, G-protein coupled, 10 [Source:HGNC Symbol;Acc:HGNC:19906]	protein_coding	0	0	0	0	0	0
ENSG00000078596	chrX	79360384	79367667	-	9452	ITM2A	integral membrane protein 2A [Source:HGNC Symbol;Acc:HGNC:6173]	protein_coding	0	0	0	0	0	0
ENSG00000078618	chr1	51789191	51878937	-	4898	NRD1	nardilysin (N-arginine dibasic convertase) [Source:HGNC Symbol;Acc:HGNC:7995]	protein_coding	7358	5367	5469	7291	7416	6170
ENSG00000078668	chr8	42391624	42405897	+	7419	VDAC3	voltage-dependent anion channel 3 [Source:HGNC Symbol;Acc:HGNC:12674]	protein_coding	5781	4126	4179	5987	5491	4430
ENSG00000078674	chr8	17922840	18029944	+	5108	PCM1	pericentriolar material 1 [Source:HGNC Symbol;Acc:HGNC:8727]	protein_coding	2557	1731	1962	2983	3034	2558
ENSG00000078687	chr17	78004168	78108835	+	57690	TNRC6C	trinucleotide repeat containing 6C [Source:HGNC Symbol;Acc:HGNC:29318]	protein_coding	366	292	268	585	581	498
ENSG00000078699	chr20	33490075	33650036	+	9139	CBFA2T2	core-binding factor, runt domain, alpha subunit 2; translocated to, 2 [Source:HGNC Symbol;Acc:HGNC:1536]	protein_coding	1023	854	698	772	763	768
ENSG00000078725	chr9	119153458	119369467	-	1620	BRINP1	bone morphogenetic protein/retinoic acid inducible neural-specific 1 [Source:HGNC Symbol;Acc:HGNC:2687]	protein_coding	0	0	0	0	0	0
ENSG00000078747	chr20	34363235	34511393	+	83737	ITCH	itchy E3 ubiquitin protein ligase [Source:HGNC Symbol;Acc:HGNC:13890]	protein_coding	2105	1405	1506	2083	2026	1721
ENSG00000078795	chr5	137887968	137942747	+	27039	PKD2L2	polycystic kidney disease 2-like 2 [Source:HGNC Symbol;Acc:HGNC:9012]	protein_coding	17	19	14	2	3	11
ENSG00000078804	chr20	34704290	34713439	+	58476	TP53INP2	tumor protein p53 inducible nuclear protein 2 [Source:HGNC Symbol;Acc:HGNC:16104]	protein_coding	442	351	288	576	553	475
ENSG00000078808	chr1	1216908	1232031	-	51150	SDF4	stromal cell derived factor 4 [Source:HGNC Symbol;Acc:HGNC:24188]	protein_coding	3255	3728	2712	2937	3075	2989
ENSG00000078814	chr20	34975403	35002437	+	57644	MYH7B	myosin, heavy chain 7B, cardiac muscle, beta [Source:HGNC Symbol;Acc:HGNC:15906]	protein_coding	18	15	9	10	11	8
ENSG00000078898	chr20	33007600	33023709	+	80341	BPIFB2	BPI fold containing family B, member 2 [Source:HGNC Symbol;Acc:HGNC:16177]	protein_coding	0	0	0	0	0	0
ENSG00000078900	chr1	3652520	3736201	+	7161	TP73	tumor protein p73 [Source:HGNC Symbol;Acc:HGNC:12003]	protein_coding	62	70	45	227	164	180
ENSG00000078902	chr11	1274371	1309654	-	54472	TOLLIP	toll interacting protein [Source:HGNC Symbol;Acc:HGNC:16476]	protein_coding	803	756	641	386	347	352
ENSG00000078967	chr7	43926438	43956136	+	51619	UBE2D4	ubiquitin-conjugating enzyme E2D 4 (putative) [Source:HGNC Symbol;Acc:HGNC:21647]	protein_coding	364	289	244	294	292	233
ENSG00000079101	chr18	596988	650334	+	27098	CLUL1	clusterin-like 1 (retinal) [Source:HGNC Symbol;Acc:HGNC:2096]	protein_coding	0	0	0	1	0	1
ENSG00000079102	chr8	91954967	92103286	-	862	RUNX1T1	runt-related transcription factor 1; translocated to, 1 (cyclin D-related) [Source:HGNC Symbol;Acc:HGNC:1535]	protein_coding	0	0	0	0	0	0
ENSG00000079112	chr8	94127171	94217303	-	1015	CDH17	cadherin 17, LI cadherin (liver-intestine) [Source:HGNC Symbol;Acc:HGNC:1756]	protein_coding	0	0	0	0	0	0
ENSG00000079134	chr18	214520	268050	-	9984	THOC1	THO complex 1 [Source:HGNC Symbol;Acc:HGNC:19070]	protein_coding	1020	687	685	1140	1229	947
ENSG00000079150	chr2	178463664	178478600	-	51661	FKBP7	FK506 binding protein 7 [Source:HGNC Symbol;Acc:HGNC:3723]	protein_coding	37	14	19	12	4	11
ENSG00000079156	chr2	178194481	178402891	+	114880	OSBPL6	oxysterol binding protein-like 6 [Source:HGNC Symbol;Acc:HGNC:16388]	protein_coding	204	156	153	16	24	13
ENSG00000079215	chr5	36606355	36688334	+	6507	SLC1A3	solute carrier family 1 (glial high affinity glutamate transporter), member 3 [Source:HGNC Symbol;Acc:HGNC:10941]	protein_coding	3	5	8	1	0	1
ENSG00000079246	chr2	216107464	216206303	+	7520	XRCC5	X-ray repair complementing defective repair in Chinese hamster cells 5 (double-strand-break rejoining) [Source:HGNC Symbol;Acc:HGNC:12833]	protein_coding	15201	10494	10862	13321	13164	10658
ENSG00000079257	chr3	158645822	158672693	-	56925	LXN	latexin [Source:HGNC Symbol;Acc:HGNC:13347]	protein_coding	0	0	0	5	2	3
ENSG00000079263	chr2	230203110	230313215	+	11262	SP140	SP140 nuclear body protein [Source:HGNC Symbol;Acc:HGNC:17133]	protein_coding	3	1	0	1	0	1
ENSG00000079277	chr1	46557408	46616843	-	8569	MKNK1	MAP kinase interacting serine/threonine kinase 1 [Source:HGNC Symbol;Acc:HGNC:7110]	protein_coding	976	841	700	597	613	553
ENSG00000079308	chr2	217799789	218002995	-	7145	TNS1	tensin 1 [Source:HGNC Symbol;Acc:HGNC:11973]	protein_coding	2	7	2	10	10	11
ENSG00000079313	chr19	1815246	1848463	-	57455	REXO1	REX1, RNA exonuclease 1 homolog [Source:HGNC Symbol;Acc:HGNC:24616]	protein_coding	845	1133	766	870	816	931
ENSG00000079332	chr10	70147289	70170523	-	56681	SAR1A	secretion associated, Ras related GTPase 1A [Source:HGNC Symbol;Acc:HGNC:10534]	protein_coding	3356	2496	2548	2817	2534	2118
ENSG00000079335	chr1	100345025	100520277	+	8556	CDC14A	cell division cycle 14A [Source:HGNC Symbol;Acc:HGNC:1718]	protein_coding	93	64	91	151	157	153
ENSG00000079337	chr12	47734367	47771040	-	10411	RAPGEF3	Rap guanine nucleotide exchange factor (GEF) 3 [Source:HGNC Symbol;Acc:HGNC:16629]	protein_coding	12	9	15	11	9	16
ENSG00000079385	chr19	42507304	42561234	-	634	CEACAM1	carcinoembryonic antigen-related cell adhesion molecule 1 (biliary glycoprotein) [Source:HGNC Symbol;Acc:HGNC:1814]	protein_coding	11	3	13	1	2	1
ENSG00000079387	chr12	48042898	48106308	-	29843	SENP1	SUMO1/sentrin specific peptidase 1 [Source:HGNC Symbol;Acc:HGNC:17927]	protein_coding	771	524	480	1028	971	774
ENSG00000079393	chr10	75094432	75109221	-	51207	DUSP13	dual specificity phosphatase 13 [Source:HGNC Symbol;Acc:HGNC:19681]	protein_coding	0	3	1	0	0	2
ENSG00000079432	chr19	42268537	42295797	+	23152	CIC	capicua transcriptional repressor [Source:HGNC Symbol;Acc:HGNC:14214]	protein_coding	1737	2151	1500	1434	1472	1618
ENSG00000079435	chr19	42401507	42427426	-	3991	LIPE	lipase, hormone-sensitive [Source:HGNC Symbol;Acc:HGNC:6621]	protein_coding	0	0	0	0	0	0
ENSG00000079459	chr8	11795573	11839309	+	2222	FDFT1	farnesyl-diphosphate farnesyltransferase 1 [Source:HGNC Symbol;Acc:HGNC:3629]	protein_coding	5895	4450	4129	4287	4313	3799
ENSG00000079462	chr19	42297033	42303546	-	5050	PAFAH1B3	platelet-activating factor acetylhydrolase 1b, catalytic subunit 3 (29kDa) [Source:HGNC Symbol;Acc:HGNC:8576]	protein_coding	1455	1617	1202	1080	1068	1132
ENSG00000079482	chrX	68042344	68433913	-	4983	OPHN1	oligophrenin 1 [Source:HGNC Symbol;Acc:HGNC:8148]	protein_coding	218	128	128	158	146	126
ENSG00000079557	chr4	73481683	73504001	+	173	AFM	afamin [Source:HGNC Symbol;Acc:HGNC:316]	protein_coding	0	0	0	0	0	0
ENSG00000079616	chr16	29790719	29805385	+	3835	KIF22	kinesin family member 22 [Source:HGNC Symbol;Acc:HGNC:6391]	protein_coding	5019	4534	3730	4705	5145	4570
ENSG00000079689	chr6	25652201	25701783	+	10590	SCGN	secretagogin, EF-hand calcium binding protein [Source:HGNC Symbol;Acc:HGNC:16941]	protein_coding	0	1	0	0	0	0
ENSG00000079691	chr6	25279078	25620530	+	55604	LRRC16A	leucine rich repeat containing 16A [Source:HGNC Symbol;Acc:HGNC:21581]	protein_coding	470	324	321	13	6	5
ENSG00000079739	chr1	63593276	63660245	+	5236	PGM1	phosphoglucomutase 1 [Source:HGNC Symbol;Acc:HGNC:8905]	protein_coding	1683	1288	1130	1231	1166	1043
ENSG00000079785	chr2	15591178	15631111	+	1653	DDX1	DEAD (Asp-Glu-Ala-Asp) box helicase 1 [Source:HGNC Symbol;Acc:HGNC:2734]	protein_coding	5914	4143	4217	5785	5747	4673
ENSG00000079805	chr19	10718079	10833488	+	1785	DNM2	dynamin 2 [Source:HGNC Symbol;Acc:HGNC:2974]	protein_coding	4544	4436	3536	4113	4664	4362
ENSG00000079819	chr6	130839347	131063322	-	2037	EPB41L2	erythrocyte membrane protein band 4.1-like 2 [Source:HGNC Symbol;Acc:HGNC:3379]	protein_coding	3888	2704	2589	2239	2190	1862
ENSG00000079841	chr6	71886703	72403143	+	22999	RIMS1	regulating synaptic membrane exocytosis 1 [Source:HGNC Symbol;Acc:HGNC:17282]	protein_coding	0	0	0	0	0	0
ENSG00000079931	chr6	132296055	132401545	-	26002	MOXD1	monooxygenase, DBH-like 1 [Source:HGNC Symbol;Acc:HGNC:21063]	protein_coding	0	1	0	0	0	0
ENSG00000079950	chr6	132445867	132513198	-	8417	STX7	syntaxin 7 [Source:HGNC Symbol;Acc:HGNC:11442]	protein_coding	885	541	511	350	304	271
ENSG00000079974	chr22	50767501	50783663	-	11158	RABL2B	RAB, member of RAS oncogene family-like 2B [Source:HGNC Symbol;Acc:HGNC:9800]	protein_coding	379	292	291	216	247	192
ENSG00000079999	chr19	10486120	10503741	-	9817	KEAP1	kelch-like ECH-associated protein 1 [Source:HGNC Symbol;Acc:HGNC:23177]	protein_coding	1343	1348	1145	1273	1277	1281
ENSG00000080007	chr6	73394748	73417569	+	55510	DDX43	DEAD (Asp-Glu-Ala-Asp) box polypeptide 43 [Source:HGNC Symbol;Acc:HGNC:18677]	protein_coding	0	0	0	0	0	0
ENSG00000080031	chr19	55181248	55209506	-	5794	PTPRH	protein tyrosine phosphatase, receptor type, H [Source:HGNC Symbol;Acc:HGNC:9672]	protein_coding	405	312	273	445	610	526
ENSG00000080166	chr13	94436808	94479682	-	1638	DCT	dopachrome tautomerase [Source:HGNC Symbol;Acc:HGNC:2709]	protein_coding	2	0	1	0	0	1
ENSG00000080189	chr20	46345980	46364458	-	51006	SLC35C2	solute carrier family 35 (GDP-fucose transporter), member C2 [Source:HGNC Symbol;Acc:HGNC:17117]	protein_coding	881	759	642	955	940	857
ENSG00000080200	chr3	97822040	97944963	+	131544	CRYBG3	beta-gamma crystallin domain containing 3 [Source:HGNC Symbol;Acc:HGNC:34427]	protein_coding	491	336	363	91	66	70
ENSG00000080224	chr3	96814581	97752460	+	285220	EPHA6	EPH receptor A6 [Source:HGNC Symbol;Acc:HGNC:19296]	protein_coding	0	0	0	0	0	0
ENSG00000080293	chr2	119439843	119525301	-	6344	SCTR	secretin receptor [Source:HGNC Symbol;Acc:HGNC:10608]	protein_coding	0	0	0	0	0	0
ENSG00000080298	chr9	3218297	3526004	-	5991	RFX3	regulatory factor X, 3 (influences HLA class II expression) [Source:HGNC Symbol;Acc:HGNC:9984]	protein_coding	131	121	81	230	277	187
ENSG00000080345	chr2	151409883	151508013	+	55183	RIF1	replication timing regulatory factor 1 [Source:HGNC Symbol;Acc:HGNC:23207]	protein_coding	2611	1707	1813	2237	2421	1933
ENSG00000080371	chr12	71754874	71800285	+	23011	RAB21	RAB21, member RAS oncogene family [Source:HGNC Symbol;Acc:HGNC:18263]	protein_coding	429	344	363	473	421	399
ENSG00000080493	chr4	71187286	71572087	+	8671	SLC4A4	solute carrier family 4 (sodium bicarbonate cotransporter), member 4 [Source:HGNC Symbol;Acc:HGNC:11030]	protein_coding	0	0	0	0	0	0
ENSG00000080503	chr9	2015219	2193624	+	6595	SMARCA2	SWI/SNF related, matrix associated, actin dependent regulator of chromatin, subfamily a, member 2 [Source:HGNC Symbol;Acc:HGNC:11098]	protein_coding	218	138	142	38	54	34
ENSG00000080511	chr19	10013249	10022279	+	50700	RDH8	retinol dehydrogenase 8 (all-trans) [Source:HGNC Symbol;Acc:HGNC:14423]	protein_coding	0	0	0	0	0	0
ENSG00000080546	chr6	108986437	109094819	-	27244	SESN1	sestrin 1 [Source:HGNC Symbol;Acc:HGNC:21595]	protein_coding	317	214	225	260	234	201
ENSG00000080561	chrX	107825755	107927193	+	11043	MID2	midline 2 [Source:HGNC Symbol;Acc:HGNC:7096]	protein_coding	39	30	37	0	2	2
ENSG00000080572	chrX	107206632	107244243	+	139212	PIH1D3	PIH1 domain containing 3 [Source:HGNC Symbol;Acc:HGNC:28570]	protein_coding	0	0	0	0	0	0
ENSG00000080573	chr19	9959561	10010471	-	50509	COL5A3	collagen, type V, alpha 3 [Source:HGNC Symbol;Acc:HGNC:14864]	protein_coding	13	19	10	57	83	80
ENSG00000080603	chr16	30698209	30741409	+	10847	SRCAP	Snf2-related CREBBP activator protein [Source:HGNC Symbol;Acc:HGNC:16974]	protein_coding	5378	4998	4175	4163	4516	4232
ENSG00000080608	chr9	2720469	2844241	-	9933	PUM3	pumilio RNA-binding family member 3 [Source:HGNC Symbol;Acc:HGNC:29676]	protein_coding	1267	902	1018	1450	1395	1223
ENSG00000080618	chr13	46053186	46105076	-	1361	CPB2	carboxypeptidase B2 (plasma) [Source:HGNC Symbol;Acc:HGNC:2300]	protein_coding	0	0	0	0	0	0
ENSG00000080644	chr15	78593052	78621295	-	1136	CHRNA3	cholinergic receptor, nicotinic, alpha 3 (neuronal) [Source:HGNC Symbol;Acc:HGNC:1957]	protein_coding	11	8	7	34	40	43
ENSG00000080709	chr5	114360945	114496500	+	3781	KCNN2	potassium channel, calcium activated intermediate/small conductance subfamily N alpha, member 2 [Source:HGNC Symbol;Acc:HGNC:6291]	protein_coding	0	0	0	0	0	0
ENSG00000080802	chr7	135361795	135510127	-	4850	CNOT4	CCR4-NOT transcription complex, subunit 4 [Source:HGNC Symbol;Acc:HGNC:7880]	protein_coding	817	585	563	507	530	407
ENSG00000080815	chr14	73136418	73223691	+	5663	PSEN1	presenilin 1 [Source:HGNC Symbol;Acc:HGNC:9508]	protein_coding	1889	1352	1305	996	1000	898
ENSG00000080819	chr3	98521132	98593723	-	1371	CPOX	coproporphyrinogen oxidase [Source:HGNC Symbol;Acc:HGNC:2321]	protein_coding	645	489	516	571	592	471
ENSG00000080822	chr3	98497912	98523066	-	56650	CLDND1	claudin domain containing 1 [Source:HGNC Symbol;Acc:HGNC:1322]	protein_coding	926	754	717	694	650	559
ENSG00000080823	chr14	102224500	102305200	-	5891	MOK	MOK protein kinase [Source:HGNC Symbol;Acc:HGNC:9833]	protein_coding	5685	4758	4129	3849	3816	3636
ENSG00000080824	chr14	102080738	102139699	-	3320	HSP90AA1	heat shock protein 90kDa alpha (cytosolic), class A member 1 [Source:HGNC Symbol;Acc:HGNC:5253]	protein_coding	102299	70287	73124	89802	92955	74847
ENSG00000080839	chr20	36996349	37095995	-	5933	RBL1	retinoblastoma-like 1 [Source:HGNC Symbol;Acc:HGNC:9893]	protein_coding	559	357	404	859	865	714
ENSG00000080845	chr20	36306336	36528637	+	22839	DLGAP4	discs, large (Drosophila) homolog-associated protein 4 [Source:HGNC Symbol;Acc:HGNC:24476]	protein_coding	962	1046	849	893	898	849
ENSG00000080854	chr11	133908564	133956985	-	22997	IGSF9B	immunoglobulin superfamily, member 9B [Source:HGNC Symbol;Acc:HGNC:32326]	protein_coding	52	54	61	321	370	415
ENSG00000080910	chr1	196943772	196959226	+	3080	CFHR2	complement factor H-related 2 [Source:HGNC Symbol;Acc:HGNC:4890]	protein_coding	0	0	0	0	0	0
ENSG00000080947	chr1	16467436	16499257	-	114819	CROCCP3	ciliary rootlet coiled-coil, rootletin pseudogene 3 [Source:HGNC Symbol;Acc:HGNC:29405]	transcribed_unprocessed_pseudogene	193	197	137	150	139	177
ENSG00000080986	chr18	2571511	2616635	+	10403	NDC80	NDC80 kinetochore complex component [Source:HGNC Symbol;Acc:HGNC:16909]	protein_coding	1553	1307	1367	2139	2320	1769
ENSG00000081014	chr15	50908672	51005900	+	23431	AP4E1	adaptor-related protein complex 4, epsilon 1 subunit [Source:HGNC Symbol;Acc:HGNC:573]	protein_coding	428	318	303	513	518	435
ENSG00000081019	chr1	113761832	113812476	-	54665	RSBN1	round spermatid basic protein 1 [Source:HGNC Symbol;Acc:HGNC:25642]	protein_coding	374	337	318	400	400	338
ENSG00000081026	chr1	113390749	113685923	+	260425	MAGI3	membrane associated guanylate kinase, WW and PDZ domain containing 3 [Source:HGNC Symbol;Acc:HGNC:29647]	protein_coding	123	73	76	85	117	76
ENSG00000081041	chr4	74097035	74099293	-	2920	CXCL2	chemokine (C-X-C motif) ligand 2 [Source:HGNC Symbol;Acc:HGNC:4603]	protein_coding	14	12	7	71	66	57
ENSG00000081051	chr4	73431138	73456174	+	174	AFP	alpha-fetoprotein [Source:HGNC Symbol;Acc:HGNC:317]	protein_coding	0	0	0	0	0	0
ENSG00000081052	chr2	227002711	227164113	-	1286	COL4A4	collagen, type IV, alpha 4 [Source:HGNC Symbol;Acc:HGNC:2206]	protein_coding	2	1	1	1	0	0
ENSG00000081059	chr5	134114711	134151865	+	6932	TCF7	transcription factor 7 (T-cell specific, HMG-box) [Source:HGNC Symbol;Acc:HGNC:11639]	protein_coding	56	48	32	14036	13912	12964
ENSG00000081087	chr6	108041409	108165854	-	28962	OSTM1	osteopetrosis associated transmembrane protein 1 [Source:HGNC Symbol;Acc:HGNC:21652]	protein_coding	601	478	422	592	611	463
ENSG00000081138	chr18	65750252	65890341	+	1005	CDH7	cadherin 7, type 2 [Source:HGNC Symbol;Acc:HGNC:1766]	protein_coding	0	0	0	0	0	0
ENSG00000081148	chr3	101222546	101320560	-	50939	IMPG2	interphotoreceptor matrix proteoglycan 2 [Source:HGNC Symbol;Acc:HGNC:18362]	protein_coding	3	7	4	4	4	1
ENSG00000081154	chr3	101574095	101594437	+	57092	PCNP	PEST proteolytic signal containing nuclear protein [Source:HGNC Symbol;Acc:HGNC:30023]	protein_coding	2316	1527	1639	1652	1671	1287
ENSG00000081177	chr14	69191511	69244020	+	55218	EXD2	exonuclease 3'-5' domain containing 2 [Source:HGNC Symbol;Acc:HGNC:20217]	protein_coding	734	504	520	379	410	342
ENSG00000081181	chr14	67619798	67651720	+	384	ARG2	arginase 2 [Source:HGNC Symbol;Acc:HGNC:664]	protein_coding	172	126	134	92	105	95
ENSG00000081189	chr5	88717117	88904257	-	4208	MEF2C	myocyte enhancer factor 2C [Source:HGNC Symbol;Acc:HGNC:6996]	protein_coding	0	0	0	0	0	0
ENSG00000081237	chr1	198638671	198757283	+	5788	PTPRC	protein tyrosine phosphatase, receptor type, C [Source:HGNC Symbol;Acc:HGNC:9666]	protein_coding	1	0	0	0	0	0
ENSG00000081248	chr1	201039512	201112566	-	779	CACNA1S	calcium channel, voltage-dependent, L type, alpha 1S subunit [Source:HGNC Symbol;Acc:HGNC:1397]	protein_coding	0	0	0	0	0	0
ENSG00000081277	chr1	201283452	201332993	+	5317	PKP1	plakophilin 1 [Source:HGNC Symbol;Acc:HGNC:9023]	protein_coding	0	0	0	0	0	0
ENSG00000081307	chr3	132654446	132678097	+	79876	UBA5	ubiquitin-like modifier activating enzyme 5 [Source:HGNC Symbol;Acc:HGNC:23230]	protein_coding	1312	1055	1004	965	969	810
ENSG00000081320	chr2	196133566	196176503	-	9262	STK17B	serine/threonine kinase 17b [Source:HGNC Symbol;Acc:HGNC:11396]	protein_coding	234	199	164	304	326	242
ENSG00000081377	chr9	96490241	96619830	-	8555	CDC14B	cell division cycle 14B [Source:HGNC Symbol;Acc:HGNC:1719]	protein_coding	663	509	452	480	493	398
ENSG00000081386	chr9	96755865	96778129	-	22869	ZNF510	zinc finger protein 510 [Source:HGNC Symbol;Acc:HGNC:29161]	protein_coding	482	343	333	444	466	411
ENSG00000081479	chr2	169127109	169362685	-	4036	LRP2	low density lipoprotein receptor-related protein 2 [Source:HGNC Symbol;Acc:HGNC:6694]	protein_coding	0	1	0	0	0	0
ENSG00000081665	chr19	19785839	19821751	-	440515	ZNF506	zinc finger protein 506 [Source:HGNC Symbol;Acc:HGNC:23780]	protein_coding	5	0	2	10	12	6
ENSG00000081692	chr1	227730425	227735411	-	65094	JMJD4	jumonji domain containing 4 [Source:HGNC Symbol;Acc:HGNC:25724]	protein_coding	504	510	356	301	352	328
ENSG00000081721	chr1	161749758	161757238	+	11266	DUSP12	dual specificity phosphatase 12 [Source:HGNC Symbol;Acc:HGNC:3067]	protein_coding	546	360	345	656	551	486
ENSG00000081760	chr12	125065379	125143333	+	65985	AACS	acetoacetyl-CoA synthetase [Source:HGNC Symbol;Acc:HGNC:21298]	protein_coding	2088	1760	1438	825	779	668
ENSG00000081791	chr5	141923808	141942047	+	9812	KIAA0141	KIAA0141 [Source:HGNC Symbol;Acc:HGNC:28969]	protein_coding	2394	2010	1760	2051	2080	1803
ENSG00000081800	chr7	123113531	123199986	-	6561	SLC13A1	solute carrier family 13 (sodium/sulfate symporter), member 1 [Source:HGNC Symbol;Acc:HGNC:10916]	protein_coding	0	0	0	0	0	0
ENSG00000081803	chr7	122318425	122886759	-	93664	CADPS2	Ca++-dependent secretion activator 2 [Source:HGNC Symbol;Acc:HGNC:16018]	protein_coding	0	0	0	1	0	0
ENSG00000081818	chr5	141121799	141125623	+	56131	PCDHB4	protocadherin beta 4 [Source:HGNC Symbol;Acc:HGNC:8689]	protein_coding	0	0	0	1	0	1
ENSG00000081842	chr5	140827958	141012344	+	56142	PCDHA6	protocadherin alpha 6 [Source:HGNC Symbol;Acc:HGNC:8672]	protein_coding	30	18	16	13	11	12
ENSG00000081853	chr5	141338760	141512979	+	56113	PCDHGA2	protocadherin gamma subfamily A, 2 [Source:HGNC Symbol;Acc:HGNC:8700]	protein_coding	883	791	661	854	778	861
ENSG00000081870	chr1	53916574	53945929	-	51668	HSPB11	heat shock protein family B (small), member 11 [Source:HGNC Symbol;Acc:HGNC:25019]	protein_coding	461	389	381	956	837	715
ENSG00000081913	chr18	62715450	62980433	+	23239	PHLPP1	PH domain and leucine rich repeat protein phosphatase 1 [Source:HGNC Symbol;Acc:HGNC:20610]	protein_coding	603	451	402	514	574	479
ENSG00000081923	chr18	57646426	57803101	-	5205	ATP8B1	ATPase, aminophospholipid transporter, class I, type 8B, member 1 [Source:HGNC Symbol;Acc:HGNC:3706]	protein_coding	305	200	217	7	10	7
ENSG00000081985	chr1	67307364	67396900	+	3595	IL12RB2	interleukin 12 receptor, beta 2 [Source:HGNC Symbol;Acc:HGNC:5972]	protein_coding	0	0	0	0	0	0
ENSG00000082014	chr7	151238764	151277896	-	6604	SMARCD3	SWI/SNF related, matrix associated, actin dependent regulator of chromatin, subfamily d, member 3 [Source:HGNC Symbol;Acc:HGNC:11108]	protein_coding	842	688	611	538	564	544
ENSG00000082068	chr5	37379212	37753435	+	55100	WDR70	WD repeat domain 70 [Source:HGNC Symbol;Acc:HGNC:25495]	protein_coding	1433	973	992	1325	1280	1109
ENSG00000082074	chr5	39105236	39274528	-	2533	FYB	FYN binding protein [Source:HGNC Symbol;Acc:HGNC:4036]	protein_coding	0	0	0	0	0	2
ENSG00000082126	chr2	201644870	201698694	-	58538	MPP4	membrane protein, palmitoylated 4 (MAGUK p55 subfamily member 4) [Source:HGNC Symbol;Acc:HGNC:13680]	protein_coding	1	0	1	5	0	0
ENSG00000082146	chr2	201387858	201480846	+	55437	STRADB	STE20-related kinase adaptor beta [Source:HGNC Symbol;Acc:HGNC:13205]	protein_coding	785	537	561	731	740	656
ENSG00000082153	chr2	200810594	200827338	+	9689	BZW1	basic leucine zipper and W2 domains 1 [Source:HGNC Symbol;Acc:HGNC:18380]	protein_coding	3746	2753	3070	5307	5503	4095
ENSG00000082175	chr11	101029624	101130524	-	5241	PGR	progesterone receptor [Source:HGNC Symbol;Acc:HGNC:8910]	protein_coding	0	0	0	0	0	0
ENSG00000082196	chr5	34019448	34043832	-	114899	C1QTNF3	C1q and tumor necrosis factor related protein 3 [Source:HGNC Symbol;Acc:HGNC:14326]	protein_coding	11	8	5	9	9	11
ENSG00000082212	chr18	50879049	50954257	+	4200	ME2	malic enzyme 2, NAD(+)-dependent, mitochondrial [Source:HGNC Symbol;Acc:HGNC:6984]	protein_coding	2486	1863	1776	3195	3105	2511
ENSG00000082213	chr5	31532266	31555058	+	55322	C5orf22	chromosome 5 open reading frame 22 [Source:HGNC Symbol;Acc:HGNC:25639]	protein_coding	684	484	505	953	945	803
ENSG00000082258	chr2	134918235	134959342	+	905	CCNT2	cyclin T2 [Source:HGNC Symbol;Acc:HGNC:1600]	protein_coding	1213	834	799	1107	1129	985
ENSG00000082269	chr6	70412941	70561174	+	57579	FAM135A	family with sequence similarity 135, member A [Source:HGNC Symbol;Acc:HGNC:21084]	protein_coding	368	234	283	116	119	114
ENSG00000082293	chr6	69866571	70209976	+	1310	COL19A1	collagen, type XIX, alpha 1 [Source:HGNC Symbol;Acc:HGNC:2196]	protein_coding	0	0	0	1	1	0
ENSG00000082397	chr18	5392381	5630700	-	23136	EPB41L3	erythrocyte membrane protein band 4.1-like 3 [Source:HGNC Symbol;Acc:HGNC:3380]	protein_coding	0	0	0	0	0	0
ENSG00000082438	chr2	164653624	164843679	-	22837	COBLL1	cordon-bleu WH2 repeat protein-like 1 [Source:HGNC Symbol;Acc:HGNC:23571]	protein_coding	4	6	8	0	0	0
ENSG00000082458	chrX	70444861	70505490	+	1741	DLG3	discs, large homolog 3 (Drosophila) [Source:HGNC Symbol;Acc:HGNC:2902]	protein_coding	224	159	149	183	171	143
ENSG00000082482	chr1	215005775	215237093	+	3776	KCNK2	potassium channel, two pore domain subfamily K, member 2 [Source:HGNC Symbol;Acc:HGNC:6277]	protein_coding	0	0	0	0	0	0
ENSG00000082497	chr1	210232799	210246631	+	56256	SERTAD4	SERTA domain containing 4 [Source:HGNC Symbol;Acc:HGNC:25236]	protein_coding	0	0	0	0	0	0
ENSG00000082512	chr1	211326615	211374946	+	7188	TRAF5	TNF receptor-associated factor 5 [Source:HGNC Symbol;Acc:HGNC:12035]	protein_coding	455	405	333	385	415	342
ENSG00000082515	chr5	154941070	154969411	+	29093	MRPL22	mitochondrial ribosomal protein L22 [Source:HGNC Symbol;Acc:HGNC:14480]	protein_coding	1487	968	1121	1751	1630	1312
ENSG00000082516	chr5	154887416	154938209	-	25929	GEMIN5	gem (nuclear organelle) associated protein 5 [Source:HGNC Symbol;Acc:HGNC:20043]	protein_coding	5719	4186	3923	4458	4720	3974
ENSG00000082556	chr8	53225716	53251697	-	4986	OPRK1	opioid receptor, kappa 1 [Source:HGNC Symbol;Acc:HGNC:8154]	protein_coding	0	0	0	0	0	1
ENSG00000082641	chr17	48048329	48061487	+	4779	NFE2L1	nuclear factor, erythroid 2-like 1 [Source:HGNC Symbol;Acc:HGNC:7781]	protein_coding	5887	5053	4308	3573	3658	3322
ENSG00000082684	chr3	122909193	123028605	-	54437	SEMA5B	sema domain, seven thrombospondin repeats (type 1 and type 1-like), transmembrane domain (TM) and short cytoplasmic domain, (semaphorin) 5B [Source:HGNC Symbol;Acc:HGNC:10737]	protein_coding	0	0	0	0	0	0
ENSG00000082701	chr3	119821323	120094417	-	2932	GSK3B	glycogen synthase kinase 3 beta [Source:HGNC Symbol;Acc:HGNC:4617]	protein_coding	1488	1000	1004	1031	1007	837
ENSG00000082781	chr3	124761948	124901418	-	3693	ITGB5	integrin, beta 5 [Source:HGNC Symbol;Acc:HGNC:6160]	protein_coding	1415	1221	1002	620	689	629
ENSG00000082805	chr12	990509	1495933	+	23085	ERC1	ELKS/RAB6-interacting/CAST family member 1 [Source:HGNC Symbol;Acc:HGNC:17072]	protein_coding	2153	1451	1282	3547	3680	3038
ENSG00000082898	chr2	61477849	61538626	-	7514	XPO1	exportin 1 [Source:HGNC Symbol;Acc:HGNC:12825]	protein_coding	7038	5062	5764	7820	8160	6806
ENSG00000082929	chr4	5524569	5527801	+	10141	LINC01587	long intergenic non-protein coding RNA 1587 [Source:HGNC Symbol;Acc:HGNC:13716]	processed_transcript	0	0	0	0	0	0
ENSG00000082996	chr3	149812708	149962139	+	11342	RNF13	ring finger protein 13 [Source:HGNC Symbol;Acc:HGNC:10057]	protein_coding	699	559	570	429	445	449
ENSG00000083067	chr9	70529063	71446904	-	80036	TRPM3	transient receptor potential cation channel, subfamily M, member 3 [Source:HGNC Symbol;Acc:HGNC:17992]	protein_coding	0	0	0	0	0	0
ENSG00000083093	chr16	23603160	23641310	-	79728	PALB2	partner and localizer of BRCA2 [Source:HGNC Symbol;Acc:HGNC:26144]	protein_coding	449	352	346	591	586	463
ENSG00000083097	chr6	83067666	83171350	+	23033	DOPEY1	dopey family member 1 [Source:HGNC Symbol;Acc:HGNC:21194]	protein_coding	744	566	568	340	389	307
ENSG00000083099	chr6	89568144	89638753	-	57226	LYRM2	LYR motif containing 2 [Source:HGNC Symbol;Acc:HGNC:25229]	protein_coding	1266	887	907	879	751	657
ENSG00000083123	chr6	80106647	80346270	+	594	BCKDHB	branched chain keto acid dehydrogenase E1, beta polypeptide [Source:HGNC Symbol;Acc:HGNC:987]	protein_coding	1034	758	666	979	891	804
ENSG00000083168	chr8	41929479	42051990	-	7994	KAT6A	K(lysine) acetyltransferase 6A [Source:HGNC Symbol;Acc:HGNC:13013]	protein_coding	2033	1372	1283	2119	2189	1947
ENSG00000083223	chr9	86287733	86354454	-	79670	ZCCHC6	zinc finger, CCHC domain containing 6 [Source:HGNC Symbol;Acc:HGNC:25817]	protein_coding	604	425	435	750	748	589
ENSG00000083290	chr17	19770829	19867936	-	9706	ULK2	unc-51 like autophagy activating kinase 2 [Source:HGNC Symbol;Acc:HGNC:13480]	protein_coding	1233	910	895	1112	1008	870
ENSG00000083307	chr8	101492432	101669726	+	79977	GRHL2	grainyhead-like transcription factor 2 [Source:HGNC Symbol;Acc:HGNC:2799]	protein_coding	0	0	1	0	0	0
ENSG00000083312	chr5	72816312	72916733	+	3842	TNPO1	transportin 1 [Source:HGNC Symbol;Acc:HGNC:6401]	protein_coding	7182	5123	5329	6173	6706	5272
ENSG00000083444	chr1	11934205	11975538	+	5351	PLOD1	procollagen-lysine, 2-oxoglutarate 5-dioxygenase 1 [Source:HGNC Symbol;Acc:HGNC:9081]	protein_coding	6020	5482	4536	6217	6713	6576
ENSG00000083454	chr17	3672199	3696404	-	5026	P2RX5	purinergic receptor P2X, ligand gated ion channel, 5 [Source:HGNC Symbol;Acc:HGNC:8536]	protein_coding	698	637	506	560	586	537
ENSG00000083457	chr17	3714628	3801243	-	3682	ITGAE	integrin, alpha E (antigen CD103, human mucosal lymphocyte antigen 1; alpha polypeptide) [Source:HGNC Symbol;Acc:HGNC:6147]	protein_coding	370	220	221	501	429	328
ENSG00000083520	chr13	72752169	72782096	-	22894	DIS3	DIS3 homolog, exosome endoribonuclease and 3'-5' exoribonuclease [Source:HGNC Symbol;Acc:HGNC:20604]	protein_coding	868	699	798	1210	1304	1041
ENSG00000083535	chr13	72782059	73016461	+	10464	PIBF1	progesterone immunomodulatory binding factor 1 [Source:HGNC Symbol;Acc:HGNC:23352]	protein_coding	287	201	252	280	338	255
ENSG00000083544	chr13	60396457	60573878	+	81550	TDRD3	tudor domain containing 3 [Source:HGNC Symbol;Acc:HGNC:20612]	protein_coding	402	263	253	362	306	279
ENSG00000083622	chr7	117604791	117647415	-		AC000111.6		antisense	0	0	0	0	0	0
ENSG00000083635	chr13	44939249	44989483	-	26747	NUFIP1	nuclear fragile X mental retardation protein interacting protein 1 [Source:HGNC Symbol;Acc:HGNC:8057]	protein_coding	287	232	212	354	335	310
ENSG00000083642	chr13	32586427	32778019	+	23047	PDS5B	PDS5 cohesin associated factor B [Source:HGNC Symbol;Acc:HGNC:20418]	protein_coding	1066	767	762	1251	1288	1126
ENSG00000083720	chr5	41730065	41870519	-	5019	OXCT1	3-oxoacid CoA transferase 1 [Source:HGNC Symbol;Acc:HGNC:8527]	protein_coding	508	411	434	1135	1027	879
ENSG00000083750	chrX	55717739	55758774	+	10325	RRAGB	Ras-related GTP binding B [Source:HGNC Symbol;Acc:HGNC:19901]	protein_coding	419	317	299	261	230	219
ENSG00000083782	chr12	90963679	91005026	-	1833	EPYC	epiphycan [Source:HGNC Symbol;Acc:HGNC:3053]	protein_coding	0	0	0	0	0	0
ENSG00000083799	chr16	50742050	50801935	+	1540	CYLD	cylindromatosis (turban tumor syndrome) [Source:HGNC Symbol;Acc:HGNC:2584]	protein_coding	767	556	539	720	684	621
ENSG00000083807	chr19	58479512	58512413	-	10998	SLC27A5	solute carrier family 27 (fatty acid transporter), member 5 [Source:HGNC Symbol;Acc:HGNC:10999]	protein_coding	211	218	184	114	154	118
ENSG00000083812	chr19	58467045	58475436	+	25799	ZNF324	zinc finger protein 324 [Source:HGNC Symbol;Acc:HGNC:14096]	protein_coding	323	285	203	321	304	335
ENSG00000083814	chr19	57719751	57727624	-	79891	ZNF671	zinc finger protein 671 [Source:HGNC Symbol;Acc:HGNC:26279]	protein_coding	0	0	0	0	0	0
ENSG00000083817	chr19	57571566	57578927	-	55659	ZNF416	zinc finger protein 416 [Source:HGNC Symbol;Acc:HGNC:20645]	protein_coding	185	125	122	105	99	87
ENSG00000083828	chr19	57769655	57819939	+	54807	ZNF586	zinc finger protein 586 [Source:HGNC Symbol;Acc:HGNC:25949]	protein_coding	173	111	119	78	110	100
ENSG00000083838	chr19	58474017	58481230	+	55663	ZNF446	zinc finger protein 446 [Source:HGNC Symbol;Acc:HGNC:21036]	protein_coding	284	297	250	221	231	254
ENSG00000083844	chr19	57191500	57222846	+	9422	ZNF264	zinc finger protein 264 [Source:HGNC Symbol;Acc:HGNC:13057]	protein_coding	388	253	255	271	278	224
ENSG00000083845	chr19	58386400	58394806	+	6193	RPS5	ribosomal protein S5 [Source:HGNC Symbol;Acc:HGNC:10426]	protein_coding	22692	20774	18642	17086	18062	16976
ENSG00000083857	chr4	186587783	186726722	-	2195	FAT1	FAT atypical cadherin 1 [Source:HGNC Symbol;Acc:HGNC:3595]	protein_coding	4605	3309	3194	3252	3396	3044
ENSG00000083896	chr4	68310387	68350089	-	91746	YTHDC1	YTH domain containing 1 [Source:HGNC Symbol;Acc:HGNC:30626]	protein_coding	1567	1263	1090	1450	1359	1141
ENSG00000083937	chr3	87227271	87255548	+	25978	CHMP2B	charged multivesicular body protein 2B [Source:HGNC Symbol;Acc:HGNC:24537]	protein_coding	451	347	362	264	246	198
ENSG00000084070	chr1	40344850	40423326	+	64744	SMAP2	small ArfGAP2 [Source:HGNC Symbol;Acc:HGNC:25082]	protein_coding	805	661	519	803	717	661
ENSG00000084072	chr1	39692182	39763914	+	10450	PPIE	peptidylprolyl isomerase E (cyclophilin E) [Source:HGNC Symbol;Acc:HGNC:9258]	protein_coding	1379	1109	1132	1418	1366	1214
ENSG00000084073	chr1	40258107	40294184	+	10269	ZMPSTE24	zinc metallopeptidase STE24 [Source:HGNC Symbol;Acc:HGNC:12877]	protein_coding	1397	1041	1052	2190	2108	1745
ENSG00000084090	chr2	96184859	96208825	-	56910	STARD7	StAR-related lipid transfer (START) domain containing 7 [Source:HGNC Symbol;Acc:HGNC:18063]	protein_coding	5300	3931	3583	5529	4965	4397
ENSG00000084092	chr4	56963370	56978823	-	84273	NOA1	nitric oxide associated 1 [Source:HGNC Symbol;Acc:HGNC:28473]	protein_coding	671	617	581	490	457	481
ENSG00000084093	chr4	56907876	56935844	+	5978	REST	RE1-silencing transcription factor [Source:HGNC Symbol;Acc:HGNC:9966]	protein_coding	992	719	651	781	871	658
ENSG00000084110	chr12	95972662	95996365	-	3034	HAL	histidine ammonia-lyase [Source:HGNC Symbol;Acc:HGNC:4806]	protein_coding	12	8	10	6	4	4
ENSG00000084112	chr12	108778192	108857590	-	54434	SSH1	slingshot protein phosphatase 1 [Source:HGNC Symbol;Acc:HGNC:30579]	protein_coding	2000	1536	1314	1255	1241	1218
ENSG00000084207	chr11	67583595	67586660	+	2950	GSTP1	glutathione S-transferase pi 1 [Source:HGNC Symbol;Acc:HGNC:4638]	protein_coding	10592	9892	8525	5932	6046	5436
ENSG00000084234	chr11	130069837	130144811	+	334	APLP2	amyloid beta (A4) precursor-like protein 2 [Source:HGNC Symbol;Acc:HGNC:598]	protein_coding	19189	14364	12954	13305	12673	11249
ENSG00000084444	chr12	13044284	13142521	+	57613	FAM234B	family with sequence similarity 234, member B [Source:HGNC Symbol;Acc:HGNC:29288]	protein_coding	187	125	127	306	312	272
ENSG00000084453	chr12	21264600	21419594	-	6579	SLCO1A2	solute carrier organic anion transporter family, member 1A2 [Source:HGNC Symbol;Acc:HGNC:10956]	protein_coding	0	0	0	0	0	0
ENSG00000084463	chr12	14784579	14803540	-	51729	WBP11	WW domain binding protein 11 [Source:HGNC Symbol;Acc:HGNC:16461]	protein_coding	1892	1511	1352	4684	4485	4012
ENSG00000084623	chr1	32221928	32231604	+	8668	EIF3I	eukaryotic translation initiation factor 3, subunit I [Source:HGNC Symbol;Acc:HGNC:3272]	protein_coding	12285	9837	9059	9546	10165	8686
ENSG00000084628	chr1	31179745	31239554	-	79570	NKAIN1	Na+/K+ transporting ATPase interacting 1 [Source:HGNC Symbol;Acc:HGNC:25743]	protein_coding	25	21	17	61	101	80
ENSG00000084636	chr1	31652247	31704319	-	1307	COL16A1	collagen, type XVI, alpha 1 [Source:HGNC Symbol;Acc:HGNC:2193]	protein_coding	1	0	0	1	1	2
ENSG00000084652	chr1	32179686	32198285	+	200081	TXLNA	taxilin alpha [Source:HGNC Symbol;Acc:HGNC:30685]	protein_coding	5215	4337	3775	4659	4635	4273
ENSG00000084674	chr2	21001429	21044073	-	338	APOB	apolipoprotein B [Source:HGNC Symbol;Acc:HGNC:603]	protein_coding	0	0	0	0	0	0
ENSG00000084676	chr2	24491914	24770702	+	8648	NCOA1	nuclear receptor coactivator 1 [Source:HGNC Symbol;Acc:HGNC:7668]	protein_coding	1203	854	797	817	716	605
ENSG00000084693	chr2	27042364	27070622	+	60509	AGBL5	ATP/GTP binding protein-like 5 [Source:HGNC Symbol;Acc:HGNC:26147]	protein_coding	1290	1184	992	1255	1277	1166
ENSG00000084710	chr2	25042130	25159137	+	22979	EFR3B	EFR3 homolog B [Source:HGNC Symbol;Acc:HGNC:29155]	protein_coding	75	61	53	172	145	160
ENSG00000084731	chr2	25926596	25982749	-	3797	KIF3C	kinesin family member 3C [Source:HGNC Symbol;Acc:HGNC:6321]	protein_coding	541	522	437	438	497	504
ENSG00000084733	chr2	26034107	26137454	+	10890	RAB10	RAB10, member RAS oncogene family [Source:HGNC Symbol;Acc:HGNC:9759]	protein_coding	2197	1770	1737	2508	2502	2289
ENSG00000084734	chr2	27496842	27523684	+	2646	GCKR	glucokinase (hexokinase 4) regulator [Source:HGNC Symbol;Acc:HGNC:4196]	protein_coding	1	0	3	0	2	2
ENSG00000084754	chr2	26190635	26244726	-	3030	HADHA	hydroxyacyl-CoA dehydrogenase/3-ketoacyl-CoA thiolase/enoyl-CoA hydratase (trifunctional protein), alpha subunit [Source:HGNC Symbol;Acc:HGNC:4801]	protein_coding	10459	8097	7524	9308	9350	7965
ENSG00000084764	chr2	26970612	27027196	+	22924	MAPRE3	microtubule-associated protein, RP/EB family, member 3 [Source:HGNC Symbol;Acc:HGNC:6892]	protein_coding	130	95	75	133	170	146
ENSG00000084774	chr2	27217390	27243943	+	790	CAD	carbamoyl-phosphate synthetase 2, aspartate transcarbamylase, and dihydroorotase [Source:HGNC Symbol;Acc:HGNC:1424]	protein_coding	11026	10257	8681	6408	6683	6550
ENSG00000085063	chr11	33698261	33736445	-	966	CD59	CD59 molecule, complement regulatory protein [Source:HGNC Symbol;Acc:HGNC:1689]	protein_coding	2404	1799	1785	1069	1096	931
ENSG00000085117	chr11	44564427	44620363	+	3732	CD82	CD82 molecule [Source:HGNC Symbol;Acc:HGNC:6210]	protein_coding	120	108	106	309	291	282
ENSG00000085185	chrX	129981107	130058083	+	63035	BCORL1	BCL6 corepressor-like 1 [Source:HGNC Symbol;Acc:HGNC:25657]	protein_coding	1510	1353	1200	1117	1191	1148
ENSG00000085224	chrX	77504878	77786269	-	546	ATRX	alpha thalassemia/mental retardation syndrome X-linked [Source:HGNC Symbol;Acc:HGNC:886]	protein_coding	3255	2086	2290	2740	2863	2265
ENSG00000085231	chr5	69350984	69370013	-	102157402	AK6	adenylate kinase 6 [Source:HGNC Symbol;Acc:HGNC:49151]	protein_coding	1048	745	783	1208	1197	919
ENSG00000085265	chr9	134905890	134917963	-	2219	FCN1	ficolin (collagen/fibrinogen domain containing) 1 [Source:HGNC Symbol;Acc:HGNC:3623]	protein_coding	0	0	0	0	0	0
ENSG00000085274	chr3	169772831	169789716	+	55892	MYNN	myoneurin [Source:HGNC Symbol;Acc:HGNC:14955]	protein_coding	629	451	422	349	318	275
ENSG00000085276	chr3	169083499	169663618	-	2122	MECOM	MDS1 and EVI1 complex locus [Source:HGNC Symbol;Acc:HGNC:3498]	protein_coding	0	0	0	0	0	0
ENSG00000085365	chr5	78360583	78479071	+	9522	SCAMP1	secretory carrier membrane protein 1 [Source:HGNC Symbol;Acc:HGNC:10563]	protein_coding	884	681	638	731	678	590
ENSG00000085377	chr6	105277565	105403084	-	5550	PREP	prolyl endopeptidase [Source:HGNC Symbol;Acc:HGNC:9358]	protein_coding	1797	1377	1282	1265	1234	1067
ENSG00000085382	chr6	104728093	104859919	-	57531	HACE1	HECT domain and ankyrin repeat containing E3 ubiquitin protein ligase 1 [Source:HGNC Symbol;Acc:HGNC:21033]	protein_coding	397	305	280	263	282	224
ENSG00000085415	chr18	12947133	12987536	+	81929	SEH1L	SEH1-like nucleoporin [Source:HGNC Symbol;Acc:HGNC:30379]	protein_coding	2472	1795	1769	2409	2415	1995
ENSG00000085433	chr1	108970214	109042113	-	22911	WDR47	WD repeat domain 47 [Source:HGNC Symbol;Acc:HGNC:29141]	protein_coding	631	474	435	646	568	507
ENSG00000085449	chr2	223855716	223945387	-	57590	WDFY1	WD repeat and FYVE domain containing 1 [Source:HGNC Symbol;Acc:HGNC:20451]	protein_coding	587	463	447	460	565	444
ENSG00000085465	chr1	111414314	111427777	-	5016	OVGP1	oviductal glycoprotein 1, 120kDa [Source:HGNC Symbol;Acc:HGNC:8524]	protein_coding	16	11	8	21	26	12
ENSG00000085491	chr1	108134036	108200849	-	29957	SLC25A24	solute carrier family 25 (mitochondrial carrier; phosphate carrier), member 24 [Source:HGNC Symbol;Acc:HGNC:20662]	protein_coding	910	631	628	371	410	321
ENSG00000085511	chr6	160991727	161117385	+	4216	MAP3K4	mitogen-activated protein kinase kinase kinase 4 [Source:HGNC Symbol;Acc:HGNC:6856]	protein_coding	1844	1344	1217	1384	1492	1193
ENSG00000085514	chr7	100367530	100400099	+	29992	PILRA	paired immunoglobin-like type 2 receptor alpha [Source:HGNC Symbol;Acc:HGNC:20396]	protein_coding	133	131	94	67	55	48
ENSG00000085552	chr1	159927039	159945604	-	57549	IGSF9	immunoglobulin superfamily, member 9 [Source:HGNC Symbol;Acc:HGNC:18132]	protein_coding	0	0	0	0	0	0
ENSG00000085563	chr7	87503633	87713323	-	5243	ABCB1	ATP-binding cassette, sub-family B (MDR/TAP), member 1 [Source:HGNC Symbol;Acc:HGNC:40]	protein_coding	0	0	0	0	0	0
ENSG00000085644	chr16	3129777	3142805	+	7760	ZNF213	zinc finger protein 213 [Source:HGNC Symbol;Acc:HGNC:13005]	protein_coding	148	187	169	142	167	190
ENSG00000085662	chr7	134442350	134459284	-	231	AKR1B1	aldo-keto reductase family 1, member B1 (aldose reductase) [Source:HGNC Symbol;Acc:HGNC:381]	protein_coding	101	93	96	423	507	453
ENSG00000085719	chr8	86484830	86561498	+	8895	CPNE3	copine III [Source:HGNC Symbol;Acc:HGNC:2316]	protein_coding	2149	1529	1553	1342	1351	1123
ENSG00000085721	chr16	15060022	15094317	-	54700	RRN3	RRN3 homolog, RNA polymerase I transcription factor [Source:HGNC Symbol;Acc:HGNC:30346]	protein_coding	1807	1164	1190	1921	1905	1604
ENSG00000085733	chr11	70398404	70436584	+	2017	CTTN	cortactin [Source:HGNC Symbol;Acc:HGNC:3338]	protein_coding	7384	6101	5288	4422	4491	4060
ENSG00000085741	chr11	76186325	76210736	-	7481	WNT11	wingless-type MMTV integration site family, member 11 [Source:HGNC Symbol;Acc:HGNC:12776]	protein_coding	4	3	1	8	1	6
ENSG00000085760	chr2	55236595	55269347	-	4528	MTIF2	mitochondrial translational initiation factor 2 [Source:HGNC Symbol;Acc:HGNC:7441]	protein_coding	1964	1455	1368	1556	1490	1299
ENSG00000085788	chr8	38225218	38275558	+	23259	DDHD2	DDHD domain containing 2 [Source:HGNC Symbol;Acc:HGNC:29106]	protein_coding	1360	928	955	1510	1443	1267
ENSG00000085831	chr1	51287258	51345116	-	22996	TTC39A	tetratricopeptide repeat domain 39A [Source:HGNC Symbol;Acc:HGNC:18657]	protein_coding	341	213	194	84	96	62
ENSG00000085832	chr1	51354263	51519328	-	2060	EPS15	epidermal growth factor receptor pathway substrate 15 [Source:HGNC Symbol;Acc:HGNC:3419]	protein_coding	2098	1420	1536	1515	1464	1173
ENSG00000085840	chr1	52372829	52404459	-	4998	ORC1	origin recognition complex, subunit 1 [Source:HGNC Symbol;Acc:HGNC:8487]	protein_coding	1141	872	822	1359	1466	1243
ENSG00000085871	chr4	139665768	139740745	+	4258	MGST2	microsomal glutathione S-transferase 2 [Source:HGNC Symbol;Acc:HGNC:7063]	protein_coding	301	190	218	56	69	52
ENSG00000085872	chr19	16517889	16542530	-	10523	CHERP	calcium homeostasis endoplasmic reticulum protein [Source:HGNC Symbol;Acc:HGNC:16930]	protein_coding	2343	2540	1875	1864	1764	1955
ENSG00000085978	chr2	233210051	233295674	+	55054	ATG16L1	autophagy related 16-like 1 [Source:HGNC Symbol;Acc:HGNC:21498]	protein_coding	1442	1127	1031	1375	1394	1285
ENSG00000085982	chr2	233475520	233566782	-	55230	USP40	ubiquitin specific peptidase 40 [Source:HGNC Symbol;Acc:HGNC:20069]	protein_coding	1686	1324	1268	1497	1634	1242
ENSG00000085998	chr1	46188682	46220305	-	55624	POMGNT1	protein O-linked mannose N-acetylglucosaminyltransferase 1 (beta 1,2-) [Source:HGNC Symbol;Acc:HGNC:19139]	protein_coding	1502	1281	1065	1632	1720	1570
ENSG00000085999	chr1	46247688	46278473	+	8438	RAD54L	RAD54-like (S. cerevisiae) [Source:HGNC Symbol;Acc:HGNC:9826]	protein_coding	1106	794	697	1302	1338	1199
ENSG00000086015	chr1	45786987	46036124	+	23139	MAST2	microtubule associated serine/threonine kinase 2 [Source:HGNC Symbol;Acc:HGNC:19035]	protein_coding	2719	2498	2077	2486	2851	2604
ENSG00000086061	chr9	33025211	33039907	+	3301	DNAJA1	DnaJ (Hsp40) homolog, subfamily A, member 1 [Source:HGNC Symbol;Acc:HGNC:5229]	protein_coding	5703	3960	3984	7271	7231	5763
ENSG00000086062	chr9	33104082	33167356	-	2683	B4GALT1	UDP-Gal:betaGlcNAc beta 1,4- galactosyltransferase, polypeptide 1 [Source:HGNC Symbol;Acc:HGNC:924]	protein_coding	794	712	631	507	476	457
ENSG00000086065	chr9	33264879	33282069	+	51510	CHMP5	charged multivesicular body protein 5 [Source:HGNC Symbol;Acc:HGNC:26942]	protein_coding	1152	805	704	849	785	615
ENSG00000086102	chr9	33290511	33371157	+	4799	NFX1	nuclear transcription factor, X-box binding 1 [Source:HGNC Symbol;Acc:HGNC:7803]	protein_coding	1271	981	919	1102	1044	1009
ENSG00000086159	chr12	49967194	49977139	+	363	AQP6	aquaporin 6, kidney specific [Source:HGNC Symbol;Acc:HGNC:639]	protein_coding	17	15	16	1	1	1
ENSG00000086189	chr5	62387254	62403939	-	27292	DIMT1	DIM1 dimethyladenosine transferase 1 homolog [Source:HGNC Symbol;Acc:HGNC:30217]	protein_coding	1056	913	835	843	840	769
ENSG00000086200	chr5	62403972	62628582	+	51194	IPO11	importin 11 [Source:HGNC Symbol;Acc:HGNC:20628]	protein_coding	1882	1355	1475	1690	1660	1487
ENSG00000086205	chr11	49146635	49208670	-	2346	FOLH1	folate hydrolase (prostate-specific membrane antigen) 1 [Source:HGNC Symbol;Acc:HGNC:3788]	protein_coding	0	0	0	0	0	0
ENSG00000086232	chr7	6022244	6059230	-	27102	EIF2AK1	eukaryotic translation initiation factor 2-alpha kinase 1 [Source:HGNC Symbol;Acc:HGNC:24921]	protein_coding	5212	4112	3930	5629	5182	4705
ENSG00000086288	chr7	37848597	37900401	+	51314	NME8	NME/NM23 family member 8 [Source:HGNC Symbol;Acc:HGNC:16473]	protein_coding	0	0	0	0	0	0
ENSG00000086289	chr7	37683843	37951941	+	54749	EPDR1	ependymin related 1 [Source:HGNC Symbol;Acc:HGNC:17572]	protein_coding	251	235	198	41	39	46
ENSG00000086300	chr7	26291895	26374329	+	29887	SNX10	sorting nexin 10 [Source:HGNC Symbol;Acc:HGNC:14974]	protein_coding	133	98	101	88	102	76
ENSG00000086475	chr10	13317424	13348298	-	22929	SEPHS1	selenophosphate synthetase 1 [Source:HGNC Symbol;Acc:HGNC:19685]	protein_coding	2384	1823	1621	3379	3313	2959
ENSG00000086504	chr16	367384	370527	-	10573	MRPL28	mitochondrial ribosomal protein L28 [Source:HGNC Symbol;Acc:HGNC:14484]	protein_coding	1829	1715	1449	1776	1822	1794
ENSG00000086506	chr16	180453	181181	+	3049	HBQ1	hemoglobin, theta 1 [Source:HGNC Symbol;Acc:HGNC:4833]	protein_coding	0	0	0	0	0	0
ENSG00000086544	chr19	40717103	40740860	+	80271	ITPKC	inositol-trisphosphate 3-kinase C [Source:HGNC Symbol;Acc:HGNC:14897]	protein_coding	376	351	307	299	323	286
ENSG00000086548	chr19	41750977	41772208	+	4680	CEACAM6	carcinoembryonic antigen-related cell adhesion molecule 6 (non-specific cross reacting antigen) [Source:HGNC Symbol;Acc:HGNC:1818]	protein_coding	0	0	0	0	0	0
ENSG00000086570	chr5	151504093	151568944	-	2196	FAT2	FAT atypical cadherin 2 [Source:HGNC Symbol;Acc:HGNC:3596]	protein_coding	0	1	0	2	4	0
ENSG00000086589	chr5	150690794	150701107	-	55696	RBM22	RNA binding motif protein 22 [Source:HGNC Symbol;Acc:HGNC:25503]	protein_coding	1871	1366	1413	2069	1794	1654
ENSG00000086598	chr12	123584531	123598577	+	10959	TMED2	transmembrane p24 trafficking protein 2 [Source:HGNC Symbol;Acc:HGNC:16996]	protein_coding	5424	4154	3876	3881	3716	3294
ENSG00000086619	chr1	236215555	236281985	-	56605	ERO1B	endoplasmic reticulum oxidoreductase beta [Source:HGNC Symbol;Acc:HGNC:14355]	protein_coding	215	143	161	151	138	106
ENSG00000086666	chr15	80059568	80138393	+	54469	ZFAND6	zinc finger, AN1-type domain 6 [Source:HGNC Symbol;Acc:HGNC:30164]	protein_coding	576	462	451	410	392	360
ENSG00000086696	chr16	82035004	82098534	+	3294	HSD17B2	hydroxysteroid (17-beta) dehydrogenase 2 [Source:HGNC Symbol;Acc:HGNC:5211]	protein_coding	0	0	0	0	0	0
ENSG00000086712	chrX	16786427	16844519	+	55787	TXLNG	taxilin gamma [Source:HGNC Symbol;Acc:HGNC:18578]	protein_coding	2229	1515	1461	1424	1528	1279
ENSG00000086717	chrX	18675909	18827921	+	5475	PPEF1	protein phosphatase, EF-hand calcium binding domain 1 [Source:HGNC Symbol;Acc:HGNC:9243]	protein_coding	1	0	2	2	2	4
ENSG00000086730	chr7	74199652	74229834	+	7462	LAT2	linker for activation of T cells family, member 2 [Source:HGNC Symbol;Acc:HGNC:12749]	protein_coding	4	4	5	2	4	5
ENSG00000086758	chrX	53532096	53686729	-	10075	HUWE1	HECT, UBA and WWE domain containing 1, E3 ubiquitin protein ligase [Source:HGNC Symbol;Acc:HGNC:30892]	protein_coding	13753	10561	9296	8412	8575	7905
ENSG00000086827	chr11	113733187	113773811	-	9183	ZW10	zw10 kinetochore protein [Source:HGNC Symbol;Acc:HGNC:13194]	protein_coding	1583	1132	1232	1134	1142	950
ENSG00000086848	chr11	111782195	111871581	-	79796	ALG9	ALG9, alpha-1,2-mannosyltransferase [Source:HGNC Symbol;Acc:HGNC:15672]	protein_coding	573	431	425	414	438	320
ENSG00000086967	chr19	50432903	50466321	+	4606	MYBPC2	myosin binding protein C, fast type [Source:HGNC Symbol;Acc:HGNC:7550]	protein_coding	0	0	0	0	1	0
ENSG00000086991	chr11	89324356	89498187	-	50507	NOX4	NADPH oxidase 4 [Source:HGNC Symbol;Acc:HGNC:7891]	protein_coding	0	0	0	0	0	0
ENSG00000087008	chr4	8366282	8440723	-	8310	ACOX3	acyl-CoA oxidase 3, pristanoyl [Source:HGNC Symbol;Acc:HGNC:121]	protein_coding	379	350	294	249	264	259
ENSG00000087053	chr11	95832882	95925315	-	8898	MTMR2	myotubularin related protein 2 [Source:HGNC Symbol;Acc:HGNC:7450]	protein_coding	909	646	659	661	629	560
ENSG00000087074	chr19	48872392	48876057	+	23645	PPP1R15A	protein phosphatase 1, regulatory subunit 15A [Source:HGNC Symbol;Acc:HGNC:14375]	protein_coding	599	486	430	440	526	482
ENSG00000087076	chr19	48813017	48836678	-	51171	HSD17B14	hydroxysteroid (17-beta) dehydrogenase 14 [Source:HGNC Symbol;Acc:HGNC:23238]	protein_coding	16	24	19	8	3	9
ENSG00000087077	chr7	100867138	100873454	+	7205	TRIP6	thyroid hormone receptor interactor 6 [Source:HGNC Symbol;Acc:HGNC:12311]	protein_coding	2757	2873	2266	698	831	903
ENSG00000087085	chr7	100889994	100896974	-	43	ACHE	acetylcholinesterase (Yt blood group) [Source:HGNC Symbol;Acc:HGNC:108]	protein_coding	6	17	7	33	35	37
ENSG00000087086	chr19	48965301	48966878	+	2512	FTL	ferritin, light polypeptide [Source:HGNC Symbol;Acc:HGNC:3999]	protein_coding	82895	74175	65614	52343	55864	47325
ENSG00000087087	chr7	100875111	100888664	+	51593	SRRT	serrate, RNA effector molecule [Source:HGNC Symbol;Acc:HGNC:24101]	protein_coding	4672	4381	3470	4864	4583	4363
ENSG00000087088	chr19	48954815	48961798	+	581	BAX	BCL2-associated X protein [Source:HGNC Symbol;Acc:HGNC:959]	protein_coding	2088	1996	1777	2116	2154	2135
ENSG00000087095	chr17	28041737	28196381	+	51701	NLK	nemo-like kinase [Source:HGNC Symbol;Acc:HGNC:29858]	protein_coding	518	350	368	433	426	375
ENSG00000087111	chr17	28553383	28571872	-	94005	PIGS	phosphatidylinositol glycan anchor biosynthesis, class S [Source:HGNC Symbol;Acc:HGNC:14937]	protein_coding	2098	1894	1645	2005	1915	1759
ENSG00000087116	chr5	179110851	179345430	-	9509	ADAMTS2	ADAM metallopeptidase with thrombospondin type 1 motif, 2 [Source:HGNC Symbol;Acc:HGNC:218]	protein_coding	3	1	0	0	0	0
ENSG00000087128	chr4	68447449	68497604	+	28983	TMPRSS11E	transmembrane protease, serine 11E [Source:HGNC Symbol;Acc:HGNC:24465]	protein_coding	0	0	0	0	0	0
ENSG00000087152	chr17	44191805	44200113	-	56970	ATXN7L3	ataxin 7-like 3 [Source:HGNC Symbol;Acc:HGNC:25416]	protein_coding	1662	1299	1254	1382	1379	1336
ENSG00000087157	chr17	78378640	78425114	+	9489	PGS1	phosphatidylglycerophosphate synthase 1 [Source:HGNC Symbol;Acc:HGNC:30029]	protein_coding	835	797	619	667	744	694
ENSG00000087191	chr17	63827152	63832026	+	5705	PSMC5	proteasome 26S subunit, ATPase 5 [Source:HGNC Symbol;Acc:HGNC:9552]	protein_coding	4725	3785	3423	4664	4323	3957
ENSG00000087206	chr5	176905005	177022633	-	51720	UIMC1	ubiquitin interaction motif containing 1 [Source:HGNC Symbol;Acc:HGNC:30298]	protein_coding	2171	1675	1525	1649	1624	1386
ENSG00000087237	chr16	56961850	56983845	+	1071	CETP	cholesteryl ester transfer protein, plasma [Source:HGNC Symbol;Acc:HGNC:1869]	protein_coding	0	0	1	0	0	0
ENSG00000087245	chr16	55389700	55506691	+	4313	MMP2	matrix metallopeptidase 2 [Source:HGNC Symbol;Acc:HGNC:7166]	protein_coding	0	0	0	0	0	0
ENSG00000087250	chr16	56589074	56591088	+	4504	MT3	metallothionein 3 [Source:HGNC Symbol;Acc:HGNC:7408]	protein_coding	0	1	1	0	0	0
ENSG00000087253	chr16	55508998	55586670	+	54947	LPCAT2	lysophosphatidylcholine acyltransferase 2 [Source:HGNC Symbol;Acc:HGNC:26032]	protein_coding	0	0	0	0	0	0
ENSG00000087258	chr16	56191390	56357444	+	2775	GNAO1	guanine nucleotide binding protein (G protein), alpha activating activity polypeptide O [Source:HGNC Symbol;Acc:HGNC:4389]	protein_coding	74	66	70	39	33	34
ENSG00000087263	chr16	56451490	56479100	+	55239	OGFOD1	2-oxoglutarate and iron-dependent oxygenase domain containing 1 [Source:HGNC Symbol;Acc:HGNC:25585]	protein_coding	2976	2051	2089	2618	2549	2086
ENSG00000087266	chr4	2793023	2841098	+	6452	SH3BP2	SH3-domain binding protein 2 [Source:HGNC Symbol;Acc:HGNC:10825]	protein_coding	1387	1170	993	1228	1218	1201
ENSG00000087269	chr4	2937933	2963385	-	8602	NOP14	NOP14 nucleolar protein [Source:HGNC Symbol;Acc:HGNC:16821]	protein_coding	2584	2006	1742	2009	1986	1821
ENSG00000087274	chr4	2843857	2930076	+	118	ADD1	adducin 1 (alpha) [Source:HGNC Symbol;Acc:HGNC:243]	protein_coding	4228	3505	3005	3310	3370	3101
ENSG00000087299	chr14	50237563	50312548	-	79944	L2HGDH	L-2-hydroxyglutarate dehydrogenase [Source:HGNC Symbol;Acc:HGNC:20499]	protein_coding	650	417	455	792	727	648
ENSG00000087301	chr14	52430590	52552522	-	57544	TXNDC16	thioredoxin domain containing 16 [Source:HGNC Symbol;Acc:HGNC:19965]	protein_coding	200	128	148	146	153	145
ENSG00000087302	chr14	51989475	52010691	+	51637	C14orf166	chromosome 14 open reading frame 166 [Source:HGNC Symbol;Acc:HGNC:23169]	protein_coding	2613	1754	1779	2524	2235	2044
ENSG00000087303	chr14	52004803	52069228	-	22795	NID2	nidogen 2 (osteonidogen) [Source:HGNC Symbol;Acc:HGNC:13389]	protein_coding	0	0	2	0	0	0
ENSG00000087338	chr2	69829642	69881396	+	64395	GMCL1	germ cell-less, spermatogenesis associated 1 [Source:HGNC Symbol;Acc:HGNC:23843]	protein_coding	451	399	349	441	426	414
ENSG00000087365	chr11	66050729	66069308	+	10992	SF3B2	splicing factor 3b, subunit 2, 145kDa [Source:HGNC Symbol;Acc:HGNC:10769]	protein_coding	9091	7432	6663	5520	5822	5101
ENSG00000087448	chr12	27780020	27803040	+	57542	KLHL42	kelch-like family member 42 [Source:HGNC Symbol;Acc:HGNC:29252]	protein_coding	460	315	317	959	1002	872
ENSG00000087460	chr20	58839718	58911192	+	2778	GNAS	GNAS complex locus [Source:HGNC Symbol;Acc:HGNC:4392]	protein_coding	14819	12217	10937	18208	17916	16207
ENSG00000087470	chr12	32679200	32745650	+	10059	DNM1L	dynamin 1-like [Source:HGNC Symbol;Acc:HGNC:2973]	protein_coding	2047	1420	1402	4010	4311	3629
ENSG00000087494	chr12	27958084	27972705	-	5744	PTHLH	parathyroid hormone-like hormone [Source:HGNC Symbol;Acc:HGNC:9607]	protein_coding	0	2	1	0	0	0
ENSG00000087495	chr20	59577509	59847711	+	116154	PHACTR3	phosphatase and actin regulator 3 [Source:HGNC Symbol;Acc:HGNC:15833]	protein_coding	0	0	0	0	0	0
ENSG00000087502	chr12	29337352	29381189	-	51290	ERGIC2	ERGIC and golgi 2 [Source:HGNC Symbol;Acc:HGNC:30208]	protein_coding	518	390	398	1200	1076	914
ENSG00000087510	chr20	56629302	56639283	+	7022	TFAP2C	transcription factor AP-2 gamma (activating enhancer binding protein 2 gamma) [Source:HGNC Symbol;Acc:HGNC:11744]	protein_coding	0	0	0	0	0	0
ENSG00000087586	chr20	56369389	56392337	-	6790	AURKA	aurora kinase A [Source:HGNC Symbol;Acc:HGNC:11393]	protein_coding	2723	1935	1935	4713	4416	3921
ENSG00000087589	chr20	56412112	56460387	+	57091	CASS4	Cas scaffolding protein family member 4 [Source:HGNC Symbol;Acc:HGNC:15878]	protein_coding	14	14	15	6	9	5
ENSG00000087842	chrX	15384799	15493564	-	8544	PIR	pirin (iron-binding nuclear protein) [Source:HGNC Symbol;Acc:HGNC:30048]	protein_coding	560	480	425	194	215	183
ENSG00000087884	chr11	77821109	77918432	+	28971	AAMDC	adipogenesis associated, Mth938 domain containing [Source:HGNC Symbol;Acc:HGNC:30205]	protein_coding	276	172	172	171	160	111
ENSG00000087903	chr19	5993164	6199572	-	5990	RFX2	regulatory factor X, 2 (influences HLA class II expression) [Source:HGNC Symbol;Acc:HGNC:9983]	protein_coding	339	303	282	218	226	184
ENSG00000087995	chr17	62423867	62450822	+	339175	METTL2A	methyltransferase like 2A [Source:HGNC Symbol;Acc:HGNC:25755]	protein_coding	625	474	448	675	664	556
ENSG00000088002	chr19	48552075	48599425	+	6820	SULT2B1	sulfotransferase family, cytosolic, 2B, member 1 [Source:HGNC Symbol;Acc:HGNC:11459]	protein_coding	33	30	46	10	14	16
ENSG00000088035	chr1	63367590	63438562	+	29929	ALG6	ALG6, alpha-1,3-glucosyltransferase [Source:HGNC Symbol;Acc:HGNC:23157]	protein_coding	193	169	189	210	271	203
ENSG00000088038	chr19	54137728	54155681	+	4849	CNOT3	CCR4-NOT transcription complex, subunit 3 [Source:HGNC Symbol;Acc:HGNC:7879]	protein_coding	1851	1831	1413	1373	1423	1417
ENSG00000088053	chr19	55013705	55038264	-	51206	GP6	glycoprotein VI (platelet) [Source:HGNC Symbol;Acc:HGNC:14388]	protein_coding	17	14	4	4	3	2
ENSG00000088179	chr2	119759631	119983818	+	5775	PTPN4	protein tyrosine phosphatase, non-receptor type 4 (megakaryocyte) [Source:HGNC Symbol;Acc:HGNC:9656]	protein_coding	727	569	458	558	539	426
ENSG00000088205	chr2	117814650	117832379	+	8886	DDX18	DEAD (Asp-Glu-Ala-Asp) box polypeptide 18 [Source:HGNC Symbol;Acc:HGNC:2741]	protein_coding	3575	2519	2521	3807	3813	3271
ENSG00000088247	chr19	6413348	6424794	-	8570	KHSRP	KH-type splicing regulatory protein [Source:HGNC Symbol;Acc:HGNC:6316]	protein_coding	9612	9261	7341	8572	8183	8065
ENSG00000088256	chr19	3094410	3124004	+	2767	GNA11	guanine nucleotide binding protein (G protein), alpha 11 (Gq class) [Source:HGNC Symbol;Acc:HGNC:4379]	protein_coding	2063	2233	1689	2097	2046	2190
ENSG00000088280	chr1	23428563	23484568	-	55616	ASAP3	ArfGAP with SH3 domain, ankyrin repeat and PH domain 3 [Source:HGNC Symbol;Acc:HGNC:14987]	protein_coding	848	759	612	177	195	184
ENSG00000088298	chr20	35115357	35147364	-	55741	EDEM2	ER degradation enhancer, mannosidase alpha-like 2 [Source:HGNC Symbol;Acc:HGNC:15877]	protein_coding	558	521	419	466	492	456
ENSG00000088305	chr20	32762385	32809356	+	1789	DNMT3B	DNA (cytosine-5-)-methyltransferase 3 beta [Source:HGNC Symbol;Acc:HGNC:2979]	protein_coding	540	403	410	516	503	408
ENSG00000088320	chr20	31475293	31484905	+	28954	REM1	RAS (RAD and GEM)-like GTP-binding 1 [Source:HGNC Symbol;Acc:HGNC:15922]	protein_coding	0	0	0	0	0	0
ENSG00000088325	chr20	31739271	31801805	+	22974	TPX2	TPX2, microtubule-associated [Source:HGNC Symbol;Acc:HGNC:1249]	protein_coding	10830	8094	7844	12065	11343	9676
ENSG00000088340	chr20	35558737	35607562	-	80307	FER1L4	fer-1-like family member 4, pseudogene (functional) [Source:HGNC Symbol;Acc:HGNC:15801]	unitary_pseudogene	560	549	442	60	79	82
ENSG00000088356	chr20	31944342	31952092	-	81572	PDRG1	p53 and DNA-damage regulated 1 [Source:HGNC Symbol;Acc:HGNC:16119]	protein_coding	585	493	478	963	1085	912
ENSG00000088367	chr20	36091504	36232799	+	2036	EPB41L1	erythrocyte membrane protein band 4.1-like 1 [Source:HGNC Symbol;Acc:HGNC:3378]	protein_coding	349	292	262	439	477	409
ENSG00000088386	chr13	98683801	98752654	-	6564	SLC15A1	solute carrier family 15 (oligopeptide transporter), member 1 [Source:HGNC Symbol;Acc:HGNC:10920]	protein_coding	0	0	0	0	0	0
ENSG00000088387	chr13	98793487	99086625	-	23348	DOCK9	dedicator of cytokinesis 9 [Source:HGNC Symbol;Acc:HGNC:14132]	protein_coding	402	284	278	374	360	306
ENSG00000088448	chr13	110878540	110915069	-	55608	ANKRD10	ankyrin repeat domain 10 [Source:HGNC Symbol;Acc:HGNC:20265]	protein_coding	897	656	650	895	859	769
ENSG00000088451	chr13	94574051	94596257	-	23483	TGDS	TDP-glucose 4,6-dehydratase [Source:HGNC Symbol;Acc:HGNC:20324]	protein_coding	250	161	209	193	159	160
ENSG00000088538	chr3	50675241	51384198	+	1795	DOCK3	dedicator of cytokinesis 3 [Source:HGNC Symbol;Acc:HGNC:2989]	protein_coding	0	0	0	1	4	6
ENSG00000088543	chr3	50558025	50571027	-	51161	C3orf18	chromosome 3 open reading frame 18 [Source:HGNC Symbol;Acc:HGNC:24837]	protein_coding	90	69	80	9	5	11
ENSG00000088682	chr16	57447425	57461275	+	57017	COQ9	coenzyme Q9 [Source:HGNC Symbol;Acc:HGNC:25302]	protein_coding	2506	2261	1937	1921	2002	1784
ENSG00000088726	chr3	12733525	12769457	-	55287	TMEM40	transmembrane protein 40 [Source:HGNC Symbol;Acc:HGNC:25620]	protein_coding	0	0	3	41	43	43
ENSG00000088727	chr3	47228026	47283451	-	64147	KIF9	kinesin family member 9 [Source:HGNC Symbol;Acc:HGNC:16666]	protein_coding	82	91	66	139	167	99
ENSG00000088756	chr18	6729718	6915716	+	79822	ARHGAP28	Rho GTPase activating protein 28 [Source:HGNC Symbol;Acc:HGNC:25509]	protein_coding	0	0	0	0	0	0
ENSG00000088766	chr20	6006090	6040053	+	54675	CRLS1	cardiolipin synthase 1 [Source:HGNC Symbol;Acc:HGNC:16148]	protein_coding	418	309	396	525	563	503
ENSG00000088782	chr20	157470	159163	+	140850	DEFB127	defensin, beta 127 [Source:HGNC Symbol;Acc:HGNC:16206]	protein_coding	0	0	0	0	0	0
ENSG00000088808	chr14	103733752	103847590	-	23368	PPP1R13B	protein phosphatase 1, regulatory subunit 13B [Source:HGNC Symbol;Acc:HGNC:14950]	protein_coding	958	812	656	530	506	438
ENSG00000088812	chr20	3471040	3651122	+	8455	ATRN	attractin [Source:HGNC Symbol;Acc:HGNC:885]	protein_coding	1921	1414	1395	1581	1511	1317
ENSG00000088826	chr20	4120980	4187747	+	54498	SMOX	spermine oxidase [Source:HGNC Symbol;Acc:HGNC:15862]	protein_coding	31	31	50	226	237	266
ENSG00000088827	chr20	3686970	3707128	-	6614	SIGLEC1	sialic acid binding Ig-like lectin 1, sialoadhesin [Source:HGNC Symbol;Acc:HGNC:11127]	protein_coding	4	4	6	0	0	1
ENSG00000088832	chr20	1368978	1393172	-	2280	FKBP1A	FK506 binding protein 1A, 12kDa [Source:HGNC Symbol;Acc:HGNC:3711]	protein_coding	4208	3635	3081	4337	3722	3621
ENSG00000088833	chr20	1442162	1473842	-	55968	NSFL1C	NSFL1 (p97) cofactor (p47) [Source:HGNC Symbol;Acc:HGNC:15912]	protein_coding	2443	1997	1858	1921	1952	1664
ENSG00000088836	chr20	3227417	3239190	-	83959	SLC4A11	solute carrier family 4, sodium borate transporter, member 11 [Source:HGNC Symbol;Acc:HGNC:16438]	protein_coding	144	142	103	312	269	296
ENSG00000088854	chr20	3249305	3407625	-	25943	C20orf194	chromosome 20 open reading frame 194 [Source:HGNC Symbol;Acc:HGNC:17721]	protein_coding	966	719	644	627	662	526
ENSG00000088876	chr20	2481817	2524702	-	79175	ZNF343	zinc finger protein 343 [Source:HGNC Symbol;Acc:HGNC:16017]	protein_coding	549	404	376	473	459	395
ENSG00000088881	chr20	2692878	2760108	+	57593	EBF4	early B-cell factor 4 [Source:HGNC Symbol;Acc:HGNC:29278]	protein_coding	35	45	29	31	40	42
ENSG00000088882	chr20	2794069	2800637	-	56265	CPXM1	carboxypeptidase X (M14 family), member 1 [Source:HGNC Symbol;Acc:HGNC:15771]	protein_coding	0	0	0	2	5	3
ENSG00000088888	chr20	3846799	3876123	+	57506	MAVS	mitochondrial antiviral signaling protein [Source:HGNC Symbol;Acc:HGNC:29233]	protein_coding	5440	4583	4128	3449	3563	3315
ENSG00000088899	chr20	3162617	3173592	-	9762	RP5-1187M17.10	Leucine zipper putative tumor suppressor 3 [Source:UniProtKB/Swiss-Prot;Acc:O60299]	protein_coding	601	644	464	204	216	263
ENSG00000088926	chr4	186265945	186288806	+	2160	F11	coagulation factor XI [Source:HGNC Symbol;Acc:HGNC:3529]	protein_coding	0	0	0	0	0	0
ENSG00000088930	chr20	21303304	21389827	+	22803	XRN2	5'-3' exoribonuclease 2 [Source:HGNC Symbol;Acc:HGNC:12836]	protein_coding	5720	4145	4240	5763	6007	4870
ENSG00000088970	chr20	21125983	21246622	+	55857	KIZ	kizuna centrosomal protein [Source:HGNC Symbol;Acc:HGNC:15865]	protein_coding	472	301	295	262	255	246
ENSG00000088986	chr12	120469850	120498493	+	8655	DYNLL1	dynein, light chain, LC8-type 1 [Source:HGNC Symbol;Acc:HGNC:15476]	protein_coding	5530	4138	4135	5840	5310	4488
ENSG00000088992	chr12	117038923	117099479	-	54997	TESC	tescalcin [Source:HGNC Symbol;Acc:HGNC:26065]	protein_coding	13	14	16	118	110	131
ENSG00000089006	chr20	17941597	17968980	-	27131	SNX5	sorting nexin 5 [Source:HGNC Symbol;Acc:HGNC:14969]	protein_coding	5025	3502	3584	3050	3096	2604
ENSG00000089009	chr12	112405190	112418838	-	6128	RPL6	ribosomal protein L6 [Source:HGNC Symbol;Acc:HGNC:10362]	protein_coding	39451	26562	27008	21418	21101	16853
ENSG00000089012	chr20	1629152	1657779	-	55423	SIRPG	signal-regulatory protein gamma [Source:HGNC Symbol;Acc:HGNC:15757]	protein_coding	0	0	0	0	0	1
ENSG00000089022	chr12	111841978	111902238	+	8550	MAPKAPK5	mitogen-activated protein kinase-activated protein kinase 5 [Source:HGNC Symbol;Acc:HGNC:6889]	protein_coding	1445	1092	1011	996	912	858
ENSG00000089041	chr12	121132819	121188032	+	5027	P2RX7	purinergic receptor P2X, ligand gated ion channel, 7 [Source:HGNC Symbol;Acc:HGNC:8537]	protein_coding	0	0	0	0	0	1
ENSG00000089048	chr20	13714322	13784886	-	51575	ESF1	ESF1 nucleolar pre-rRNA processing protein homolog [Source:HGNC Symbol;Acc:HGNC:15898]	protein_coding	1029	693	789	994	1095	828
ENSG00000089050	chr20	18486540	18497243	-	10741	RBBP9	retinoblastoma binding protein 9 [Source:HGNC Symbol;Acc:HGNC:9892]	protein_coding	546	373	392	508	507	377
ENSG00000089053	chr12	121308245	121399896	-	51433	ANAPC5	anaphase promoting complex subunit 5 [Source:HGNC Symbol;Acc:HGNC:15713]	protein_coding	6492	5196	4904	4013	4136	3521
ENSG00000089057	chr20	4852356	5010293	-	9962	SLC23A2	solute carrier family 23 (ascorbic acid transporter), member 2 [Source:HGNC Symbol;Acc:HGNC:10973]	protein_coding	1369	1089	979	1380	1384	1153
ENSG00000089060	chr12	113298759	113359493	-	80024	SLC8B1	solute carrier family 8 (sodium/lithium/calcium exchanger), member B1 [Source:HGNC Symbol;Acc:HGNC:26175]	protein_coding	248	254	167	206	185	187
ENSG00000089063	chr20	5068232	5113103	-	29058	TMEM230	transmembrane protein 230 [Source:HGNC Symbol;Acc:HGNC:15876]	protein_coding	2212	1722	1613	1846	1734	1591
ENSG00000089091	chr20	18383367	18467281	-	55184	DZANK1	double zinc ribbon and ankyrin repeat domains 1 [Source:HGNC Symbol;Acc:HGNC:15858]	protein_coding	81	76	51	94	75	58
ENSG00000089094	chr12	121429097	121581015	-	84678	KDM2B	lysine (K)-specific demethylase 2B [Source:HGNC Symbol;Acc:HGNC:13610]	protein_coding	873	795	663	557	608	581
ENSG00000089101	chr20	20052514	20360702	+	26074	CFAP61	cilia and flagella associated protein 61 [Source:HGNC Symbol;Acc:HGNC:15872]	protein_coding	1	0	0	0	0	2
ENSG00000089116	chr12	113462034	113472280	-	64211	LHX5	LIM homeobox 5 [Source:HGNC Symbol;Acc:HGNC:14216]	protein_coding	0	0	0	0	0	0
ENSG00000089123	chr20	13389392	13638940	-	55617	TASP1	taspase, threonine aspartase, 1 [Source:HGNC Symbol;Acc:HGNC:15859]	protein_coding	188	111	117	140	156	123
ENSG00000089127	chr12	112906777	112933222	+	4938	OAS1	2'-5'-oligoadenylate synthetase 1, 40/46kDa [Source:HGNC Symbol;Acc:HGNC:8086]	protein_coding	1	1	2	5	8	7
ENSG00000089154	chr12	120127203	120194710	-	10985	GCN1	GCN1 eIF2 alpha kinase activator homolog [Source:HGNC Symbol;Acc:HGNC:4199]	protein_coding	13782	12308	10574	6053	6657	6307
ENSG00000089157	chr12	120196686	120201235	-	6175	RPLP0	ribosomal protein, large, P0 [Source:HGNC Symbol;Acc:HGNC:10371]	protein_coding	80628	65855	60389	37646	38513	33153
ENSG00000089159	chr12	120210439	120265771	-	5829	PXN	paxillin [Source:HGNC Symbol;Acc:HGNC:9718]	protein_coding	7070	6659	5358	4959	5066	4963
ENSG00000089163	chr12	120302316	120313249	+	23409	SIRT4	sirtuin 4 [Source:HGNC Symbol;Acc:HGNC:14932]	protein_coding	128	97	99	52	47	61
ENSG00000089169	chr12	112570380	112898881	+	22895	RPH3A	rabphilin 3A [Source:HGNC Symbol;Acc:HGNC:17056]	protein_coding	0	1	0	0	0	0
ENSG00000089177	chr20	16272104	16573433	-	55614	KIF16B	kinesin family member 16B [Source:HGNC Symbol;Acc:HGNC:15869]	protein_coding	670	474	404	411	415	359
ENSG00000089195	chr20	5937235	5950558	-	51605	TRMT6	tRNA methyltransferase 6 [Source:HGNC Symbol;Acc:HGNC:20900]	protein_coding	876	622	609	1090	969	935
ENSG00000089199	chr20	5911430	5925361	+	1114	CHGB	chromogranin B [Source:HGNC Symbol;Acc:HGNC:1930]	protein_coding	31	24	17	18	13	8
ENSG00000089220	chr12	118135858	118145584	+	5037	PEBP1	phosphatidylethanolamine binding protein 1 [Source:HGNC Symbol;Acc:HGNC:8630]	protein_coding	10112	8715	7527	5751	5449	5037
ENSG00000089225	chr12	114353931	114408442	-	6910	TBX5	T-box 5 [Source:HGNC Symbol;Acc:HGNC:11604]	protein_coding	0	0	0	0	0	0
ENSG00000089234	chr12	111642146	111685986	-	8315	BRAP	BRCA1 associated protein [Source:HGNC Symbol;Acc:HGNC:1099]	protein_coding	842	616	537	517	479	493
ENSG00000089248	chr12	112013316	112023451	+	10961	ERP29	endoplasmic reticulum protein 29 [Source:HGNC Symbol;Acc:HGNC:13799]	protein_coding	3025	2144	1995	1830	2133	1760
ENSG00000089250	chr12	117208142	117452170	-	4842	NOS1	nitric oxide synthase 1 (neuronal) [Source:HGNC Symbol;Acc:HGNC:7872]	protein_coding	0	0	0	0	0	0
ENSG00000089280	chr16	31180110	31194871	+	2521	FUS	FUS RNA binding protein [Source:HGNC Symbol;Acc:HGNC:4010]	protein_coding	15486	12437	11383	15490	15461	13692
ENSG00000089289	chrX	70133449	70166324	+	3476	IGBP1	immunoglobulin (CD79A) binding protein 1 [Source:HGNC Symbol;Acc:HGNC:5461]	protein_coding	1923	1434	1305	1307	1339	1095
ENSG00000089327	chr19	35154730	35169883	+	53827	FXYD5	FXYD domain containing ion transport regulator 5 [Source:HGNC Symbol;Acc:HGNC:4029]	protein_coding	890	792	689	998	1042	1003
ENSG00000089335	chr19	34677639	34686397	+	55900	ZNF302	zinc finger protein 302 [Source:HGNC Symbol;Acc:HGNC:13848]	protein_coding	736	488	533	249	289	207
ENSG00000089351	chr19	34994784	35026471	+	57655	GRAMD1A	GRAM domain containing 1A [Source:HGNC Symbol;Acc:HGNC:29305]	protein_coding	1400	1394	1108	1003	1031	1126
ENSG00000089356	chr19	35115879	35124324	+	5349	FXYD3	FXYD domain containing ion transport regulator 3 [Source:HGNC Symbol;Acc:HGNC:4027]	protein_coding	0	0	0	1	4	0
ENSG00000089472	chrX	66162549	66268867	+	9843	HEPH	hephaestin [Source:HGNC Symbol;Acc:HGNC:4866]	protein_coding	0	0	0	0	0	0
ENSG00000089486	chr16	4510675	4538828	-	29965	CDIP1	cell death-inducing p53 target 1 [Source:HGNC Symbol;Acc:HGNC:13234]	protein_coding	6	1	6	96	114	92
ENSG00000089505	chr16	66566393	66579137	+	113540	CMTM1	CKLF-like MARVEL transmembrane domain containing 1 [Source:HGNC Symbol;Acc:HGNC:19172]	protein_coding	62	61	44	44	51	36
ENSG00000089558	chr17	42156891	42181278	-	23415	KCNH4	potassium channel, voltage gated eag related subfamily H, member 4 [Source:HGNC Symbol;Acc:HGNC:6253]	protein_coding	0	0	0	0	0	0
ENSG00000089597	chr11	62624826	62646726	-	23193	GANAB	glucosidase, alpha; neutral AB [Source:HGNC Symbol;Acc:HGNC:4138]	protein_coding	19220	15877	13978	10884	11351	10279
ENSG00000089639	chr19	19629476	19643667	-	51291	GMIP	GEM interacting protein [Source:HGNC Symbol;Acc:HGNC:24852]	protein_coding	593	561	471	255	281	256
ENSG00000089682	chrX	107064420	107118823	-	55285	RBM41	RNA binding motif protein 41 [Source:HGNC Symbol;Acc:HGNC:25617]	protein_coding	311	212	186	246	223	179
ENSG00000089685	chr17	78214186	78225636	+	332	BIRC5	baculoviral IAP repeat containing 5 [Source:HGNC Symbol;Acc:HGNC:593]	protein_coding	3693	3213	2796	4354	4036	3523
ENSG00000089692	chr12	6772512	6778455	+	3902	LAG3	lymphocyte-activation gene 3 [Source:HGNC Symbol;Acc:HGNC:6476]	protein_coding	93	55	62	62	54	72
ENSG00000089693	chr12	6747996	6767475	-	8079	MLF2	myeloid leukemia factor 2 [Source:HGNC Symbol;Acc:HGNC:7126]	protein_coding	5121	4654	3806	10056	9617	9143
ENSG00000089723	chr14	94026329	94048930	+	78990	OTUB2	OTU deubiquitinase, ubiquitin aldehyde binding 2 [Source:HGNC Symbol;Acc:HGNC:20351]	protein_coding	123	85	58	76	76	61
ENSG00000089737	chr14	94048291	94081245	-	57062	DDX24	DEAD (Asp-Glu-Ala-Asp) box helicase 24 [Source:HGNC Symbol;Acc:HGNC:13266]	protein_coding	5931	4519	4157	4698	4469	3911
ENSG00000089775	chr14	64449106	64505213	-	7597	ZBTB25	zinc finger and BTB domain containing 25 [Source:HGNC Symbol;Acc:HGNC:13112]	protein_coding	387	353	302	193	165	156
ENSG00000089818	chr12	8082211	8097771	+	25977	NECAP1	NECAP endocytosis associated 1 [Source:HGNC Symbol;Acc:HGNC:24539]	protein_coding	367	255	230	850	817	689
ENSG00000089820	chrX	153907367	153934999	-	393	ARHGAP4	Rho GTPase activating protein 4 [Source:HGNC Symbol;Acc:HGNC:674]	protein_coding	1170	1137	877	1207	1035	1058
ENSG00000089847	chr19	4183354	4224814	+	170961	ANKRD24	ankyrin repeat domain 24 [Source:HGNC Symbol;Acc:HGNC:29424]	protein_coding	24	32	32	7	11	11
ENSG00000089876	chr10	125836337	125896436	-	55760	DHX32	DEAH (Asp-Glu-Ala-His) box polypeptide 32 [Source:HGNC Symbol;Acc:HGNC:16717]	protein_coding	1548	1069	1125	1013	1007	849
ENSG00000089902	chr14	102592661	102730576	+	23186	RCOR1	REST corepressor 1 [Source:HGNC Symbol;Acc:HGNC:17441]	protein_coding	2431	1681	1683	1562	1549	1382
ENSG00000089916	chr14	76151916	76254342	+	55668	GPATCH2L	G patch domain containing 2-like [Source:HGNC Symbol;Acc:HGNC:20210]	protein_coding	1416	985	1013	990	1015	883
ENSG00000090006	chr19	40592883	40629818	+	8425	LTBP4	latent transforming growth factor beta binding protein 4 [Source:HGNC Symbol;Acc:HGNC:6717]	protein_coding	370	465	307	430	349	492
ENSG00000090013	chr19	40447789	40465840	-	645	BLVRB	biliverdin reductase B [Source:HGNC Symbol;Acc:HGNC:1063]	protein_coding	1079	1227	991	1108	1140	1219
ENSG00000090020	chr1	27098815	27166981	-	6548	SLC9A1	solute carrier family 9, subfamily A (NHE1, cation proton antiporter 1), member 1 [Source:HGNC Symbol;Acc:HGNC:11071]	protein_coding	574	500	391	577	554	550
ENSG00000090054	chr9	92031999	92115384	-	10558	SPTLC1	serine palmitoyltransferase, long chain base subunit 1 [Source:HGNC Symbol;Acc:HGNC:11277]	protein_coding	2429	1630	1754	2308	2382	1876
ENSG00000090060	chr14	96501433	96567111	+	10914	PAPOLA	poly(A) polymerase alpha [Source:HGNC Symbol;Acc:HGNC:14981]	protein_coding	5355	3902	4226	4255	4316	3672
ENSG00000090061	chr14	99481169	99535044	+	8812	CCNK	cyclin K [Source:HGNC Symbol;Acc:HGNC:1596]	protein_coding	1235	1028	928	1034	1007	887
ENSG00000090097	chr3	51957454	51974016	-	57060	PCBP4	poly(rC) binding protein 4 [Source:HGNC Symbol;Acc:HGNC:8652]	protein_coding	1176	1290	967	1117	1140	1100
ENSG00000090104	chr1	192575727	192580031	+	5996	RGS1	regulator of G-protein signaling 1 [Source:HGNC Symbol;Acc:HGNC:9991]	protein_coding	0	0	0	0	0	0
ENSG00000090238	chr16	30092314	30096915	-	83719	YPEL3	yippee-like 3 [Source:HGNC Symbol;Acc:HGNC:18327]	protein_coding	238	257	208	122	73	105
ENSG00000090263	chr7	141002610	141015228	-	51650	MRPS33	mitochondrial ribosomal protein S33 [Source:HGNC Symbol;Acc:HGNC:16634]	protein_coding	1253	842	902	1014	1000	776
ENSG00000090266	chr7	140690777	140722790	+	4708	NDUFB2	NADH dehydrogenase (ubiquinone) 1 beta subcomplex, 2, 8kDa [Source:HGNC Symbol;Acc:HGNC:7697]	protein_coding	2752	2261	2128	1802	1716	1479
ENSG00000090273	chr1	26900238	26946862	+	10726	NUDC	nudC nuclear distribution protein [Source:HGNC Symbol;Acc:HGNC:8045]	protein_coding	3861	3204	2727	3826	3595	3413
ENSG00000090316	chr4	1289851	1340147	+	10296	MAEA	macrophage erythroblast attacher [Source:HGNC Symbol;Acc:HGNC:13731]	protein_coding	1532	1511	1204	1331	1331	1398
ENSG00000090339	chr19	10270835	10286615	+	3383	ICAM1	intercellular adhesion molecule 1 [Source:HGNC Symbol;Acc:HGNC:5344]	protein_coding	2	0	1	1	3	1
ENSG00000090372	chr19	46719507	46746994	-	29888	STRN4	striatin, calmodulin binding protein 4 [Source:HGNC Symbol;Acc:HGNC:15721]	protein_coding	2824	3346	2456	2388	2379	2596
ENSG00000090376	chr12	66188879	66254622	+	11213	IRAK3	interleukin-1 receptor-associated kinase 3 [Source:HGNC Symbol;Acc:HGNC:17020]	protein_coding	0	0	0	0	0	0
ENSG00000090382	chr12	69348341	69354234	+	4069	LYZ	lysozyme [Source:HGNC Symbol;Acc:HGNC:6740]	protein_coding	0	0	0	3	5	6
ENSG00000090402	chr3	164978898	165078495	-	6476	SI	sucrase-isomaltase (alpha-glucosidase) [Source:HGNC Symbol;Acc:HGNC:10856]	protein_coding	0	0	0	0	0	0
ENSG00000090432	chr1	20499448	20508161	-	79594	MUL1	mitochondrial E3 ubiquitin protein ligase 1 [Source:HGNC Symbol;Acc:HGNC:25762]	protein_coding	1009	889	768	865	899	825
ENSG00000090447	chr16	4257186	4273075	-	7023	TFAP4	transcription factor AP-4 (activating enhancer binding protein 4) [Source:HGNC Symbol;Acc:HGNC:11745]	protein_coding	367	350	294	250	238	260
ENSG00000090470	chr15	65117379	65133836	-	10081	PDCD7	programmed cell death 7 [Source:HGNC Symbol;Acc:HGNC:8767]	protein_coding	580	474	451	705	697	576
ENSG00000090487	chr15	64963021	64990310	-	51324	SPG21	spastic paraplegia 21 (autosomal recessive, Mast syndrome) [Source:HGNC Symbol;Acc:HGNC:20373]	protein_coding	1442	1112	1092	1260	1314	1101
ENSG00000090512	chr3	186635969	186653141	+	26998	FETUB	fetuin B [Source:HGNC Symbol;Acc:HGNC:3658]	protein_coding	0	0	0	0	0	0
ENSG00000090520	chr3	186567403	186597203	+	51726	DNAJB11	DnaJ (Hsp40) homolog, subfamily B, member 11 [Source:HGNC Symbol;Acc:HGNC:14889]	protein_coding	1740	1334	1225	1492	1461	1182
ENSG00000090530	chr3	189956728	190122437	-	55214	P3H2	prolyl 3-hydroxylase 2 [Source:HGNC Symbol;Acc:HGNC:19317]	protein_coding	127	112	119	200	152	153
ENSG00000090534	chr3	184371935	184378144	-	7066	THPO	thrombopoietin [Source:HGNC Symbol;Acc:HGNC:11795]	protein_coding	0	1	3	1	2	2
ENSG00000090539	chr3	184380073	184390736	+	8646	CHRD	chordin [Source:HGNC Symbol;Acc:HGNC:1949]	protein_coding	37	46	26	28	37	36
ENSG00000090554	chr19	49474207	49486231	+	2323	FLT3LG	fms-related tyrosine kinase 3 ligand [Source:HGNC Symbol;Acc:HGNC:3766]	protein_coding	69	76	43	22	31	37
ENSG00000090565	chr16	425619	523011	+	9727	RAB11FIP3	RAB11 family interacting protein 3 (class II) [Source:HGNC Symbol;Acc:HGNC:17224]	protein_coding	944	955	741	661	710	685
ENSG00000090581	chr16	1351923	1364113	+	84572	GNPTG	N-acetylglucosamine-1-phosphate transferase, gamma subunit [Source:HGNC Symbol;Acc:HGNC:23026]	protein_coding	778	781	578	468	461	430
ENSG00000090612	chr12	133181409	133214831	+	10795	ZNF268	zinc finger protein 268 [Source:HGNC Symbol;Acc:HGNC:13061]	protein_coding	443	330	333	171	193	144
ENSG00000090615	chr12	132768909	132828858	-	2802	GOLGA3	golgin A3 [Source:HGNC Symbol;Acc:HGNC:4426]	protein_coding	2762	2291	1963	1377	1454	1356
ENSG00000090621	chr1	39560816	39576790	-	8761	PABPC4	poly(A) binding protein, cytoplasmic 4 (inducible form) [Source:HGNC Symbol;Acc:HGNC:8557]	protein_coding	9246	7815	6703	5987	6080	5397
ENSG00000090659	chr19	7739994	7747564	-	30835	CD209	CD209 molecule [Source:HGNC Symbol;Acc:HGNC:1641]	protein_coding	0	0	0	0	0	0
ENSG00000090661	chr19	8206736	8262421	+	79603	CERS4	ceramide synthase 4 [Source:HGNC Symbol;Acc:HGNC:23747]	protein_coding	395	408	348	362	358	271
ENSG00000090674	chr19	7522626	7534009	+	57192	MCOLN1	mucolipin 1 [Source:HGNC Symbol;Acc:HGNC:13356]	protein_coding	348	429	307	309	326	324
ENSG00000090686	chr1	21678298	21783606	-	84196	USP48	ubiquitin specific peptidase 48 [Source:HGNC Symbol;Acc:HGNC:18533]	protein_coding	1797	1292	1365	1701	1683	1416
ENSG00000090776	chrX	68828997	68842147	+	1947	EFNB1	ephrin-B1 [Source:HGNC Symbol;Acc:HGNC:3226]	protein_coding	200	192	185	258	248	276
ENSG00000090857	chr16	70113626	70162537	+	55066	PDPR	pyruvate dehydrogenase phosphatase regulatory subunit [Source:HGNC Symbol;Acc:HGNC:30264]	protein_coding	6382	4654	4383	4489	4438	3885
ENSG00000090861	chr16	70252295	70289543	-	16	AARS	alanyl-tRNA synthetase [Source:HGNC Symbol;Acc:HGNC:20]	protein_coding	12259	9876	9071	5934	6206	5878
ENSG00000090863	chr16	74447427	74607144	-	2734	GLG1	golgi glycoprotein 1 [Source:HGNC Symbol;Acc:HGNC:4316]	protein_coding	7822	6179	5655	3995	3737	3431
ENSG00000090889	chrX	70290090	70420832	+	24137	KIF4A	kinesin family member 4A [Source:HGNC Symbol;Acc:HGNC:13339]	protein_coding	3812	2720	2768	4942	4658	3828
ENSG00000090905	chr16	24729695	24827632	+	27327	TNRC6A	trinucleotide repeat containing 6A [Source:HGNC Symbol;Acc:HGNC:11969]	protein_coding	1500	1039	1009	1992	1824	1603
ENSG00000090924	chr19	39412585	39428415	+	64857	PLEKHG2	pleckstrin homology domain containing, family G (with RhoGef domain) member 2 [Source:HGNC Symbol;Acc:HGNC:29515]	protein_coding	262	243	182	260	312	269
ENSG00000090932	chr19	39498895	39508481	+	10683	DLL3	delta-like 3 (Drosophila) [Source:HGNC Symbol;Acc:HGNC:2909]	protein_coding	41	26	17	24	19	21
ENSG00000090971	chr19	55485004	55487568	+	57106	NAT14	N-acetyltransferase 14 (GCN5-related, putative) [Source:HGNC Symbol;Acc:HGNC:28918]	protein_coding	571	569	439	493	503	555
ENSG00000090975	chr12	122983480	123150015	-	57605	PITPNM2	phosphatidylinositol transfer protein, membrane-associated 2 [Source:HGNC Symbol;Acc:HGNC:21044]	protein_coding	637	696	543	505	528	552
ENSG00000090989	chr4	55853616	55905034	+	55763	EXOC1	exocyst complex component 1 [Source:HGNC Symbol;Acc:HGNC:30380]	protein_coding	773	556	537	434	484	399
ENSG00000091009	chr5	146203600	146289132	+	54439	RBM27	RNA binding motif protein 27 [Source:HGNC Symbol;Acc:HGNC:29243]	protein_coding	2709	1884	1826	2395	2511	2009
ENSG00000091010	chr5	146339024	146340520	+	5459	POU4F3	POU class 4 homeobox 3 [Source:HGNC Symbol;Acc:HGNC:9220]	protein_coding	2	1	1	3	2	1
ENSG00000091039	chr12	76351797	76559809	-	114882	OSBPL8	oxysterol binding protein-like 8 [Source:HGNC Symbol;Acc:HGNC:16396]	protein_coding	1351	880	885	1959	2055	1632
ENSG00000091073	chr7	76461676	76505995	+	113878	DTX2	deltex 2, E3 ubiquitin ligase [Source:HGNC Symbol;Acc:HGNC:15973]	protein_coding	164	200	147	174	172	191
ENSG00000091106	chr2	32224453	32265854	-	58484	NLRC4	NLR family, CARD domain containing 4 [Source:HGNC Symbol;Acc:HGNC:16412]	protein_coding	0	0	2	0	0	1
ENSG00000091127	chr7	105439661	105522267	-	54517	PUS7	pseudouridylate synthase 7 (putative) [Source:HGNC Symbol;Acc:HGNC:26033]	protein_coding	1772	1329	1361	1644	1596	1404
ENSG00000091128	chr7	108023548	108130356	-	22798	LAMB4	laminin, beta 4 [Source:HGNC Symbol;Acc:HGNC:6491]	protein_coding	0	0	0	0	1	1
ENSG00000091129	chr7	108147623	108456717	-	4897	NRCAM	neuronal cell adhesion molecule [Source:HGNC Symbol;Acc:HGNC:7994]	protein_coding	0	0	1	5	3	6
ENSG00000091136	chr7	107923799	108003255	-	3912	LAMB1	laminin, beta 1 [Source:HGNC Symbol;Acc:HGNC:6486]	protein_coding	63	61	52	262	264	216
ENSG00000091137	chr7	107660635	107717809	+	5172	SLC26A4	solute carrier family 26 (anion exchanger), member 4 [Source:HGNC Symbol;Acc:HGNC:8818]	protein_coding	4	6	1	15	13	13
ENSG00000091138	chr7	107765467	107803225	-	1811	SLC26A3	solute carrier family 26 (anion exchanger), member 3 [Source:HGNC Symbol;Acc:HGNC:3018]	protein_coding	0	0	0	0	0	0
ENSG00000091140	chr7	107890970	107931730	+	1738	DLD	dihydrolipoamide dehydrogenase [Source:HGNC Symbol;Acc:HGNC:2898]	protein_coding	2147	1533	1689	3238	3119	2645
ENSG00000091157	chr18	56651343	57036606	+	23335	WDR7	WD repeat domain 7 [Source:HGNC Symbol;Acc:HGNC:13490]	protein_coding	525	372	381	630	640	537
ENSG00000091164	chr18	56597208	56651600	-	9352	TXNL1	thioredoxin-like 1 [Source:HGNC Symbol;Acc:HGNC:12436]	protein_coding	1857	1352	1439	2061	1913	1672
ENSG00000091181	chr3	3066326	3126613	-	3568	IL5RA	interleukin 5 receptor, alpha [Source:HGNC Symbol;Acc:HGNC:6017]	protein_coding	1	0	1	0	1	0
ENSG00000091262	chr16	16148928	16223522	-	368	ABCC6	ATP-binding cassette, sub-family C (CFTR/MRP), member 6 [Source:HGNC Symbol;Acc:HGNC:57]	protein_coding	0	0	1	1	0	0
ENSG00000091317	chr3	32481312	32503408	-	54918	CMTM6	CKLF-like MARVEL transmembrane domain containing 6 [Source:HGNC Symbol;Acc:HGNC:19177]	protein_coding	1495	1075	1129	1140	1124	946
ENSG00000091409	chr2	172427354	172506282	+	3655	ITGA6	integrin, alpha 6 [Source:HGNC Symbol;Acc:HGNC:6142]	protein_coding	212	158	161	1522	1627	1299
ENSG00000091428	chr2	172735274	173052893	+	11069	RAPGEF4	Rap guanine nucleotide exchange factor (GEF) 4 [Source:HGNC Symbol;Acc:HGNC:16626]	protein_coding	27	20	13	10	19	10
ENSG00000091436	chr2	173075435	173268010	+	51776	AC013461.1	Mitogen-activated protein kinase kinase kinase MLT [Source:UniProtKB/Swiss-Prot;Acc:Q9NYL2]	protein_coding	1658	1145	1108	1796	1825	1544
ENSG00000091482	chrX	21705972	21758163	-	23676	SMPX	small muscle protein, X-linked [Source:HGNC Symbol;Acc:HGNC:11122]	protein_coding	0	0	0	0	0	0
ENSG00000091483	chr1	241497603	241519761	-	2271	FH	fumarate hydratase [Source:HGNC Symbol;Acc:HGNC:3700]	protein_coding	2486	1868	1820	3218	3181	2640
ENSG00000091490	chr4	25747427	25863760	-	23231	SEL1L3	sel-1 suppressor of lin-12-like 3 (C. elegans) [Source:HGNC Symbol;Acc:HGNC:29108]	protein_coding	65	57	48	35	50	35
ENSG00000091513	chr3	133745956	133779006	+	7018	TF	transferrin [Source:HGNC Symbol;Acc:HGNC:11740]	protein_coding	0	2	1	4	3	4
ENSG00000091527	chr3	133573730	133590261	+	55573	CDV3	CDV3 homolog (mouse) [Source:HGNC Symbol;Acc:HGNC:26928]	protein_coding	5091	3730	3771	4034	3957	3339
ENSG00000091536	chr17	18108706	18179802	+	51168	MYO15A	myosin XVA [Source:HGNC Symbol;Acc:HGNC:7594]	protein_coding	35	35	34	5	1	1
ENSG00000091542	chr17	18183078	18209954	+	54890	ALKBH5	alkB homolog 5, RNA demethylase [Source:HGNC Symbol;Acc:HGNC:25996]	protein_coding	1366	1223	1033	1265	1275	1189
ENSG00000091583	chr17	66212033	66256525	-	350	APOH	apolipoprotein H (beta-2-glycoprotein I) [Source:HGNC Symbol;Acc:HGNC:616]	protein_coding	0	0	0	0	0	0
ENSG00000091592	chr17	5499427	5619424	-	22861	NLRP1	NLR family, pyrin domain containing 1 [Source:HGNC Symbol;Acc:HGNC:14374]	protein_coding	2	5	3	5	8	6
ENSG00000091622	chr17	6451264	6556494	-	83394	PITPNM3	PITPNM family member 3 [Source:HGNC Symbol;Acc:HGNC:21043]	protein_coding	31	49	43	85	62	70
ENSG00000091640	chr17	4959226	4967872	-	9552	SPAG7	sperm associated antigen 7 [Source:HGNC Symbol;Acc:HGNC:11216]	protein_coding	1204	978	875	989	1010	875
ENSG00000091651	chr16	46689643	46698394	+	23594	ORC6	origin recognition complex, subunit 6 [Source:HGNC Symbol;Acc:HGNC:17151]	protein_coding	1193	990	968	1365	1348	1164
ENSG00000091656	chr8	76681219	76867285	+	79776	ZFHX4	zinc finger homeobox 4 [Source:HGNC Symbol;Acc:HGNC:30939]	protein_coding	0	0	0	0	0	0
ENSG00000091664	chr11	22338097	22379503	+	57084	SLC17A6	solute carrier family 17 (vesicular glutamate transporter), member 6 [Source:HGNC Symbol;Acc:HGNC:16703]	protein_coding	0	0	0	0	0	0
ENSG00000091704	chr7	130380339	130388114	+	1357	CPA1	carboxypeptidase A1 (pancreatic) [Source:HGNC Symbol;Acc:HGNC:2296]	protein_coding	0	0	0	0	0	0
ENSG00000091732	chr7	130018286	130051451	-	51530	ZC3HC1	zinc finger, C3HC-type containing 1 [Source:HGNC Symbol;Acc:HGNC:29913]	protein_coding	1749	1468	1292	1097	1103	928
ENSG00000091831	chr6	151656691	152129619	+	2099	ESR1	estrogen receptor 1 [Source:HGNC Symbol;Acc:HGNC:3467]	protein_coding	0	0	0	0	0	0
ENSG00000091844	chr6	153004459	153131249	-	26575	RGS17	regulator of G-protein signaling 17 [Source:HGNC Symbol;Acc:HGNC:14088]	protein_coding	0	0	0	0	0	0
ENSG00000091879	chr8	6499651	6563409	-	285	ANGPT2	angiopoietin 2 [Source:HGNC Symbol;Acc:HGNC:485]	protein_coding	0	0	0	0	0	0
ENSG00000091947	chr17	44011188	44023946	-	84336	TMEM101	transmembrane protein 101 [Source:HGNC Symbol;Acc:HGNC:28653]	protein_coding	981	850	778	720	757	634
ENSG00000091972	chr3	112332347	112362812	+	4345	CD200	CD200 molecule [Source:HGNC Symbol;Acc:HGNC:7203]	protein_coding	3	0	0	0	0	0
ENSG00000091986	chr3	112596794	112649530	-	151887	CCDC80	coiled-coil domain containing 80 [Source:HGNC Symbol;Acc:HGNC:30649]	protein_coding	272	191	174	1	11	3
ENSG00000092009	chr14	24505353	24508265	-	1215	CMA1	chymase 1, mast cell [Source:HGNC Symbol;Acc:HGNC:2097]	protein_coding	0	0	0	0	0	0
ENSG00000092010	chr14	24136158	24138967	+	5720	PSME1	proteasome activator subunit 1 [Source:HGNC Symbol;Acc:HGNC:9568]	protein_coding	2209	1589	1439	2000	2006	1614
ENSG00000092020	chr14	35085467	35122517	-	55012	PPP2R3C	protein phosphatase 2, regulatory subunit B'', gamma [Source:HGNC Symbol;Acc:HGNC:17485]	protein_coding	220	140	174	286	253	250
ENSG00000092036	chr14	22946228	22957161	-	54930	HAUS4	HAUS augmin-like complex, subunit 4 [Source:HGNC Symbol;Acc:HGNC:20163]	protein_coding	939	687	640	501	559	477
ENSG00000092051	chr14	23568035	23578800	-	84502	JPH4	junctophilin 4 [Source:HGNC Symbol;Acc:HGNC:20156]	protein_coding	0	3	0	1	0	1
ENSG00000092054	chr14	23412738	23435718	-	4625	MYH7	myosin, heavy chain 7, cardiac muscle, beta [Source:HGNC Symbol;Acc:HGNC:7577]	protein_coding	0	0	0	0	0	0
ENSG00000092067	chr14	23117304	23119616	-	1053	CEBPE	CCAAT/enhancer binding protein (C/EBP), epsilon [Source:HGNC Symbol;Acc:HGNC:1836]	protein_coding	0	0	0	0	0	2
ENSG00000092068	chr14	23125295	23183674	-	23428	SLC7A8	solute carrier family 7 (amino acid transporter light chain, L system), member 8 [Source:HGNC Symbol;Acc:HGNC:11066]	protein_coding	0	3	2	1	2	1
ENSG00000092094	chr14	20446411	20455105	-	55644	OSGEP	O-sialoglycoprotein endopeptidase [Source:HGNC Symbol;Acc:HGNC:18028]	protein_coding	737	527	451	498	489	390
ENSG00000092096	chr14	23346306	23352912	-	51310	SLC22A17	solute carrier family 22, member 17 [Source:HGNC Symbol;Acc:HGNC:23095]	protein_coding	104	107	88	116	133	146
ENSG00000092098	chr14	24146683	24160661	+	55072	RNF31	ring finger protein 31 [Source:HGNC Symbol;Acc:HGNC:16031]	protein_coding	736	768	609	816	767	797
ENSG00000092108	chr14	30622112	30735812	+	23256	SCFD1	sec1 family domain containing 1 [Source:HGNC Symbol;Acc:HGNC:20726]	protein_coding	857	654	698	1046	984	828
ENSG00000092140	chr14	30559123	30620063	+	55632	G2E3	G2/M-phase specific E3 ubiquitin protein ligase [Source:HGNC Symbol;Acc:HGNC:20338]	protein_coding	514	316	463	652	672	549
ENSG00000092148	chr14	31100112	31207804	-	25831	HECTD1	HECT domain containing E3 ubiquitin protein ligase 1 [Source:HGNC Symbol;Acc:HGNC:20157]	protein_coding	3156	2233	2290	3252	3466	2759
ENSG00000092199	chr14	21209136	21269494	-	3183	HNRNPC	heterogeneous nuclear ribonucleoprotein C (C1/C2) [Source:HGNC Symbol;Acc:HGNC:5035]	protein_coding	23893	16293	16271	18934	20014	15645
ENSG00000092200	chr14	21287939	21351301	+	57096	RPGRIP1	retinitis pigmentosa GTPase regulator interacting protein 1 [Source:HGNC Symbol;Acc:HGNC:13436]	protein_coding	1	5	0	0	0	0
ENSG00000092201	chr14	21351472	21384266	-	11198	SUPT16H	SPT16 homolog, facilitates chromatin remodeling subunit [Source:HGNC Symbol;Acc:HGNC:11465]	protein_coding	9030	6206	6458	9803	9435	7843
ENSG00000092203	chr14	21476597	21499175	+	9878	TOX4	TOX high mobility group box family member 4 [Source:HGNC Symbol;Acc:HGNC:20161]	protein_coding	1712	1284	1236	1345	1257	1065
ENSG00000092208	chr14	39114223	39136973	+	8487	GEMIN2	gem (nuclear organelle) associated protein 2 [Source:HGNC Symbol;Acc:HGNC:10884]	protein_coding	494	335	382	423	405	303
ENSG00000092295	chr14	24249114	24264432	-	7051	TGM1	transglutaminase 1 [Source:HGNC Symbol;Acc:HGNC:11777]	protein_coding	9	17	15	10	9	9
ENSG00000092330	chr14	24239643	24242674	-	26277	TINF2	TERF1 (TRF1)-interacting nuclear factor 2 [Source:HGNC Symbol;Acc:HGNC:11824]	protein_coding	347	283	270	305	288	257
ENSG00000092345	chr3	16586792	16670306	-	1618	DAZL	deleted in azoospermia-like [Source:HGNC Symbol;Acc:HGNC:2685]	protein_coding	0	0	0	0	0	0
ENSG00000092377	chrY	6910686	7091683	+	90665	TBL1Y	transducin (beta)-like 1, Y-linked [Source:HGNC Symbol;Acc:HGNC:18502]	protein_coding	0	0	0	0	0	0
ENSG00000092421	chr5	116443616	116574934	-	57556	SEMA6A	sema domain, transmembrane domain (TM), and cytoplasmic domain, (semaphorin) 6A [Source:HGNC Symbol;Acc:HGNC:10738]	protein_coding	15	11	11	2	0	0
ENSG00000092439	chr15	50552473	50686815	-	54822	TRPM7	transient receptor potential cation channel, subfamily M, member 7 [Source:HGNC Symbol;Acc:HGNC:17994]	protein_coding	1116	786	861	1016	1078	951
ENSG00000092445	chr15	41557675	41583586	+	7301	TYRO3	TYRO3 protein tyrosine kinase [Source:HGNC Symbol;Acc:HGNC:12446]	protein_coding	1044	881	779	789	839	755
ENSG00000092470	chr15	43826963	43868419	+	79968	WDR76	WD repeat domain 76 [Source:HGNC Symbol;Acc:HGNC:25773]	protein_coding	649	529	479	863	880	726
ENSG00000092529	chr15	42359500	42412318	+	825	CAPN3	calpain 3 [Source:HGNC Symbol;Acc:HGNC:1480]	protein_coding	136	83	73	16	15	21
ENSG00000092531	chr15	42491233	42545356	+	8773	SNAP23	synaptosomal-associated protein, 23kDa [Source:HGNC Symbol;Acc:HGNC:11131]	protein_coding	1017	701	673	811	718	608
ENSG00000092607	chr1	118883046	118989556	-	6913	TBX15	T-box 15 [Source:HGNC Symbol;Acc:HGNC:11594]	protein_coding	0	1	0	1	1	1
ENSG00000092621	chr1	119659798	119744215	+	26227	PHGDH	phosphoglycerate dehydrogenase [Source:HGNC Symbol;Acc:HGNC:8923]	protein_coding	1859	1806	1575	1989	2077	2049
ENSG00000092758	chr20	62816244	62841159	+	1299	COL9A3	collagen, type IX, alpha 3 [Source:HGNC Symbol;Acc:HGNC:2219]	protein_coding	0	1	1	0	0	1
ENSG00000092820	chr6	158765741	158819412	-	7430	EZR	ezrin [Source:HGNC Symbol;Acc:HGNC:12691]	protein_coding	19135	15775	13941	11219	11365	9972
ENSG00000092841	chr12	56158161	56163496	+	4637	MYL6	myosin, light chain 6, alkali, smooth muscle and non-muscle [Source:HGNC Symbol;Acc:HGNC:7587]	protein_coding	13473	10327	10319	8671	9117	7402
ENSG00000092847	chr1	35869808	35930528	+	26523	AGO1	argonaute RISC catalytic component 1 [Source:HGNC Symbol;Acc:HGNC:3262]	protein_coding	2021	1629	1487	2063	1973	1810
ENSG00000092850	chr1	36084075	36088275	+	27285	TEKT2	tektin 2 (testicular) [Source:HGNC Symbol;Acc:HGNC:11725]	protein_coding	1	1	1	2	3	2
ENSG00000092853	chr1	35720218	35769967	-	63967	CLSPN	claspin [Source:HGNC Symbol;Acc:HGNC:19715]	protein_coding	1460	990	940	2093	2010	1819
ENSG00000092871	chr17	35005990	35089319	-	117584	RFFL	ring finger and FYVE-like domain containing E3 ubiquitin protein ligase [Source:HGNC Symbol;Acc:HGNC:24821]	protein_coding	1654	1218	1164	1283	1395	1087
ENSG00000092929	chr17	75827225	75844717	-	201294	UNC13D	unc-13 homolog D (C. elegans) [Source:HGNC Symbol;Acc:HGNC:23147]	protein_coding	66	75	56	17	18	19
ENSG00000092931	chr17	76735865	76781449	+	79157	MFSD11	major facilitator superfamily domain containing 11 [Source:HGNC Symbol;Acc:HGNC:25458]	protein_coding	166	160	145	288	273	218
ENSG00000092964	chr8	26514275	26658178	+	1808	DPYSL2	dihydropyrimidinase-like 2 [Source:HGNC Symbol;Acc:HGNC:3014]	protein_coding	1774	1423	1311	2348	2418	2333
ENSG00000092969	chr1	218346235	218444619	+	7042	TGFB2	transforming growth factor, beta 2 [Source:HGNC Symbol;Acc:HGNC:11768]	protein_coding	11	3	5	5	2	3
ENSG00000092978	chr1	217426992	217631082	-	55105	GPATCH2	G patch domain containing 2 [Source:HGNC Symbol;Acc:HGNC:25499]	protein_coding	450	333	282	343	396	325
ENSG00000093000	chr22	45163841	45188015	+	10762	NUP50	nucleoporin 50kDa [Source:HGNC Symbol;Acc:HGNC:8065]	protein_coding	1785	1272	1259	2041	2111	1727
ENSG00000093009	chr22	19479459	19520612	+	8318	CDC45	cell division cycle 45 [Source:HGNC Symbol;Acc:HGNC:1739]	protein_coding	932	835	730	1364	1385	1201
ENSG00000093010	chr22	19941607	19969975	+	1312	COMT	catechol-O-methyltransferase [Source:HGNC Symbol;Acc:HGNC:2228]	protein_coding	3138	3359	2584	1551	1582	1723
ENSG00000093072	chr22	17178790	17221989	-	51816	CECR1	cat eye syndrome chromosome region, candidate 1 [Source:HGNC Symbol;Acc:HGNC:1839]	protein_coding	0	0	0	0	0	0
ENSG00000093100	chr22	17787652	17811497	-		XXbac-B461K10.4		processed_transcript	1352	1230	1053	923	959	907
ENSG00000093134	chr6	132722787	132734765	-	55350	VNN3	vanin 3 [Source:HGNC Symbol;Acc:HGNC:16431]	protein_coding	0	0	0	0	0	0
ENSG00000093144	chr6	127288710	127343609	-	55862	ECHDC1	ethylmalonyl-CoA decarboxylase 1 [Source:HGNC Symbol;Acc:HGNC:21489]	protein_coding	1949	1338	1385	1264	1225	963
[truncated: 58,505 more rows]
