# Supplementary material for: Mild oxidative stress protects against chemotherapy-induced hair loss
Source: Front Oncol. 2023 Jan 10;12:1078916. doi: 10.3389/fonc.2022.1078916 (PMC9872113; doi:10.3389/fonc.2022.1078916)
Supplement: Supplementary Table 2 — Processed and Filtered RNA-seq data. [file DataSheet_2.csv]

Ensembl Gene ID	Chromosome Name	Gene Start (bp)	Gene End (bp)	Strand	Entrez Gene ID	Associated Gene Name	Description	Biotype	DN000947	DN000948	DN000949	DN000950	DN000951	DN000952
ENSG00000000419	chr20	50934867	50958555	-	8813	DPM1	dolichyl-phosphate mannosyltransferase polypeptide 1, catalytic subunit [Source:HGNC Symbol;Acc:HGNC:3005]	protein_coding	33.1230798495674	26.8554988917295	32.3480752781431	70.1535605199802	70.2075740050869	56.1162342889057
ENSG00000000457	chr1	169849631	169894267	-	57147	SCYL3	SCY1-like, kinase-like 3 [Source:HGNC Symbol;Acc:HGNC:19285]	protein_coding	1.84842780990456	1.45082703807255	1.62316798142809	1.56985640432975	1.48562562833163	1.6013661360645
ENSG00000000460	chr1	169662007	169854080	+	55732	C1orf112	chromosome 1 open reading frame 112 [Source:HGNC Symbol;Acc:HGNC:25565]	protein_coding	4.763077239883	4.45682014584723	4.50347543400057	7.30261967891508	6.95654497744311	6.93893899872065
ENSG00000001036	chr6	143494811	143511690	-	2519	FUCA2	fucosidase, alpha-L- 2, plasma [Source:HGNC Symbol;Acc:HGNC:4008]	protein_coding	47.4051677011042	44.262084536338	46.6958453454387	41.308478015531	38.8406973075999	40.4247026845976
ENSG00000001084	chr6	53497341	53616970	-	2729	GCLC	glutamate-cysteine ligase, catalytic subunit [Source:HGNC Symbol;Acc:HGNC:4311]	protein_coding	3.74559870080378	3.11712638816488	3.46013176716756	3.52007239997471	3.70255988073904	3.28636442862656
ENSG00000001167	chr6	41072945	41099976	+	4800	NFYA	nuclear transcription factor Y, alpha [Source:HGNC Symbol;Acc:HGNC:7804]	protein_coding	15.4812276204065	14.7550683648869	16.0928511931732	28.2337409854708	26.6855876428726	25.7301576533315
ENSG00000001461	chr1	24415794	24472976	+	57185	NIPAL3	NIPA-like domain containing 3 [Source:HGNC Symbol;Acc:HGNC:25233]	protein_coding	2.27930275682898	1.9988575580961	2.28227451023186	0.735583318814042	0.554447445778329	0.57085568965582
ENSG00000001497	chrX	65512582	65534775	-	81887	LAS1L	LAS1-like, ribosome biogenesis factor [Source:HGNC Symbol;Acc:HGNC:25726]	protein_coding	33.4436018813551	34.3969705686132	33.0987996817709	30.0206545398911	32.9687936942049	33.066292577505
ENSG00000001629	chr7	92246234	92401384	+	54467	ANKIB1	ankyrin repeat and IBR domain containing 1 [Source:HGNC Symbol;Acc:HGNC:22215]	protein_coding	14.3719320087487	13.1443584709172	13.7148276773381	13.2993367651631	13.510923696577	12.4632458968612
ENSG00000001630	chr7	92112151	92142952	-	1595	CYP51A1	cytochrome P450, family 51, subfamily A, polypeptide 1 [Source:HGNC Symbol;Acc:HGNC:2649]	protein_coding	19.1397230364994	17.8790792454101	18.9076653401313	17.4999818119169	17.718799086849	18.4478587818671
ENSG00000001631	chr7	92198969	92246166	-	889	KRIT1	KRIT1, ankyrin repeat containing [Source:HGNC Symbol;Acc:HGNC:1573]	protein_coding	6.4441581847885	6.18022745131854	7.18430981188409	7.0236511321867	7.17220788139719	6.90399669935405
ENSG00000002016	chr12	912077	990053	-	5893	RAD52	RAD52 homolog, DNA repair protein [Source:HGNC Symbol;Acc:HGNC:9824]	protein_coding	4.38484073478752	4.29504463585182	4.89777736520935	3.95260800634416	4.08355547807679	4.97496399866962
ENSG00000002330	chr11	64269830	64284704	-	572	BAD	BCL2-associated agonist of cell death [Source:HGNC Symbol;Acc:HGNC:936]	protein_coding	11.5647396219832	15.3200441661641	11.3264983856766	11.8248611602374	8.98029379374116	13.1406178301776
ENSG00000002549	chr4	17577192	17607972	+	51056	LAP3	leucine aminopeptidase 3 [Source:HGNC Symbol;Acc:HGNC:18449]	protein_coding	18.6184882859157	18.1719604460793	18.7045919770119	22.7848360421127	21.7866764252913	21.38036264405
ENSG00000002586	chrX	2691179	2741309	+	4267	CD99	CD99 molecule [Source:HGNC Symbol;Acc:HGNC:7082]	protein_coding	20.3951336113307	20.6677978814489	20.2689342661451	21.8635345533775	21.287580976069	23.0074134294172
ENSG00000002822	chr7	1815793	2233243	-	8379	MAD1L1	MAD1 mitotic arrest deficient-like 1 (yeast) [Source:HGNC Symbol;Acc:HGNC:6762]	protein_coding	4.39033605788582	6.25600254442363	5.19696984285675	6.37611887715034	6.13340427744039	7.25919252843639
ENSG00000002834	chr17	38869859	38921770	+	3927	LASP1	LIM and SH3 protein 1 [Source:HGNC Symbol;Acc:HGNC:6513]	protein_coding	41.5887023941185	45.9367620465099	42.2543949394704	44.7428731502498	45.7107008164825	47.5335860808104
ENSG00000002919	chr17	48103357	48123074	+	29916	SNX11	sorting nexin 11 [Source:HGNC Symbol;Acc:HGNC:14975]	protein_coding	7.41522297268704	7.10832569820591	7.48470346822811	9.40952013522782	9.41960259450727	8.18796394353253
ENSG00000003056	chr12	8940363	8949955	-	4074	M6PR	mannose-6-phosphate receptor (cation dependent) [Source:HGNC Symbol;Acc:HGNC:6752]	protein_coding	22.5973263061609	20.5291720849576	21.4530906844496	50.5055254775268	47.4987861550167	45.6032141547056
ENSG00000003137	chr2	72129238	72148038	-	56603	CYP26B1	cytochrome P450, family 26, subfamily B, polypeptide 1 [Source:HGNC Symbol;Acc:HGNC:20581]	protein_coding	2.45093712451684	2.83245163526766	2.52089733061494	0.392660843273047	0.312915113268121	0.421348922391046
ENSG00000003249	chr16	90004865	90020128	-	79007	DBNDD1	dysbindin (dystrobrevin binding protein 1) domain containing 1 [Source:HGNC Symbol;Acc:HGNC:28455]	protein_coding	7.45353703002061	9.45195151179098	8.81223173407344	7.5564342892029	7.08976976743753	9.45274880667209
ENSG00000003393	chr2	201700554	201781189	-	57679	ALS2	amyotrophic lateral sclerosis 2 (juvenile) [Source:HGNC Symbol;Acc:HGNC:443]	protein_coding	7.53409081398028	7.10200220450048	7.29921025446157	6.64703185957337	6.39594820961526	6.09927152475307
ENSG00000003400	chr2	201182881	201229406	+	843	CASP10	caspase 10, apoptosis-related cysteine peptidase [Source:HGNC Symbol;Acc:HGNC:1500]	protein_coding	2.73026017733955	2.62859765808196	2.77832339023071	1.56832707138647	1.75889704999814	1.60851673982234
ENSG00000003402	chr2	201116104	201176687	+	8837	CFLAR	CASP8 and FADD-like apoptosis regulator [Source:HGNC Symbol;Acc:HGNC:1876]	protein_coding	3.05143869757675	2.9012911044748	3.02502631357957	3.16458457551376	3.16595589898158	3.04193851642186
ENSG00000003436	chr2	187464230	187565760	-	7035	TFPI	tissue factor pathway inhibitor (lipoprotein-associated coagulation inhibitor) [Source:HGNC Symbol;Acc:HGNC:11760]	protein_coding	7.55124720833548	6.58284724179808	8.27255424289755	4.96990414877994	5.1641454812338	4.77784390328799
ENSG00000003509	chr2	37231631	37253403	+	55471	NDUFAF7	NADH dehydrogenase (ubiquinone) complex I, assembly factor 7 [Source:HGNC Symbol;Acc:HGNC:28816]	protein_coding	8.115273325533	6.20162964845119	7.74677387446487	9.73609384732028	8.65184119999583	7.61777654326667
ENSG00000003756	chr3	50088908	50119021	+	10181	RBM5	RNA binding motif protein 5 [Source:HGNC Symbol;Acc:HGNC:9902]	protein_coding	13.4525084820187	12.3923148263406	12.828776761988	12.0240293223142	12.0255571384552	11.8097551441444
ENSG00000004059	chr7	127588345	127591705	+	381	ARF5	ADP-ribosylation factor 5 [Source:HGNC Symbol;Acc:HGNC:658]	protein_coding	108.476679496846	123.499418111827	112.857195395833	67.6826991677005	66.8280745816086	66.7553529366451
ENSG00000004139	chr17	28364356	28404049	+	23098	SARM1	sterile alpha and TIR motif containing 1 [Source:HGNC Symbol;Acc:HGNC:17074]	protein_coding	2.75333863322364	3.46194992324785	2.80358635264434	1.50519854316233	1.47269418979698	1.77426701994986
ENSG00000004142	chr17	28347177	28357522	-	26073	POLDIP2	polymerase (DNA-directed), delta interacting protein 2 [Source:HGNC Symbol;Acc:HGNC:23781]	protein_coding	129.790355929331	135.857330303978	134.236849988071	132.288975627518	132.293952811648	135.410414637199
ENSG00000004399	chr3	129555175	129606818	-	23129	PLXND1	plexin D1 [Source:HGNC Symbol;Acc:HGNC:9107]	protein_coding	16.6125209425993	21.693934090321	18.3867581061907	15.4255665982528	15.7562168399258	17.8460983878767
ENSG00000004455	chr1	33007940	33080996	-	204	AK2	adenylate kinase 2 [Source:HGNC Symbol;Acc:HGNC:362]	protein_coding	70.0046968776311	63.4717351790647	67.1487915173266	75.5839467929235	75.6274358091387	72.9953169726654
ENSG00000004478	chr12	2794953	2805423	+	2288	FKBP4	FK506 binding protein 4, 59kDa [Source:HGNC Symbol;Acc:HGNC:3720]	protein_coding	32.6872799847783	32.1129419992683	32.4656355600943	100.545675877551	105.230363354407	104.870462345638
ENSG00000004487	chr1	23019448	23083689	+	23028	KDM1A	lysine (K)-specific demethylase 1A [Source:HGNC Symbol;Acc:HGNC:29079]	protein_coding	28.6699318529091	28.6215230176706	29.0274416065296	34.838194908611	35.0578960679061	32.8053330443811
ENSG00000004534	chr3	49940007	50100045	+	10180	RBM6	RNA binding motif protein 6 [Source:HGNC Symbol;Acc:HGNC:9903]	protein_coding	14.2164941008427	11.7962601685752	12.4737554381976	12.8477715684099	13.137210796468	11.5283394504878
ENSG00000004660	chr17	3860315	3894891	-	84254	CAMKK1	calcium/calmodulin-dependent protein kinase kinase 1, alpha [Source:HGNC Symbol;Acc:HGNC:1469]	protein_coding	3.67144783982419	4.0640803739751	3.45331473616855	2.72728381180491	2.91837830845454	3.1770437052646
ENSG00000004700	chr12	21468911	21501669	-	5965	RECQL	RecQ helicase-like [Source:HGNC Symbol;Acc:HGNC:9948]	protein_coding	12.2717008028111	10.2901387178555	11.6108632404537	34.5212392613376	36.4186029344909	32.1072906618709
ENSG00000004766	chr7	93232340	93361121	+	55610	VPS50	VPS50 EARP/GARPII complex subunit [Source:HGNC Symbol;Acc:HGNC:25956]	protein_coding	1.20433297160964	0.909414934001616	1.31236455780999	1.63429237245498	1.57958209000693	1.63101992682519
ENSG00000004777	chr19	35774532	35788822	+	115703	ARHGAP33	Rho GTPase activating protein 33 [Source:HGNC Symbol;Acc:HGNC:23085]	protein_coding	2.75493769081172	4.19291550981175	3.48783945111556	3.93570046259079	3.88804608357666	4.6361046611489
ENSG00000004779	chr16	23581002	23596356	-	4706	NDUFAB1	NADH dehydrogenase (ubiquinone) 1, alpha/beta subcomplex, 1, 8kDa [Source:HGNC Symbol;Acc:HGNC:7694]	protein_coding	27.0088433745852	34.0099509044498	26.1666211641865	44.0228495188299	37.143591734446	43.5819624444414
ENSG00000004864	chr7	96120220	96322147	-	10165	SLC25A13	solute carrier family 25 (aspartate/glutamate carrier), member 13 [Source:HGNC Symbol;Acc:HGNC:10983]	protein_coding	11.4038985534992	10.2196551842367	11.6810320106638	26.6478824010647	25.842935753561	25.1529682962239
ENSG00000004866	chr7	116953238	117230103	+	7982	ST7	suppression of tumorigenicity 7 [Source:HGNC Symbol;Acc:HGNC:11351]	protein_coding	5.1495037611614	4.52271439887834	4.78818842111279	3.63974909180477	3.634062534479	2.778409123203
ENSG00000004897	chr17	47117703	47189422	-	996	CDC27	cell division cycle 27 [Source:HGNC Symbol;Acc:HGNC:1728]	protein_coding	14.1189499310461	12.8573169189873	14.8726860022742	20.5327866504898	21.9577823403041	19.7675103995381
ENSG00000004961	chrX	11111301	11123078	+	3052	HCCS	holocytochrome c synthase [Source:HGNC Symbol;Acc:HGNC:4837]	protein_coding	28.8504367546548	26.2546846832215	24.9056019357413	25.9272361575598	23.8474300247785	25.9501337043157
ENSG00000004975	chr17	7225341	7234545	-	1856	DVL2	dishevelled segment polarity protein 2 [Source:HGNC Symbol;Acc:HGNC:3086]	protein_coding	11.8097876900456	13.2355363676833	12.0240611377171	7.85223827145901	7.58850752497909	7.95268153631911
ENSG00000005007	chr19	18831938	18868236	+	5976	UPF1	UPF1 regulator of nonsense transcripts homolog (yeast) [Source:HGNC Symbol;Acc:HGNC:9962]	protein_coding	21.2680693963915	26.1666354358082	22.0368487097395	19.7800090061099	21.4670859404183	23.6474667374673
ENSG00000005020	chr7	26667062	26995239	-	8935	SKAP2	src kinase associated phosphoprotein 2 [Source:HGNC Symbol;Acc:HGNC:15687]	protein_coding	16.2823424434133	14.3661097390473	15.797548927898	15.1476471462641	16.0026584639677	15.2810261321654
ENSG00000005022	chrX	119468400	119471319	+	292	SLC25A5	solute carrier family 25 (mitochondrial carrier; adenine nucleotide translocator), member 5 [Source:HGNC Symbol;Acc:HGNC:10991]	protein_coding	536.712260038197	535.543805252875	547.793803967554	614.893489824013	625.244133164412	602.547103594413
ENSG00000005059	chr4	109560205	109688726	+	55013	CCDC109B	coiled-coil domain containing 109B [Source:HGNC Symbol;Acc:HGNC:26076]	protein_coding	3.48312769497708	3.42930369292759	3.52874333066723	7.16461904655975	7.39591936093252	6.47010199708663
ENSG00000005075	chr7	102473118	102478907	-	5439	POLR2J	polymerase (RNA) II (DNA directed) polypeptide J, 13.3kDa [Source:HGNC Symbol;Acc:HGNC:9197]	protein_coding	20.3067130070314	20.6511288024151	21.7847237852674	26.1590364001903	23.0505690704785	21.1158968333767
ENSG00000005100	chr17	5440912	5469060	-	56919	DHX33	DEAH (Asp-Glu-Ala-His) box polypeptide 33 [Source:HGNC Symbol;Acc:HGNC:16718]	protein_coding	21.2995387389518	19.2342886151971	19.2065867315118	19.3730977636994	19.4400009657882	19.150087825699
ENSG00000005156	chr17	34980494	35009743	+	3980	LIG3	ligase III, DNA, ATP-dependent [Source:HGNC Symbol;Acc:HGNC:6600]	protein_coding	7.98528690457249	7.30397797502384	7.75583083599955	8.84462819413153	9.23171037007599	9.67671530813973
ENSG00000005175	chr12	47661249	47706061	-	79657	RPAP3	RNA polymerase II associated protein 3 [Source:HGNC Symbol;Acc:HGNC:26151]	protein_coding	5.28178440631515	4.26734020207061	5.63863970847081	9.52416642102337	10.4705128747691	8.79837846457164
ENSG00000005189	chr16	20806429	20849668	+	81691	AC004381.6	Putative RNA exonuclease NEF-sp [Source:UniProtKB/Swiss-Prot;Acc:Q96IC2]	protein_coding	2.6103173333534	3.30999773601892	2.98723668881538	4.09926604023027	4.34356375902103	3.95632238664588
ENSG00000005194	chr16	57428169	57447528	-	57019	CIAPIN1	cytokine induced apoptosis inhibitor 1 [Source:HGNC Symbol;Acc:HGNC:28050]	protein_coding	44.2340521829556	42.9919246172573	41.6419118690004	39.9159999845507	42.3697948469593	37.4819062939075
ENSG00000005206	chr19	2328615	2354806	+	56928	SPPL2B	signal peptide peptidase like 2B [Source:HGNC Symbol;Acc:HGNC:30627]	protein_coding	11.2991451987974	18.4395501740161	12.5684891041872	9.38318488489943	8.09377457388217	11.9586286144047
ENSG00000005238	chr9	35104112	35116341	-	80256	FAM214B	family with sequence similarity 214, member B [Source:HGNC Symbol;Acc:HGNC:25666]	protein_coding	1.64867123341667	2.03306544251776	2.01845952448226	2.36349620007241	2.50382962413522	2.5128695142097
ENSG00000005243	chr17	48026167	48038030	-	51226	COPZ2	coatomer protein complex, subunit zeta 2 [Source:HGNC Symbol;Acc:HGNC:19356]	protein_coding	1.84068265551424	1.35594864935996	1.08009046987336	3.54618067533645	3.52792281072327	3.0853517394412
ENSG00000005249	chr7	107044649	107161811	+	5577	PRKAR2B	protein kinase, cAMP-dependent, regulatory, type II, beta [Source:HGNC Symbol;Acc:HGNC:9392]	protein_coding	2.04752621363663	1.6942977449432	1.933718900924	9.8341602979837	9.12079599265513	8.8746448651517
ENSG00000005302	chrX	11758159	11775753	+	10943	MSL3	male-specific lethal 3 homolog (Drosophila) [Source:HGNC Symbol;Acc:HGNC:7370]	protein_coding	6.6723419150512	5.70512622915544	6.39972088721144	5.96951611675431	5.39257086635658	5.20459321623423
ENSG00000005339	chr16	3725054	3880726	-	1387	CREBBP	CREB binding protein [Source:HGNC Symbol;Acc:HGNC:2348]	protein_coding	5.9343526434608	6.22780295225203	5.27893798056058	5.91517619431948	6.0204965004478	6.73941561919752
ENSG00000005436	chr2	75652000	75710989	-	6936	GCFC2	GC-rich sequence DNA-binding factor 2 [Source:HGNC Symbol;Acc:HGNC:1317]	protein_coding	6.98411451907029	6.52736802700671	6.91844419896663	4.9337258774657	4.45544095830984	3.80384067588813
ENSG00000005448	chr2	74421678	74425755	+	84058	WDR54	WD repeat domain 54 [Source:HGNC Symbol;Acc:HGNC:25770]	protein_coding	13.1042445975264	13.8731341007603	14.0218713239374	14.0530619212427	14.531582332343	15.1560784157574
ENSG00000005469	chr7	87345681	87399795	+	54677	CROT	carnitine O-octanoyltransferase [Source:HGNC Symbol;Acc:HGNC:2366]	protein_coding	0.261295161869819	0.261295161869819	0.261295161869819	2.07890986475473	2.23674429033371	1.96139509523934
ENSG00000005483	chr7	105014179	105114361	+	55904	KMT2E	lysine (K)-specific methyltransferase 2E [Source:HGNC Symbol;Acc:HGNC:18541]	protein_coding	7.62784038433651	6.92314007136391	7.33664118352778	7.16941601095786	7.19875964461637	7.47197137680542
ENSG00000005486	chr7	75842602	75888926	+	57414	RHBDD2	rhomboid domain containing 2 [Source:HGNC Symbol;Acc:HGNC:23082]	protein_coding	25.37142778656	31.2838404076665	26.5220552469925	30.8413790728932	29.9457501440343	35.538663825821
ENSG00000005513	chr16	981808	986979	+	30812	SOX8	SRY (sex determining region Y)-box 8 [Source:HGNC Symbol;Acc:HGNC:11203]	protein_coding	0.83686797171517	0.81933397629253	0.597035833564065	3.57728730740592	3.32375512602285	4.11056984710313
ENSG00000005700	chr6	82169983	82247754	-	25998	IBTK	inhibitor of Bruton agammaglobulinemia tyrosine kinase [Source:HGNC Symbol;Acc:HGNC:17853]	protein_coding	13.2370294886063	11.0084305962364	13.2475054911193	10.3276780971242	10.4470146957687	9.06869491692542
ENSG00000005801	chr11	3339261	3379222	-	7748	ZNF195	zinc finger protein 195 [Source:HGNC Symbol;Acc:HGNC:12986]	protein_coding	4.00381566201075	3.56382800556334	4.0684097688663	2.90977749233425	2.53595634402575	2.7909705963354
ENSG00000005810	chr13	77044655	77327050	-	23077	MYCBP2	MYC binding protein 2, E3 ubiquitin protein ligase [Source:HGNC Symbol;Acc:HGNC:23386]	protein_coding	5.86939662203093	5.0135930587165	5.38782310271283	4.749967747339	4.53991055755504	4.36964754157474
ENSG00000005812	chr13	76992598	77027195	-	26224	FBXL3	F-box and leucine-rich repeat protein 3 [Source:HGNC Symbol;Acc:HGNC:13599]	protein_coding	2.32021003476626	2.48080014822889	2.55730442380253	2.44546878055567	2.30163117926757	2.00795754215859
ENSG00000005882	chr17	50094737	50112152	+	5164	PDK2	pyruvate dehydrogenase kinase, isozyme 2 [Source:HGNC Symbol;Acc:HGNC:8810]	protein_coding	1.95928580722786	2.48446098996202	2.29583994109822	1.52001567787726	1.51467629558121	1.95888593523931
ENSG00000005884	chr17	50055968	50090481	+	3675	ITGA3	integrin, alpha 3 (antigen CD49C, alpha 3 subunit of VLA-3 receptor) [Source:HGNC Symbol;Acc:HGNC:6139]	protein_coding	8.58421959163748	10.5091921589667	9.45429503145607	21.2075301983164	21.3806756790387	23.4685287581865
ENSG00000005889	chrX	24149173	24216255	+	7543	ZFX	zinc finger protein, X-linked [Source:HGNC Symbol;Acc:HGNC:12869]	protein_coding	6.10385923756681	5.11735343980641	5.79750400843727	5.52022255929656	5.61839713050201	5.04932817272859
ENSG00000005893	chrX	120427827	120469365	-	3920	LAMP2	lysosomal-associated membrane protein 2 [Source:HGNC Symbol;Acc:HGNC:6501]	protein_coding	13.6657513056113	12.1182095904716	13.4713295651853	19.2794881642039	19.4663190297433	19.739383628552
ENSG00000006007	chr16	19501689	19522145	-	51573	GDE1	glycerophosphodiester phosphodiesterase 1 [Source:HGNC Symbol;Acc:HGNC:29644]	protein_coding	13.1356469448122	12.7215045837355	12.1038199388564	15.4243478263211	14.7073143332884	15.2732666402228
ENSG00000006015	chr19	18588685	18592336	+	55049	C19orf60	chromosome 19 open reading frame 60 [Source:HGNC Symbol;Acc:HGNC:26098]	protein_coding	3.22499382500066	5.7045895699697	3.76887285130816	2.05264852526031	1.74246422889439	2.33862337572517
ENSG00000006016	chr19	18572220	18607741	-	9244	CRLF1	cytokine receptor-like factor 1 [Source:HGNC Symbol;Acc:HGNC:2364]	protein_coding	4.40138874503993	5.90988506752678	4.63708821012233	12.1294943461911	12.4457322242395	16.1792348893252
ENSG00000006025	chr17	47807372	47821834	-	114881	OSBPL7	oxysterol binding protein-like 7 [Source:HGNC Symbol;Acc:HGNC:16387]	protein_coding	2.35589071922523	2.71394296010283	2.8541760931208	0.261295161869819	0.261295161869819	0.261295161869819
ENSG00000006062	chr17	45263121	45317040	-	9020	MAP3K14	mitogen-activated protein kinase kinase kinase 14 [Source:HGNC Symbol;Acc:HGNC:6853]	protein_coding	8.74791690320864	10.3298475711548	9.37486369633967	10.5091331875995	11.5914098994174	12.228068259298
ENSG00000006118	chr11	60924463	60937159	+	54972	TMEM132A	transmembrane protein 132A [Source:HGNC Symbol;Acc:HGNC:31092]	protein_coding	2.10568040603765	3.53266727610209	2.40995956135659	2.80550563750547	2.97282615484368	3.62876573264203
ENSG00000006125	chr17	35578046	35726409	+	163	AP2B1	adaptor-related protein complex 2, beta 1 subunit [Source:HGNC Symbol;Acc:HGNC:563]	protein_coding	137.546545634938	122.477391030979	127.755662263941	192.385301043101	186.553269954073	183.802369645542
ENSG00000006194	chr16	3263800	3301401	+	10127	ZNF263	zinc finger protein 263 [Source:HGNC Symbol;Acc:HGNC:13056]	protein_coding	5.93047349165832	5.99755385314069	5.23243522685215	5.35820299822252	5.51042795019837	5.08191417001887
ENSG00000006282	chr17	50543058	50555852	+	64847	SPATA20	spermatogenesis associated 20 [Source:HGNC Symbol;Acc:HGNC:26125]	protein_coding	18.4245076701547	22.2530418026016	19.3360408019265	13.6708201401234	13.3644033067559	15.0345426792889
ENSG00000006327	chr16	3018445	3022383	+	51330	TNFRSF12A	tumor necrosis factor receptor superfamily, member 12A [Source:HGNC Symbol;Acc:HGNC:18152]	protein_coding	6.55786693993695	10.8651989175986	7.82745854174556	20.3280113218262	20.4622985948297	23.3322212263408
ENSG00000006451	chr7	39623483	39708124	+	5898	RALA	v-ral simian leukemia viral oncogene homolog A (ras related) [Source:HGNC Symbol;Acc:HGNC:9839]	protein_coding	9.21395380580729	8.829791504914	9.67455435535322	12.922685787354	11.5469711656131	11.1570696477742
ENSG00000006453	chr7	98291651	98401068	-	55971	BAIAP2L1	BAI1-associated protein 2-like 1 [Source:HGNC Symbol;Acc:HGNC:21649]	protein_coding	6.94828298502764	7.77980543322897	7.3287275391823	2.17838193641563	2.52158400029899	2.33295804431495
ENSG00000006468	chr7	13891228	13991425	-	2115	ETV1	ets variant 1 [Source:HGNC Symbol;Acc:HGNC:3490]	protein_coding	1.17058862653507	1.13288940815157	1.02119728692328	2.60967160000459	2.49528220741232	2.42906957415726
ENSG00000006530	chr7	141551189	141655244	+	55750	AGK	acylglycerol kinase [Source:HGNC Symbol;Acc:HGNC:21869]	protein_coding	13.1089824787083	11.8841743468648	12.4752006827229	7.88192830481232	8.74492414860201	7.92053665998587
ENSG00000006534	chr11	68008578	68029282	+	221	ALDH3B1	aldehyde dehydrogenase 3 family, member B1 [Source:HGNC Symbol;Acc:HGNC:410]	protein_coding	4.32190180477549	5.67378704386831	4.6146582938092	1.18114765452809	1.10013718293383	1.02566758571533
ENSG00000006576	chr7	77798792	77957503	+	57157	PHTF2	putative homeodomain transcription factor 2 [Source:HGNC Symbol;Acc:HGNC:13411]	protein_coding	6.13048591826113	5.34877666383651	6.02568086339055	11.405410932475	11.5868756423833	10.7469053150719
ENSG00000006607	chr2	241356243	241494841	+	9855	FARP2	FERM, RhoGEF and pleckstrin domain protein 2 [Source:HGNC Symbol;Acc:HGNC:16460]	protein_coding	6.04442830059435	5.92442056446453	5.75652324838877	7.61954081804027	7.62502408262485	7.25909004350294
ENSG00000006625	chr7	30496621	30504844	-	79017	GGCT	gamma-glutamylcyclotransferase [Source:HGNC Symbol;Acc:HGNC:21705]	protein_coding	29.5170868616396	27.6870843812368	30.781444553003	53.4325269822297	53.7279869857226	46.4174071288538
ENSG00000006634	chr7	87876216	87909541	+	10926	DBF4	DBF4 zinc finger [Source:HGNC Symbol;Acc:HGNC:17364]	protein_coding	5.92855618058708	5.48811058181553	6.37667330343977	11.1715137146787	11.6309261124262	10.5920535877151
ENSG00000006652	chr7	112422968	112481017	+	3475	IFRD1	interferon-related developmental regulator 1 [Source:HGNC Symbol;Acc:HGNC:5456]	protein_coding	5.07928991399156	4.9557886608895	5.34700902531533	8.30636101134879	8.5507159132109	8.44179674077203
ENSG00000006695	chr17	14069496	14208677	+	1352	COX10	COX10 heme A:farnesyltransferase cytochrome c oxidase assembly factor [Source:HGNC Symbol;Acc:HGNC:2260]	protein_coding	11.5433737946668	9.7307533275196	10.8815950120985	10.1557365272346	9.89451004438605	9.7763727485819
ENSG00000006704	chr7	74453790	74602604	+	9569	GTF2IRD1	GTF2I repeat domain containing 1 [Source:HGNC Symbol;Acc:HGNC:4661]	protein_coding	8.99327421428313	9.98500702084378	9.18489024510542	7.27310850974821	7.69684995642903	8.99097991583395
ENSG00000006712	chr19	39385852	39391195	-	54623	PAF1	PAF1 homolog, Paf1/RNA polymerase II complex component [Source:HGNC Symbol;Acc:HGNC:25459]	protein_coding	23.4390726152783	25.0593791616681	24.7062836489506	24.1294978904131	26.1835810851996	25.1300511463061
ENSG00000006715	chr7	38722963	38932394	-	27072	VPS41	vacuolar protein sorting 41 homolog (S. cerevisiae) [Source:HGNC Symbol;Acc:HGNC:12713]	protein_coding	7.27551698417375	6.63323376576477	7.00249926515594	6.93854537486437	7.32621141144741	6.2446751922304
ENSG00000006740	chr17	12789539	12991643	+	9912	ARHGAP44	Rho GTPase activating protein 44 [Source:HGNC Symbol;Acc:HGNC:29096]	protein_coding	1.7704695039559	1.78368731929849	1.99573749601245	0.647405096579185	0.518160872676973	0.578421172882591
ENSG00000006744	chr17	12992391	13018187	-	60528	ELAC2	elaC ribonuclease Z 2 [Source:HGNC Symbol;Acc:HGNC:14198]	protein_coding	33.8769774251799	38.4287346295172	36.6246046487511	28.1705652207905	28.809229605054	30.2785770504175
ENSG00000006756	chrX	2903970	2929351	-	414	ARSD	arylsulfatase D [Source:HGNC Symbol;Acc:HGNC:717]	protein_coding	7.52130833121612	6.83658138364079	7.02605583707598	3.62710375005375	3.55719281770099	3.50945374411501
ENSG00000006831	chr12	1688574	1788678	+	79602	ADIPOR2	adiponectin receptor 2 [Source:HGNC Symbol;Acc:HGNC:24041]	protein_coding	19.8984088935093	18.18805651738	18.88687230541	36.9542803806442	35.7399793989312	35.8029664288285
ENSG00000006837	chr5	134286350	134371047	-	51265	CDKL3	cyclin-dependent kinase-like 3 [Source:HGNC Symbol;Acc:HGNC:15483]	protein_coding	2.01743172604907	1.34507682505674	2.00044002975334	1.40393632911618	1.37441674129485	1.10221844328634
ENSG00000007047	chr19	45079288	45305283	+	57787	MARK4	MAP/microtubule affinity-regulating kinase 4 [Source:HGNC Symbol;Acc:HGNC:13538]	protein_coding	4.2752755965216	5.75016963227058	4.65613932540137	4.37679466633705	4.60058242342829	4.96756436777038
ENSG00000007080	chr19	17933016	17943991	+	115098	CCDC124	coiled-coil domain containing 124 [Source:HGNC Symbol;Acc:HGNC:25171]	protein_coding	40.1660985086296	61.4758302407543	43.5342864637677	36.165767985759	32.0806703512959	44.002115561166
ENSG00000007168	chr17	2593210	2685615	+	5048	PAFAH1B1	platelet-activating factor acetylhydrolase 1b, regulatory subunit 1 (45kDa) [Source:HGNC Symbol;Acc:HGNC:8574]	protein_coding	21.0465394445227	19.2854443374936	21.0113514974492	25.2119076820227	25.9928504342529	24.4616002321219
ENSG00000007202	chr17	28614440	28645454	-	9703	KIAA0100	KIAA0100 [Source:HGNC Symbol;Acc:HGNC:28960]	protein_coding	51.7908327188222	49.2668163294225	49.5816426286222	45.3363256223864	48.1494366455109	48.445982533919
ENSG00000007255	chr19	45162928	45178237	-	79090	TRAPPC6A	trafficking protein particle complex 6A [Source:HGNC Symbol;Acc:HGNC:23069]	protein_coding	18.7673363413907	24.2108773308548	22.3735214742493	9.68713411640324	10.7428454870465	10.4670805779171
ENSG00000007264	chr19	3777970	3802129	-	4145	MATK	megakaryocyte-associated tyrosine kinase [Source:HGNC Symbol;Acc:HGNC:6906]	protein_coding	0.261295161869819	0.348185224296026	0.326595533715348	2.19478104027009	2.64048864070981	3.00650800095589
ENSG00000007341	chr1	112523518	112620825	-	54879	ST7L	suppression of tumorigenicity 7 like [Source:HGNC Symbol;Acc:HGNC:18441]	protein_coding	1.75999664475516	1.64595292836185	1.76889909917355	2.11032440824539	1.92850096662535	2.04190107288207
ENSG00000007372	chr11	31784792	31817961	-	5080	PAX6	paired box 6 [Source:HGNC Symbol;Acc:HGNC:8620]	protein_coding	1.9956351799949	1.93273533974821	1.94519568276741	1.37656198979489	1.46912881559089	1.475846758644
ENSG00000007376	chr16	784974	788397	-	113000	RPUSD1	RNA pseudouridylate synthase domain containing 1 [Source:HGNC Symbol;Acc:HGNC:14173]	protein_coding	5.90302335824863	9.21842537887865	6.66798060838461	8.33330293227721	7.184646048586	10.8898542607605
ENSG00000007384	chr16	58059	76355	-	64285	RHBDF1	rhomboid 5 homolog 1 (Drosophila) [Source:HGNC Symbol;Acc:HGNC:20561]	protein_coding	3.14199957532277	4.28166685841721	3.96077778479544	3.16475059086239	3.06984815816436	4.06765389580176
ENSG00000007392	chr16	188969	229463	-	55692	LUC7L	LUC7-like [Source:HGNC Symbol;Acc:HGNC:6723]	protein_coding	4.18290289405037	4.04660085913816	3.97975768710702	5.12606582507965	4.69659506576815	4.89169629351408
ENSG00000007516	chr16	1333601	1349441	+	8938	BAIAP3	BAI1-associated protein 3 [Source:HGNC Symbol;Acc:HGNC:948]	protein_coding	1.43853208436104	2.07662055598072	1.46381607042144	1.52807374400972	1.22723998122516	1.92348538306065
ENSG00000007520	chr16	1349240	1351911	-	115939	TSR3	TSR3, 20S rRNA accumulation, homolog (S. cerevisiae) [Source:HGNC Symbol;Acc:HGNC:14175]	protein_coding	22.8303732878276	32.736756369688	27.5321097337116	17.9545723750301	17.0639149244441	21.6401805215718
ENSG00000007541	chr16	566995	584136	+	9091	PIGQ	phosphatidylinositol glycan anchor biosynthesis, class Q [Source:HGNC Symbol;Acc:HGNC:14135]	protein_coding	4.87579559262478	7.56323800822129	5.83973887823713	3.65051042510944	3.51758394653863	5.00290940834616
ENSG00000007545	chr16	1612325	1677908	+	57585	CRAMP1	cramped chromatin regulator homolog 1 [Source:HGNC Symbol;Acc:HGNC:14122]	protein_coding	4.91904196817951	5.21703819285291	4.64905339412034	4.43231046319682	4.4497181789283	4.80178453728985
ENSG00000007866	chr6	35473597	35497076	-	7005	TEAD3	TEA domain family member 3 [Source:HGNC Symbol;Acc:HGNC:11716]	protein_coding	5.57859162284049	6.8899243747388	6.46699527839235	6.14989832705621	6.31523448367037	6.46845106384917
ENSG00000007923	chr1	6634168	6701924	-	55735	DNAJC11	DnaJ (Hsp40) homolog, subfamily C, member 11 [Source:HGNC Symbol;Acc:HGNC:25570]	protein_coding	33.6843867086533	35.1736261484203	33.7445744178909	32.3336556240341	33.5817434213325	34.8299366832335
ENSG00000007944	chr6	16129125	16148248	+	29116	MYLIP	myosin regulatory light chain interacting protein [Source:HGNC Symbol;Acc:HGNC:21155]	protein_coding	4.76354908013766	5.08835304234952	4.61415503400896	3.21298593167267	2.93748758894073	2.99388982882691
ENSG00000007968	chr1	23506430	23531220	-	1870	E2F2	E2F transcription factor 2 [Source:HGNC Symbol;Acc:HGNC:3114]	protein_coding	5.26354721379267	5.4996387769778	5.37692808162243	3.8768946028249	3.81262113437779	4.00826033479434
ENSG00000008018	chr6	170535117	170553341	-	5689	PSMB1	proteasome subunit beta 1 [Source:HGNC Symbol;Acc:HGNC:9537]	protein_coding	155.401882612083	142.900544693493	161.208614133092	129.878540765027	128.461260333045	118.219436815273
ENSG00000008083	chr6	15246296	15522040	+	3720	JARID2	jumonji, AT rich interactive domain 2 [Source:HGNC Symbol;Acc:HGNC:6196]	protein_coding	3.92202124785125	3.6843787489984	3.6756982292337	2.4511570887831	2.51635169398465	2.29768683103703
ENSG00000008128	chr1	1702730	1724324	-	728642	CDK11A	cyclin-dependent kinase 11A [Source:HGNC Symbol;Acc:HGNC:1730]	protein_coding	6.81642734605387	6.79301754755321	7.12971615581973	5.88591834088684	5.26567912315415	5.81910726949376
ENSG00000008130	chr1	1751232	1780457	-	65220	NADK	NAD kinase [Source:HGNC Symbol;Acc:HGNC:29831]	protein_coding	18.5442199642744	21.3029948845367	19.8890179223881	12.9448474714932	13.4869730171472	13.7801890084101
ENSG00000008256	chr7	6161776	6272644	-	9265	CYTH3	cytohesin 3 [Source:HGNC Symbol;Acc:HGNC:9504]	protein_coding	9.40081152082194	9.21282703191933	9.44588539100891	6.93745547676694	6.62403727178373	6.77491288227825
ENSG00000008277	chr7	87934143	88202889	+	53616	ADAM22	ADAM metallopeptidase domain 22 [Source:HGNC Symbol;Acc:HGNC:201]	protein_coding	0.975760196486837	0.770442514810055	0.920654693994925	2.1564401899619	2.20346457431477	2.05518721583801
ENSG00000008282	chr7	106090503	106112576	-	6856	SYPL1	synaptophysin-like 1 [Source:HGNC Symbol;Acc:HGNC:11507]	protein_coding	20.871808713137	17.7877358125745	21.1802460175899	31.4945730608843	32.6585080197493	30.3472512263247
ENSG00000008283	chr17	63432304	63446378	-	1534	CYB561	cytochrome b561 [Source:HGNC Symbol;Acc:HGNC:2571]	protein_coding	7.39335319064778	7.90981614370757	7.69281419712503	14.9293539856349	14.5489494849478	16.0057899058856
ENSG00000008294	chr17	50962174	51120865	-	9043	SPAG9	sperm associated antigen 9 [Source:HGNC Symbol;Acc:HGNC:14524]	protein_coding	24.1181650309312	21.5381808156399	22.7233012729388	22.8044073480077	22.9517265478422	21.8357019834772
ENSG00000008324	chr3	42581840	42595114	+	51188	SS18L2	synovial sarcoma translocation gene on chromosome 18-like 2 [Source:HGNC Symbol;Acc:HGNC:15593]	protein_coding	7.98910250616372	6.48532274836892	8.90382397178444	11.798321118279	10.3889043475634	11.5009865508293
ENSG00000008382	chr19	4343527	4360086	+	84954	MPND	MPN domain containing [Source:HGNC Symbol;Acc:HGNC:25934]	protein_coding	2.14692296165711	2.68439900985872	2.43929655897462	1.42925579060243	1.33409754284765	1.58870769142617
ENSG00000008394	chr12	16347142	16609259	+	4257	MGST1	microsomal glutathione S-transferase 1 [Source:HGNC Symbol;Acc:HGNC:7061]	protein_coding	6.74163175683956	6.21579610692614	6.79693554464189	3.00645505635976	2.76241472846899	2.84781697830753
ENSG00000008405	chr12	106991364	107093829	-	1407	CRY1	cryptochrome circadian clock 1 [Source:HGNC Symbol;Acc:HGNC:2384]	protein_coding	3.44205235466086	3.36527334683509	3.32224401820009	5.46616003961063	5.49017245433244	6.23898715240465
ENSG00000008441	chr19	12995608	13098796	+	4784	NFIX	nuclear factor I/X (CCAAT-binding transcription factor) [Source:HGNC Symbol;Acc:HGNC:7788]	protein_coding	15.308965092081	18.0744154381113	15.1248909413977	13.2920483527198	13.6313612180887	14.8801001689253
ENSG00000008710	chr16	2088710	2135898	-	5310	PKD1	polycystic kidney disease 1 (autosomal dominant) [Source:HGNC Symbol;Acc:HGNC:9008]	protein_coding	4.52410021486865	7.88398165692122	5.32106307369224	3.95610901078772	3.54012415104015	5.73194155496036
ENSG00000008838	chr17	40019097	40061215	-	9862	MED24	mediator complex subunit 24 [Source:HGNC Symbol;Acc:HGNC:22963]	protein_coding	14.997505089762	17.4808324367872	14.9241692775605	17.9572796773675	18.1560055264058	19.1624008314169
ENSG00000008853	chr8	22987417	23020199	+	23221	RHOBTB2	Rho-related BTB domain containing 2 [Source:HGNC Symbol;Acc:HGNC:18756]	protein_coding	2.45134228129634	3.13265966075987	2.66304194082428	4.02862956017661	3.98510390133605	4.55663782157367
ENSG00000008869	chr2	36968383	37084342	-	54497	HEATR5B	HEAT repeat containing 5B [Source:HGNC Symbol;Acc:HGNC:29273]	protein_coding	7.93078131375543	6.93058507193238	7.4666164393503	4.84247229836291	5.10163965526315	4.90646500017365
ENSG00000008952	chr3	169966635	169998373	+	7095	SEC62	SEC62 homolog, preprotein translocation factor [Source:HGNC Symbol;Acc:HGNC:11846]	protein_coding	15.4712070424882	11.8482443346204	13.0315404328495	10.6041172630885	9.91616163247673	9.90490142008741
ENSG00000008988	chr8	56067295	56074581	-	6224	RPS20	ribosomal protein S20 [Source:HGNC Symbol;Acc:HGNC:10405]	protein_coding	338.012352067213	309.538962608941	336.315778536468	340.813651037918	325.161932665139	281.116726022787
ENSG00000009307	chr1	114716913	114758676	-	7812	CSDE1	cold shock domain containing E1, RNA-binding [Source:HGNC Symbol;Acc:HGNC:29905]	protein_coding	130.75708554811	114.510568959552	125.489791022742	157.235268895079	150.988661085122	142.744999686205
ENSG00000009335	chr7	157138913	157269372	+	9690	UBE3C	ubiquitin protein ligase E3C [Source:HGNC Symbol;Acc:HGNC:16803]	protein_coding	36.7335519019431	34.3864966537681	36.6137541991261	26.0894399872748	26.5131950741318	26.1578027899859
ENSG00000009413	chr6	111299028	111483715	-	5980	REV3L	REV3-like, polymerase (DNA directed), zeta, catalytic subunit [Source:HGNC Symbol;Acc:HGNC:9968]	protein_coding	5.92162466819019	5.50130059669602	5.93929592133548	5.41698555223877	5.63865438194806	5.01463646040152
ENSG00000009780	chr1	27725979	27763122	+	199870	FAM76A	family with sequence similarity 76, member A [Source:HGNC Symbol;Acc:HGNC:28530]	protein_coding	1.51813606666334	1.53558513378819	1.57425650829307	1.87749716736044	1.91995619360487	1.5714413825913
ENSG00000009830	chr14	77274956	77320884	-	29954	POMT2	protein-O-mannosyltransferase 2 [Source:HGNC Symbol;Acc:HGNC:19743]	protein_coding	4.91264975197919	5.55463129265494	4.86486368746495	3.23396010550069	3.22707578762565	3.50944887376997
ENSG00000009844	chr6	142147162	142224689	+	51534	VTA1	vesicle (multivesicular body) trafficking 1 [Source:HGNC Symbol;Acc:HGNC:20954]	protein_coding	10.3632848186637	9.32426939579383	10.5910528509978	9.65066292068967	9.08288789558832	8.93373750369821
ENSG00000009950	chr7	73593194	73624543	-	51085	MLXIPL	MLX interacting protein-like [Source:HGNC Symbol;Acc:HGNC:12744]	protein_coding	4.65763337036309	5.84475252703963	4.50627519786473	1.57296439732752	1.88188258100756	2.075643950568
ENSG00000009954	chr7	73440398	73522278	-	9031	BAZ1B	bromodomain adjacent to zinc finger domain, 1B [Source:HGNC Symbol;Acc:HGNC:961]	protein_coding	49.9520435158575	43.6417233517648	47.4046132061309	67.9457058770227	70.5816981460724	66.4216910956977
ENSG00000010017	chr6	13621498	13711564	-	10048	RANBP9	RAN binding protein 9 [Source:HGNC Symbol;Acc:HGNC:13727]	protein_coding	15.5915002302526	13.6415024710621	13.8438900356039	21.2558856977254	18.8602099947032	19.0423078989887
ENSG00000010072	chr1	231337104	231355023	+	83932	SPRTN	SprT-like N-terminal domain [Source:HGNC Symbol;Acc:HGNC:25356]	protein_coding	3.7242170237347	3.16465524597362	3.2755941826508	3.75314205734842	3.87418874438194	3.49079913844183
ENSG00000010165	chr1	171781664	171814023	+	51603	METTL13	methyltransferase like 13 [Source:HGNC Symbol;Acc:HGNC:24248]	protein_coding	19.4284004670189	19.5772196031628	18.3303018757172	20.8723785257292	22.8041863937921	21.4441781608755
ENSG00000010219	chr12	4562204	4615302	+	8798	DYRK4	dual-specificity tyrosine-(Y)-phosphorylation regulated kinase 4 [Source:HGNC Symbol;Acc:HGNC:3095]	protein_coding	2.1398869810376	1.83202634356121	1.78388130382185	4.4236111598106	4.07613597614032	3.82945337534843
ENSG00000010244	chr17	32350117	32381886	+	7756	ZNF207	zinc finger protein 207 [Source:HGNC Symbol;Acc:HGNC:12998]	protein_coding	17.211390661547	15.4227693761489	16.8115396693323	20.2969925657805	19.5913290464106	20.6524606764776
ENSG00000010256	chr3	48599002	48610976	-	7384	UQCRC1	ubiquinol-cytochrome c reductase core protein I [Source:HGNC Symbol;Acc:HGNC:12585]	protein_coding	58.721106073846	72.74193953296	61.5452187352257	59.5108428263815	65.1072490692505	68.4224134494712
ENSG00000010270	chr7	38178222	38230671	+	83930	STARD3NL	STARD3 N-terminal like [Source:HGNC Symbol;Acc:HGNC:19169]	protein_coding	7.66740150923703	6.55848493453317	7.77617355747043	8.07084848716155	7.61419501474847	7.13216521584678
ENSG00000010278	chr12	6199715	6238271	+	928	CD9	CD9 molecule [Source:HGNC Symbol;Acc:HGNC:1709]	protein_coding	6.28812271216305	5.79498764994918	6.07798605432875	29.4932970100544	29.630279017684	27.9576917325694
ENSG00000010292	chr12	6493356	6531955	+	9918	NCAPD2	non-SMC condensin I complex, subunit D2 [Source:HGNC Symbol;Acc:HGNC:24305]	protein_coding	62.3948329812967	62.0449474395217	63.0163872545175	136.78883456577	137.529659918002	138.121875208282
ENSG00000010310	chr19	45668244	45683724	+	2696	GIPR	gastric inhibitory polypeptide receptor [Source:HGNC Symbol;Acc:HGNC:4271]	protein_coding	1.63915136194683	1.42072706878785	1.61405858608423	1.25803938855515	1.02611331279836	0.952634922944991
ENSG00000010318	chr3	52410561	52423641	+	51533	PHF7	PHD finger protein 7 [Source:HGNC Symbol;Acc:HGNC:18458]	protein_coding	1.805817087426	2.23597690936383	2.0375880753535	3.64511674517857	3.91758190767487	3.6775913761027
ENSG00000010322	chr3	52455118	52493071	+	11188	NISCH	nischarin [Source:HGNC Symbol;Acc:HGNC:18006]	protein_coding	13.8549711713182	16.3858798522702	15.225074884237	10.8469124854811	11.5654391524095	13.7709510184257
ENSG00000010361	chr19	49806869	49817376	-	80199	FUZ	fuzzy planar cell polarity protein [Source:HGNC Symbol;Acc:HGNC:26219]	protein_coding	8.81563384681477	10.7164636305766	7.9730706270612	5.52846330874948	5.83435275706368	6.75638690958399
ENSG00000010404	chrX	149476990	149521096	-	3423	IDS	iduronate 2-sulfatase [Source:HGNC Symbol;Acc:HGNC:5389]	protein_coding	7.2498676089237	6.59757734990553	6.45473781662375	5.72737124844394	5.45876380523554	5.59912646308853
ENSG00000010539	chr16	3222325	3236221	-	7752	ZNF200	zinc finger protein 200 [Source:HGNC Symbol;Acc:HGNC:12993]	protein_coding	2.19148139053277	1.98705812341536	2.0233075667699	2.00675684608637	2.44398714530475	1.62235267117539
ENSG00000010626	chr12	6873569	6914243	+	10233	LRRC23	leucine rich repeat containing 23 [Source:HGNC Symbol;Acc:HGNC:19138]	protein_coding	1.56751676193335	1.71359760548842	1.42478824319537	2.47996842604192	2.08851354039116	2.59930276257069
ENSG00000010704	chr6	26087281	26098343	+	3077	HFE	hemochromatosis [Source:HGNC Symbol;Acc:HGNC:4886]	protein_coding	7.09805332752646	6.28582665508223	6.79713051871755	7.06445335338248	6.93092079404173	6.71229552157477
ENSG00000010803	chr1	41027200	41242154	-	22955	SCMH1	sex comb on midleg homolog 1 (Drosophila) [Source:HGNC Symbol;Acc:HGNC:19003]	protein_coding	8.9611364285117	8.92223151072061	8.83277095664876	11.7061870982672	12.077694421865	12.0717942557304
ENSG00000010818	chr6	142751467	142945201	-	3097	HIVEP2	human immunodeficiency virus type I enhancer binding protein 2 [Source:HGNC Symbol;Acc:HGNC:4921]	protein_coding	1.19579078871315	0.988912903847628	0.956560460820304	2.03022485795027	2.03542919056012	1.9632610184378
ENSG00000011007	chr1	23743155	23762059	+	6924	TCEB3	transcription elongation factor B (SIII), polypeptide 3 (110kDa, elongin A) [Source:HGNC Symbol;Acc:HGNC:11620]	protein_coding	27.0799331992208	26.2598474934898	26.8320226027561	24.2954286139918	23.7567469760847	22.0981579324912
ENSG00000011009	chr1	23790970	23795539	+	11313	LYPLA2	lysophospholipase II [Source:HGNC Symbol;Acc:HGNC:6738]	protein_coding	24.3920054035716	30.7373584540181	27.3656769507364	20.4865719601112	20.6312946893247	25.070084568289
ENSG00000011021	chr1	11806096	11843144	+	1185	CLCN6	chloride channel, voltage-sensitive 6 [Source:HGNC Symbol;Acc:HGNC:2024]	protein_coding	8.16185129903475	7.95092816408596	6.92429236516704	5.56738256312675	5.4722099414153	5.2187448374076
ENSG00000011028	chr17	62627401	62693597	+	9902	MRC2	mannose receptor, C type 2 [Source:HGNC Symbol;Acc:HGNC:16875]	protein_coding	12.3976976972427	15.8647001303556	14.100334725026	9.12686222612606	9.33473928192951	10.8059182485101
ENSG00000011052	chr17	51153590	51171744	+	654364	NME1-NME2	NME1-NME2 readthrough [Source:HGNC Symbol;Acc:HGNC:33531]	protein_coding	615.502114233776	684.104606486671	628.00459381276	608.021592677331	613.047443661266	625.999544772008
ENSG00000011105	chr12	3077355	3286564	+	10867	TSPAN9	tetraspanin 9 [Source:HGNC Symbol;Acc:HGNC:21640]	protein_coding	3.24553627112499	3.99061143453248	3.47827647980518	7.67897874816443	8.31880873329914	8.72539523775472
ENSG00000011114	chr14	93237550	93333092	-	55727	BTBD7	BTB (POZ) domain containing 7 [Source:HGNC Symbol;Acc:HGNC:18269]	protein_coding	4.34209182135532	3.67066180298723	3.89657180815379	3.23010799760036	3.37239041066175	3.03363064851567
ENSG00000011132	chr19	3750819	3761699	-	9546	APBA3	amyloid beta (A4) precursor protein-binding, family A, member 3 [Source:HGNC Symbol;Acc:HGNC:580]	protein_coding	4.19945832328161	6.32434364642079	4.41327971196875	2.87176415779904	3.18890506377221	4.52273914807504
ENSG00000011143	chr17	58205437	58219605	-	54903	MKS1	Meckel syndrome, type 1 [Source:HGNC Symbol;Acc:HGNC:7121]	protein_coding	6.0281754190544	5.02846934138902	5.56580157125711	6.6117733988107	6.96388230627942	6.75011104854863
ENSG00000011198	chr3	43690113	43734371	+	51099	ABHD5	abhydrolase domain containing 5 [Source:HGNC Symbol;Acc:HGNC:21396]	protein_coding	3.50788037576447	3.14818490007987	3.22554945844145	3.93176633577892	3.94184513058606	3.34881276470761
ENSG00000011243	chr19	15380048	15419141	-	26993	AKAP8L	A kinase (PRKA) anchor protein 8-like [Source:HGNC Symbol;Acc:HGNC:29857]	protein_coding	15.1766726586216	16.7108958717491	15.1256493619507	11.4777487725087	11.9654654020392	12.7123110506536
ENSG00000011258	chr17	51177425	51260163	-	54799	MBTD1	mbt domain containing 1 [Source:HGNC Symbol;Acc:HGNC:19866]	protein_coding	6.10294731158758	5.13916104538063	5.78950002431255	4.31928465588051	4.29520782528955	4.30643721129035
ENSG00000011260	chr17	51260528	51297936	+	51096	UTP18	UTP18 small subunit (SSU) processome component [Source:HGNC Symbol;Acc:HGNC:24274]	protein_coding	30.3844807256225	29.7131802157173	30.7081159639004	37.5026275665805	36.8359972047571	33.0359870404878
ENSG00000011275	chr7	5620047	5781739	-	54476	RNF216	ring finger protein 216 [Source:HGNC Symbol;Acc:HGNC:21698]	protein_coding	14.5420079655487	13.7585963556446	13.367110861631	13.7645636447436	13.3679799550179	13.6496989538444
ENSG00000011295	chr17	15999380	16045015	+	54902	TTC19	tetratricopeptide repeat domain 19 [Source:HGNC Symbol;Acc:HGNC:26006]	protein_coding	8.75425396652157	7.91262929568729	8.98874841394798	9.2250169792311	8.5953186002895	8.57700891460992
ENSG00000011304	chr19	797075	812327	+	5725	PTBP1	polypyrimidine tract binding protein 1 [Source:HGNC Symbol;Acc:HGNC:9583]	protein_coding	69.4444929395667	90.0366191274435	75.1185055826166	77.6565415711906	76.1787636547476	86.7060938957202
ENSG00000011376	chr3	45388506	45549421	+	23395	LARS2	leucyl-tRNA synthetase 2, mitochondrial [Source:HGNC Symbol;Acc:HGNC:17095]	protein_coding	7.99701346414093	8.39686625124988	8.22107407554804	12.826674448595	14.248762056155	13.8618222978764
ENSG00000011405	chr11	17077730	17207983	-	5286	PIK3C2A	phosphatidylinositol-4-phosphate 3-kinase, catalytic subunit type 2 alpha [Source:HGNC Symbol;Acc:HGNC:8971]	protein_coding	10.6554574178556	9.09748298507023	10.8160325093066	6.40203687515941	7.1444421487799	6.71369722666399
ENSG00000011422	chr19	43646095	43670547	-	5329	PLAUR	plasminogen activator, urokinase receptor [Source:HGNC Symbol;Acc:HGNC:9053]	protein_coding	0.599939287402052	0.4433134354695	0.395791311697844	4.71275238414917	4.99741970902919	5.7404571667672
ENSG00000011426	chr7	36389806	36453791	+	54443	ANLN	anillin actin binding protein [Source:HGNC Symbol;Acc:HGNC:14082]	protein_coding	68.4795196974753	61.6708589049169	69.47210826632	102.143315919751	106.707819579611	94.3091645043877
ENSG00000011451	chr19	15419980	15449951	-	58525	WIZ	widely interspaced zinc finger motifs [Source:HGNC Symbol;Acc:HGNC:30917]	protein_coding	9.45943881234899	13.2279671816364	10.9555896394063	9.10316857168244	8.08420120586601	10.4109877880887
ENSG00000011454	chr9	122940833	123104866	+	2844	RABGAP1	RAB GTPase activating protein 1 [Source:HGNC Symbol;Acc:HGNC:17155]	protein_coding	10.8408141223198	9.53552953258185	10.7950172299757	10.0521386868899	10.3707405167043	10.2226775314531
ENSG00000011478	chr19	45692483	45703989	+	54814	QPCTL	glutaminyl-peptide cyclotransferase-like [Source:HGNC Symbol;Acc:HGNC:25952]	protein_coding	11.4839716713387	14.1972562882098	12.0744101712402	9.799187427675	10.0989649694779	10.5591269986628
ENSG00000011485	chr19	46346994	46392981	+	5536	PPP5C	protein phosphatase 5, catalytic subunit [Source:HGNC Symbol;Acc:HGNC:9322]	protein_coding	14.993037388316	17.1044527670169	16.4017493238477	17.5531596056722	17.3758482515344	18.7534575854622
ENSG00000011523	chr2	65056366	65087004	+	23177	CEP68	centrosomal protein 68kDa [Source:HGNC Symbol;Acc:HGNC:29076]	protein_coding	4.84144741001095	4.7747187566731	4.98478724159983	2.32464181725882	2.33060086616338	2.40413770532664
ENSG00000011566	chr2	39249266	39437312	-	8491	MAP4K3	mitogen-activated protein kinase kinase kinase kinase 3 [Source:HGNC Symbol;Acc:HGNC:6865]	protein_coding	4.21540150189261	3.56478081541909	4.26448231165545	4.43585293607975	4.54734903633404	4.17945906535243
ENSG00000011638	chr16	21158377	21180616	+	57146	TMEM159	transmembrane protein 159 [Source:HGNC Symbol;Acc:HGNC:30136]	protein_coding	2.84934089931467	2.90179056148565	2.66652147046554	3.43457206600202	2.67158509117947	2.54516189189385
ENSG00000012048	chr17	43044295	43170245	-	672	BRCA1	breast cancer 1, early onset [Source:HGNC Symbol;Acc:HGNC:1100]	protein_coding	8.55113694237012	7.48767342597206	8.87095705527682	11.2167065097121	11.8468818790331	11.1697721269182
ENSG00000012061	chr19	45407333	45478828	-	2067	ERCC1	excision repair cross-complementation group 1 [Source:HGNC Symbol;Acc:HGNC:3433]	protein_coding	20.1871955393853	22.8219674126472	22.3141595535516	22.8373781102809	24.0125727778603	24.4171283898463
ENSG00000012171	chr3	50267558	50277546	+	7869	SEMA3B	sema domain, immunoglobulin domain (Ig), short basic domain, secreted, (semaphorin) 3B [Source:HGNC Symbol;Acc:HGNC:10724]	protein_coding	0.672938700605077	1.24059878159526	0.815553340840172	1.55818376793516	1.57095433903457	2.14855058447665
ENSG00000012174	chrX	21839636	21885424	+	51360	MBTPS2	membrane-bound transcription factor peptidase, site 2 [Source:HGNC Symbol;Acc:HGNC:15455]	protein_coding	7.37720326489247	6.78956781413926	7.64740905235613	6.26697772228841	6.64596209195895	6.58935325618555
ENSG00000012211	chrX	49175264	49186528	-	4007	PRICKLE3	prickle homolog 3 [Source:HGNC Symbol;Acc:HGNC:6645]	protein_coding	5.57664998804079	6.9050518414558	6.00164528964055	2.24479847085107	2.45658937545339	2.68205357061944
ENSG00000012232	chr8	28600469	28755599	+	2137	EXTL3	exostosin-like glycosyltransferase 3 [Source:HGNC Symbol;Acc:HGNC:3518]	protein_coding	4.22796899555955	4.58475581519071	4.46570358986949	4.86970502054631	5.21915486411842	5.05435227046568
ENSG00000012660	chr6	53267398	53349179	-	60481	ELOVL5	ELOVL fatty acid elongase 5 [Source:HGNC Symbol;Acc:HGNC:21308]	protein_coding	80.7248299789257	74.1287867829889	78.5869166999322	102.16286190526	97.0877756063619	94.2844408832866
ENSG00000012822	chr12	53708517	53727745	-	57658	CALCOCO1	calcium binding and coiled-coil domain 1 [Source:HGNC Symbol;Acc:HGNC:29306]	protein_coding	5.88416080524882	6.03150183095199	5.82859419660332	2.44005704386512	2.56578300002491	2.73418753168646
ENSG00000012963	chr14	93207056	93229215	+	55148	UBR7	ubiquitin protein ligase E3 component n-recognin 7 (putative) [Source:HGNC Symbol;Acc:HGNC:20344]	protein_coding	17.3959289339596	14.658612605057	16.0613450020161	19.2865278139132	18.4041135629898	16.3568577740893
ENSG00000012983	chr14	50418501	50561126	-	11183	MAP4K5	mitogen-activated protein kinase kinase kinase kinase 5 [Source:HGNC Symbol;Acc:HGNC:6867]	protein_coding	4.86745255989716	4.38703566950987	5.00815038354332	6.22869130248829	6.6631830535888	6.35553305395067
ENSG00000013275	chr19	39971005	39981441	+	5704	PSMC4	proteasome 26S subunit, ATPase 4 [Source:HGNC Symbol;Acc:HGNC:9551]	protein_coding	69.0552196839096	72.5067461055672	72.6457127918415	85.5637937531604	81.7961763754455	84.8393657443498
ENSG00000013288	chr4	6575175	6623362	+	23324	MAN2B2	mannosidase, alpha, class 2B, member 2 [Source:HGNC Symbol;Acc:HGNC:29623]	protein_coding	3.79029139184891	5.46135986683215	4.57300134245975	3.54091998923682	3.58982056101047	4.02426193043994
ENSG00000013297	chr3	170418865	170860380	+	5010	CLDN11	claudin 11 [Source:HGNC Symbol;Acc:HGNC:8514]	protein_coding	5.11929241151728	6.27677709494534	5.60523916244719	24.4676020162079	23.9596551276426	26.9643374113424
ENSG00000013306	chr17	44319625	44324870	-	51629	SLC25A39	solute carrier family 25, member 39 [Source:HGNC Symbol;Acc:HGNC:24279]	protein_coding	87.7724800228349	113.208931831564	101.593336264299	69.809774851614	73.9942357814415	82.3444503073841
ENSG00000013364	chr16	29820394	29848039	+	9961	MVP	major vault protein [Source:HGNC Symbol;Acc:HGNC:7531]	protein_coding	13.3084771853041	15.8525588797538	13.9319379575816	11.7905476891617	11.8290151100318	13.1033697642327
ENSG00000013374	chr7	151341699	151378449	+	51667	NUB1	negative regulator of ubiquitin-like proteins 1 [Source:HGNC Symbol;Acc:HGNC:17623]	protein_coding	25.3618476203549	24.9094202814297	25.8308848630324	15.0981907735201	14.6784836192653	14.5228549841342
ENSG00000013375	chr6	83161150	83193936	-	5238	PGM3	phosphoglucomutase 3 [Source:HGNC Symbol;Acc:HGNC:8907]	protein_coding	8.20811717552943	7.30218141761353	8.49754323477178	7.10400902292411	7.44658428299913	6.43118540364947
ENSG00000013392	chr6	83193379	83198932	+	112611	RWDD2A	RWD domain containing 2A [Source:HGNC Symbol;Acc:HGNC:21385]	protein_coding	1.67028434128105	1.74010635965496	1.79042711797588	1.4295322271225	1.05461646037609	1.17453506241276
ENSG00000013441	chr2	200853009	200864744	-	1195	CLK1	CDC-like kinase 1 [Source:HGNC Symbol;Acc:HGNC:2068]	protein_coding	13.7225116038538	11.702837385533	13.2160970998564	13.8194201882422	13.502354496173	12.7364931109684
ENSG00000013503	chr12	106357658	106510198	+	55703	POLR3B	polymerase (RNA) III (DNA directed) polypeptide B [Source:HGNC Symbol;Acc:HGNC:30348]	protein_coding	4.95375970266746	4.74873615087639	5.21683853889305	3.84563568280342	3.98053672652451	4.1615666296332
ENSG00000013523	chr14	76786178	76826246	-	23357	ANGEL1	angel homolog 1 (Drosophila) [Source:HGNC Symbol;Acc:HGNC:19961]	protein_coding	10.1600011300127	10.8484393109646	9.9560829310555	6.47093127233607	6.00608513636077	6.34850805690699
ENSG00000013561	chr5	141958328	141990291	+	9604	RNF14	ring finger protein 14 [Source:HGNC Symbol;Acc:HGNC:10058]	protein_coding	16.6821148541737	15.8801129267948	17.8278946385321	18.8927943151719	19.6416235892784	19.0557064768202
ENSG00000013563	chrX	154401238	154412112	-	1774	DNASE1L1	deoxyribonuclease I-like 1 [Source:HGNC Symbol;Acc:HGNC:2957]	protein_coding	8.83443050746896	10.0854749419037	9.41107086515617	4.43793051984976	4.44930682944142	4.78450648939022
ENSG00000013573	chr12	31073845	31104791	+	1663	DDX11	DEAD/H (Asp-Glu-Ala-Asp/His) box helicase 11 [Source:HGNC Symbol;Acc:HGNC:2736]	protein_coding	6.33991366569261	6.62574007442979	6.78315600845961	11.9024979964673	12.9909000621823	13.2988092141462
ENSG00000013583	chr12	12974864	13000273	-	50865	HEBP1	heme binding protein 1 [Source:HGNC Symbol;Acc:HGNC:17176]	protein_coding	7.64323506780603	7.81936478533325	7.20923563598816	9.27107592140121	8.8389237794682	9.22518377326076
ENSG00000013588	chr12	12890782	12917937	+	9052	GPRC5A	G protein-coupled receptor, class C, group 5, member A [Source:HGNC Symbol;Acc:HGNC:9836]	protein_coding	54.7376772953725	53.8884887336248	53.1023980279646	32.4908655811059	31.8244261919747	33.2509307423385
ENSG00000013810	chr4	1721490	1745176	+	10460	TACC3	transforming, acidic coiled-coil containing protein 3 [Source:HGNC Symbol;Acc:HGNC:11524]	protein_coding	21.9537362856998	26.4143363039668	23.4737190026265	30.3973924044208	31.2740307698293	33.4803058957776
ENSG00000014123	chr6	96521595	96555276	+	23376	UFL1	UFM1-specific ligase 1 [Source:HGNC Symbol;Acc:HGNC:23039]	protein_coding	14.033905896693	12.0002914174768	13.3433438534509	9.15511023086974	9.36817265529062	8.69418676837766
ENSG00000014138	chr11	65261762	65305589	+	23649	POLA2	polymerase (DNA directed), alpha 2, accessory subunit [Source:HGNC Symbol;Acc:HGNC:30073]	protein_coding	9.00820132030842	8.9717162991751	8.53369891229008	9.54994868983816	9.48602273405699	8.92653253996957
ENSG00000014164	chr8	143437655	143541453	-	23144	ZC3H3	zinc finger CCCH-type containing 3 [Source:HGNC Symbol;Acc:HGNC:28972]	protein_coding	5.7449914567729	8.1440198026326	6.50897252645405	5.64332070043073	5.73919394571863	7.62281174675268
ENSG00000014216	chr11	65180566	65212006	+	823	CAPN1	calpain 1, (mu/I) large subunit [Source:HGNC Symbol;Acc:HGNC:1476]	protein_coding	16.4506105516344	20.284432747451	17.7112638176435	15.4625128422741	15.3479996457752	17.4134793042925
ENSG00000014641	chr2	63588609	63607197	+	4190	MDH1	malate dehydrogenase 1, NAD (soluble) [Source:HGNC Symbol;Acc:HGNC:6970]	protein_coding	51.6929722833752	45.7496079866182	51.1183277162149	66.4391791331796	63.5356751070346	59.4102779315474
ENSG00000014824	chr4	41990472	42090457	+	10463	SLC30A9	solute carrier family 30 (zinc transporter), member 9 [Source:HGNC Symbol;Acc:HGNC:1329]	protein_coding	6.64378485678626	6.13468184781325	6.86084106882601	8.51203424412901	8.73003477677141	7.91238346820121
ENSG00000014914	chr1	149928651	149936898	-	10903	MTMR11	myotubularin related protein 11 [Source:HGNC Symbol;Acc:HGNC:24307]	protein_coding	5.1760987541437	4.8155384183005	5.13599645953063	4.41022762335867	4.013561053298	3.71941806761489
ENSG00000014919	chr10	99711844	99732100	-	1355	COX15	cytochrome c oxidase assembly homolog 15 (yeast) [Source:HGNC Symbol;Acc:HGNC:2263]	protein_coding	36.4372364273745	34.1348964512212	35.6299576151671	24.8532140553179	22.735480733528	25.0069272719456
ENSG00000015133	chr14	91271323	91417844	-	440193	CCDC88C	coiled-coil domain containing 88C [Source:HGNC Symbol;Acc:HGNC:19967]	protein_coding	2.73844423466573	2.92662828956162	2.545883710005	1.83260605798731	1.62546390223104	1.99925876414129
ENSG00000015171	chr10	134465	254637	+	10771	ZMYND11	zinc finger, MYND-type containing 11 [Source:HGNC Symbol;Acc:HGNC:16966]	protein_coding	12.6210118853558	10.1663978262343	11.5161979090208	16.738626437727	17.3641605279735	14.9563182353801
ENSG00000015475	chr22	17734138	17774770	-	637	BID	BH3 interacting domain death agonist [Source:HGNC Symbol;Acc:HGNC:1050]	protein_coding	12.7657013030903	13.2362188668836	12.815688844459	16.6830811649887	14.7902486588777	17.8420145092694
ENSG00000015479	chr5	139293648	139331359	+	9782	MATR3	matrin 3 [Source:HGNC Symbol;Acc:HGNC:6912]	protein_coding	41.7283985934383	36.3765714493309	40.2099249736952	42.2269187209678	42.8597849564466	39.2860730483151
ENSG00000015532	chr17	50346092	50363138	+	64132	XYLT2	xylosyltransferase II [Source:HGNC Symbol;Acc:HGNC:15517]	protein_coding	7.10916667363396	8.9880472149046	7.87672207164921	6.15465438995987	5.58761703567685	6.39772379519294
ENSG00000015676	chr7	44379121	44490880	-	23386	NUDCD3	NudC domain containing 3 [Source:HGNC Symbol;Acc:HGNC:22208]	protein_coding	13.8045082193619	14.4050961823002	14.0825650952461	13.001243669492	13.6502596852951	14.5922950698304
ENSG00000016391	chr3	53812335	53846390	-	55349	CHDH	choline dehydrogenase [Source:HGNC Symbol;Acc:HGNC:24288]	protein_coding	0.722689632582439	0.860423060192252	0.780683652369344	3.95710641270454	3.45829372930753	4.01197139467593
ENSG00000016864	chr3	52694485	52706083	-	55830	GLT8D1	glycosyltransferase 8 domain containing 1 [Source:HGNC Symbol;Acc:HGNC:24870]	protein_coding	7.85244845389068	7.05017120776764	8.42379547641404	10.2634721896716	9.86319541491677	9.7565109311366
ENSG00000017260	chr3	130850595	131016712	+	27032	ATP2C1	ATPase, Ca++ transporting, type 2C, member 1 [Source:HGNC Symbol;Acc:HGNC:13211]	protein_coding	14.7381856056391	13.023332785301	14.6986262042038	9.63925043996412	10.3580565230516	9.63097264069666
ENSG00000017797	chr18	9475009	9538116	+	10928	RALBP1	ralA binding protein 1 [Source:HGNC Symbol;Acc:HGNC:9841]	protein_coding	28.2812959717907	26.480779638158	25.2022853577718	31.5487248256193	32.4531262488418	31.1987991757369
ENSG00000018189	chr4	70704204	70807315	+	22902	RUFY3	RUN and FYVE domain containing 3 [Source:HGNC Symbol;Acc:HGNC:30285]	protein_coding	3.15843681843348	2.38221398398983	2.58667850501544	1.66430158649576	1.73129601822336	1.45782296203143
ENSG00000018408	chr3	149517235	149736714	-	25937	WWTR1	WW domain containing transcription regulator 1 [Source:HGNC Symbol;Acc:HGNC:24042]	protein_coding	18.449695603232	18.7948698261991	17.8927342730198	15.3823129426185	14.7478327980895	16.1764885345401
ENSG00000018510	chr2	177392644	177543836	+	8540	AGPS	alkylglycerone phosphate synthase [Source:HGNC Symbol;Acc:HGNC:327]	protein_coding	7.98158040863413	7.68087458050056	8.27824946190816	9.92965198640872	9.86247156113088	9.04338162556784
ENSG00000018610	chrX	119538149	119565408	-	63932	CXorf56	chromosome X open reading frame 56 [Source:HGNC Symbol;Acc:HGNC:26239]	protein_coding	13.3228415538191	11.7358663914755	12.8314673943359	14.2082581759531	15.5396509138208	13.7904818659947
ENSG00000018699	chr2	32628032	32821051	+	55622	TTC27	tetratricopeptide repeat domain 27 [Source:HGNC Symbol;Acc:HGNC:25986]	protein_coding	16.790765487918	14.5700869469243	16.4865452169534	12.9836975539406	13.2553865437287	12.3364471458634
ENSG00000019144	chr11	118606440	118658038	+	23187	PHLDB1	pleckstrin homology-like domain, family B, member 1 [Source:HGNC Symbol;Acc:HGNC:23697]	protein_coding	1.73925213167343	2.08963733940734	1.76496225532749	1.57831574936521	1.59634422323755	1.58010433104369
ENSG00000019549	chr8	48917690	48921740	-	6591	SNAI2	snail family zinc finger 2 [Source:HGNC Symbol;Acc:HGNC:11094]	protein_coding	7.03048923037059	6.20128994481138	6.67377805938444	0.261295161869819	0.261295161869819	0.261295161869819
ENSG00000019995	chr10	124942123	124988189	+	54764	ZRANB1	zinc finger, RAN-binding domain containing 1 [Source:HGNC Symbol;Acc:HGNC:18224]	protein_coding	11.0752258082831	9.60563957263109	10.2826402263568	8.98967656992255	8.60727520605965	8.20483732023457
ENSG00000020129	chr1	35557473	35567274	+	23154	NCDN	neurochondrin [Source:HGNC Symbol;Acc:HGNC:17597]	protein_coding	15.5162179784068	20.3092180253271	16.7901484254434	10.1353994531643	9.69809596753416	12.5439596405982
ENSG00000020256	chr20	52051663	52204308	-	55734	ZFP64	ZFP64 zinc finger protein [Source:HGNC Symbol;Acc:HGNC:15940]	protein_coding	1.89844093647713	2.03011932983669	2.20179587239374	2.5906366183168	2.5249299620152	2.76693479724199
ENSG00000020426	chr14	60734742	60969953	+	4331	MNAT1	MNAT CDK-activating kinase assembly factor 1 [Source:HGNC Symbol;Acc:HGNC:7181]	protein_coding	5.57928766004037	5.08452192115396	6.14638135403075	12.3193025087771	12.403271881722	12.5449603445799
ENSG00000020922	chr11	94415578	94493908	-	4361	MRE11A	MRE11 homolog A, double strand break repair nuclease [Source:HGNC Symbol;Acc:HGNC:7230]	protein_coding	9.01372415589336	7.52160286679893	8.61105108008493	6.06116023583549	6.28079034380831	6.14994988388125
ENSG00000021355	chr6	2832332	2842006	-	1992	SERPINB1	serpin peptidase inhibitor, clade B (ovalbumin), member 1 [Source:HGNC Symbol;Acc:HGNC:3311]	protein_coding	10.6216725702745	10.390297568933	9.93960247007222	16.4172947954553	15.2977332713895	14.3789856118317
ENSG00000021574	chr2	32063611	32157637	+	6683	SPAST	spastin [Source:HGNC Symbol;Acc:HGNC:11233]	protein_coding	3.55745142014352	2.8887714751183	3.2372915050841	5.26908373141994	5.14664161748855	5.14898034291514
ENSG00000021762	chr11	3087116	3166739	-	114879	OSBPL5	oxysterol binding protein-like 5 [Source:HGNC Symbol;Acc:HGNC:16392]	protein_coding	3.68545353931523	5.02827640716095	3.82768261385536	2.04240978577183	2.02730450566805	2.29479750992727
ENSG00000021776	chr15	34851782	34969839	-	9716	AQR	aquarius intron-binding spliceosomal factor [Source:HGNC Symbol;Acc:HGNC:29513]	protein_coding	6.58012806145766	5.75145545896834	6.78511080427364	10.6075333110789	10.8218242580993	10.1276283125546
ENSG00000021826	chr2	210477682	210679107	+	1373	CPS1	carbamoyl-phosphate synthase 1, mitochondrial [Source:HGNC Symbol;Acc:HGNC:2323]	protein_coding	7.25130038135472	6.24310450041072	6.11435426271447	2.85239110695002	2.67551874129883	2.38413436077334
ENSG00000022267	chrX	136146702	136211359	+	2273	FHL1	four and a half LIM domains 1 [Source:HGNC Symbol;Acc:HGNC:3702]	protein_coding	0.261295161869819	0.261295161869819	0.294154056401083	1.33029195103648	1.55317201568145	1.72367596901238
ENSG00000022277	chr20	56468585	56519449	+	51507	RTFDC1	replication termination factor 2 domain containing 1 [Source:HGNC Symbol;Acc:HGNC:15890]	protein_coding	23.6497531301466	22.9350880948959	23.7492224046714	32.6341138781602	32.4810448893977	31.4856234214637
ENSG00000022567	chr8	141207166	141308305	-	57210	SLC45A4	solute carrier family 45, member 4 [Source:HGNC Symbol;Acc:HGNC:29196]	protein_coding	1.52811426018752	1.83628994599216	1.89902277568915	3.07363967806783	3.06387644529337	3.74849805922828
ENSG00000022840	chr12	120533480	120577594	+	9921	RNF10	ring finger protein 10 [Source:HGNC Symbol;Acc:HGNC:10055]	protein_coding	36.7364142001327	35.8658684362806	34.9068005623225	21.8078966697187	20.399361802328	21.7193312209412
ENSG00000022976	chr14	102317377	102342702	+	55778	ZNF839	zinc finger protein 839 [Source:HGNC Symbol;Acc:HGNC:20345]	protein_coding	6.07956711383619	5.99928701167814	5.91169668721144	4.57048864401289	4.18375216910559	4.82215639517187
ENSG00000023041	chr10	112424428	112446917	-	64429	ZDHHC6	zinc finger, DHHC-type containing 6 [Source:HGNC Symbol;Acc:HGNC:19160]	protein_coding	14.9704881508425	12.8943899709268	13.9629782092777	15.9370922928054	15.7213262737815	14.429839402378
ENSG00000023171	chr11	123454398	123627774	+	57476	GRAMD1B	GRAM domain containing 1B [Source:HGNC Symbol;Acc:HGNC:29214]	protein_coding	7.44237838157402	6.62983264674264	6.95732741793142	2.65026342177185	2.75007440014985	2.76036316383473
ENSG00000023191	chr11	494512	507300	-	6050	RNH1	ribonuclease/angiogenin inhibitor 1 [Source:HGNC Symbol;Acc:HGNC:10074]	protein_coding	29.284155589347	41.6188300453303	33.9459645020439	18.2207255475132	17.0111608710298	22.3358880187566
ENSG00000023228	chr2	206114817	206159603	-	4719	NDUFS1	NADH dehydrogenase (ubiquinone) Fe-S protein 1, 75kDa (NADH-coenzyme Q reductase) [Source:HGNC Symbol;Acc:HGNC:7707]	protein_coding	15.7739532635757	14.5168996457385	14.5469706944359	20.0355250266312	20.1982950383084	18.0714443451234
ENSG00000023287	chr8	52622456	52745843	-	9821	RB1CC1	RB1-inducible coiled-coil 1 [Source:HGNC Symbol;Acc:HGNC:15574]	protein_coding	11.4856688437772	9.34084403781382	10.7101163595584	8.06283166113246	8.60866174352961	7.8971350379515
ENSG00000023318	chr9	99979179	100099040	-	23071	ERP44	endoplasmic reticulum protein 44 [Source:HGNC Symbol;Acc:HGNC:18311]	protein_coding	8.4496552997772	9.12024619976163	9.25510227609731	8.03047905295691	7.74862823297343	8.02408837976775
ENSG00000023330	chr3	52198086	52214327	+	211	ALAS1	5'-aminolevulinate synthase 1 [Source:HGNC Symbol;Acc:HGNC:396]	protein_coding	17.7035241522905	18.0671579893803	18.3638428756563	31.3983169685311	30.6803564592692	30.5591801916033
ENSG00000023445	chr11	102317450	102339403	+	330	BIRC3	baculoviral IAP repeat containing 3 [Source:HGNC Symbol;Acc:HGNC:591]	protein_coding	2.62737101281555	2.31561888259293	2.47938846664548	0.570874349309411	0.680071907409325	0.782430919366432
ENSG00000023516	chr13	42272153	42323267	+	11215	AKAP11	A kinase (PRKA) anchor protein 11 [Source:HGNC Symbol;Acc:HGNC:369]	protein_coding	5.56923706825761	4.38192092757322	5.19254261956945	5.61419852228806	5.85312135508732	4.99711281099246
ENSG00000023572	chr1	193096468	193106114	-	51022	GLRX2	glutaredoxin 2 [Source:HGNC Symbol;Acc:HGNC:16065]	protein_coding	5.8765490141215	5.9197742419701	5.8393995903159	10.3005555395432	9.78138499970068	10.0239016465966
ENSG00000023608	chr14	61762357	61796428	+	6617	SNAPC1	small nuclear RNA activating complex, polypeptide 1, 43kDa [Source:HGNC Symbol;Acc:HGNC:11134]	protein_coding	4.92008726071911	4.50372382716149	6.50888945298398	8.09851617006588	8.59575946318587	7.18173700030758
ENSG00000023697	chr12	15911172	16037282	+	51071	DERA	deoxyribose-phosphate aldolase (putative) [Source:HGNC Symbol;Acc:HGNC:24269]	protein_coding	12.8898416210602	11.5853024368479	12.8602208980262	22.8848068114561	21.8043065647378	20.0406613838476
ENSG00000023734	chr12	15882391	15903478	+	11171	STRAP	serine/threonine kinase receptor associated protein [Source:HGNC Symbol;Acc:HGNC:30796]	protein_coding	57.2697854568797	59.511892959905	65.5033188779202	128.868042886127	130.457630202941	128.142025743147
ENSG00000023839	chr10	99782732	99852192	+	1244	ABCC2	ATP-binding cassette, sub-family C (CFTR/MRP), member 2 [Source:HGNC Symbol;Acc:HGNC:53]	protein_coding	29.5016383935227	25.4067466359184	27.8249865908417	13.5628804679322	13.3945767124019	13.1411329010878
ENSG00000023892	chr6	35297852	35321771	+	50619	DEF6	DEF6 guanine nucleotide exchange factor [Source:HGNC Symbol;Acc:HGNC:2760]	protein_coding	23.8601470356989	28.8933539113171	25.3920369611629	26.6646205168028	28.0059720463882	30.2267121253184
ENSG00000023902	chr1	150149183	150164720	+	51177	PLEKHO1	pleckstrin homology domain containing, family O member 1 [Source:HGNC Symbol;Acc:HGNC:24310]	protein_coding	0.900003263497235	1.14692808071528	1.11960007377335	2.82263848828581	2.74505499998579	2.54884831443071
ENSG00000023909	chr1	93885205	93909456	-	2730	GCLM	glutamate-cysteine ligase, modifier subunit [Source:HGNC Symbol;Acc:HGNC:4312]	protein_coding	17.6331018901181	14.2961774295345	16.870142174348	30.6679301386847	32.7732766889421	28.3863403538507
ENSG00000024048	chr6	42564062	42693504	+	23304	UBR2	ubiquitin protein ligase E3 component n-recognin 2 [Source:HGNC Symbol;Acc:HGNC:21289]	protein_coding	9.03539128615741	8.17329802951532	8.51422926690699	10.8009806763142	11.0348194704691	10.5498192893997
ENSG00000024422	chr19	47713343	47743134	+	30846	EHD2	EH-domain containing 2 [Source:HGNC Symbol;Acc:HGNC:3243]	protein_coding	5.73865930806079	8.42605218557503	5.71076518690125	12.3817117467126	10.8908034776335	15.9115671021879
ENSG00000024526	chr1	68474152	68497221	-	55635	DEPDC1	DEP domain containing 1 [Source:HGNC Symbol;Acc:HGNC:22949]	protein_coding	7.88194397145476	7.37162210337638	8.883950731728	12.3750256439951	13.3156045769437	11.6173683430158
ENSG00000024862	chr6	138773509	138793319	+	25901	CCDC28A	coiled-coil domain containing 28A [Source:HGNC Symbol;Acc:HGNC:21098]	protein_coding	19.7752982654077	16.2648939845835	18.104742989916	11.1906970733293	9.94292678767322	9.20882292593549
ENSG00000025039	chr6	89364636	89412270	-	58528	RRAGD	Ras-related GTP binding D [Source:HGNC Symbol;Acc:HGNC:19903]	protein_coding	3.42676284023682	2.95854976399525	2.94470712778833	4.03180671282659	3.67285984938551	3.96346036383359
ENSG00000025156	chr6	122399546	122433119	+	3298	HSF2	heat shock transcription factor 2 [Source:HGNC Symbol;Acc:HGNC:5225]	protein_coding	15.4028191471829	14.1309871271491	15.2552844219386	8.5399392374077	8.46815644867496	8.58127440525722
ENSG00000025293	chr20	35771974	35950381	+	51230	PHF20	PHD finger protein 20 [Source:HGNC Symbol;Acc:HGNC:16098]	protein_coding	11.7079062334407	10.6624249589945	10.8849912210571	10.177927670637	10.354965054647	9.89749852013638
ENSG00000025434	chr11	47248300	47269032	+	10062	NR1H3	nuclear receptor subfamily 1, group H, member 3 [Source:HGNC Symbol;Acc:HGNC:7966]	protein_coding	1.51275867732756	1.93201250308286	1.85497454446601	0.634911307696927	0.703542946432232	0.70552662674502
ENSG00000025770	chr22	50508216	50523472	+	29781	NCAPH2	non-SMC condensin II complex, subunit H2 [Source:HGNC Symbol;Acc:HGNC:25071]	protein_coding	13.9936976740788	17.6313873284287	14.3513378345357	17.294243127844	19.4698423454048	20.8444664082641
ENSG00000025772	chr20	44942130	44960486	-	10953	TOMM34	translocase of outer mitochondrial membrane 34 [Source:HGNC Symbol;Acc:HGNC:15746]	protein_coding	35.6401215882827	36.5159207075453	35.7314010818837	53.8713606882977	54.4022520161418	60.1841548470923
ENSG00000025796	chr6	107867756	107958189	-	11231	SEC63	SEC63 homolog, protein translocation regulator [Source:HGNC Symbol;Acc:HGNC:21082]	protein_coding	16.724803275688	13.4638182821505	16.4345347733764	15.5586640072259	15.3922175085612	13.8268778839153
ENSG00000025800	chr1	32108038	32176568	+	23633	KPNA6	karyopherin alpha 6 (importin alpha 7) [Source:HGNC Symbol;Acc:HGNC:6399]	protein_coding	23.0745762347156	22.0958574358361	21.9483285136119	24.2065341651083	24.3565645404934	24.6458061938635
ENSG00000026025	chr10	17228259	17237593	+	7431	VIM	vimentin [Source:HGNC Symbol;Acc:HGNC:12692]	protein_coding	772.636431220572	861.142966548693	785.120027535406	1357.68478322581	1369.70909505591	1446.16200322219
ENSG00000026036	chr20	63659300	63698684	+	100533107	RTEL1-TNFRSF6B	RTEL1-TNFRSF6B readthrough (NMD candidate) [Source:HGNC Symbol;Acc:HGNC:44095]	protein_coding	4.7382442054964	7.33366401571599	5.25565234356193	13.6487154037826	12.1542797008142	20.7511796421555
ENSG00000026103	chr10	88990531	89015785	+	355	FAS	Fas cell surface death receptor [Source:HGNC Symbol;Acc:HGNC:11920]	protein_coding	0.261295161869819	0.261295161869819	0.261295161869819	3.6417879075436	3.78838364074362	3.79390343567757
ENSG00000026297	chr6	166929504	166957191	-	8635	RNASET2	ribonuclease T2 [Source:HGNC Symbol;Acc:HGNC:21686]	protein_coding	1.75490970997865	2.03320389520628	1.83874572995208	1.74407032431145	1.1524475568574	1.59157403224821
ENSG00000026508	chr11	35138870	35232402	+	960	CD44	CD44 molecule (Indian blood group) [Source:HGNC Symbol;Acc:HGNC:1681]	protein_coding	130.674472919188	117.84710961039	119.006026810294	116.41763349825	114.596971439034	112.544529099629
ENSG00000026652	chr6	161129979	161274061	-	56895	AGPAT4	1-acylglycerol-3-phosphate O-acyltransferase 4 [Source:HGNC Symbol;Acc:HGNC:20885]	protein_coding	3.23619044323979	3.12405807530927	3.11139784306118	0.362755833129827	0.282866679758761	0.286558771886246
ENSG00000026950	chr6	26402237	26415216	+	11119	BTN3A1	butyrophilin, subfamily 3, member A1 [Source:HGNC Symbol;Acc:HGNC:1138]	protein_coding	4.72719655961134	4.07224599778034	4.13422469642776	1.17423621288869	1.25025380267409	1.12222369136095
ENSG00000027001	chr13	23730189	23889419	-	4285	MIPEP	mitochondrial intermediate peptidase [Source:HGNC Symbol;Acc:HGNC:7104]	protein_coding	7.51921596876858	7.16301515736771	7.04166994917146	8.66977162759464	8.558272937035	8.73326604730453
ENSG00000027697	chr6	137197484	137219449	-	3459	IFNGR1	interferon gamma receptor 1 [Source:HGNC Symbol;Acc:HGNC:5439]	protein_coding	14.8959819243701	12.1092788949557	13.3566764647035	8.71976576292136	8.13174512271322	7.61909071143152
ENSG00000027847	chr5	177600100	177610347	+	11285	B4GALT7	xylosylprotein beta 1,4-galactosyltransferase, polypeptide 7 [Source:HGNC Symbol;Acc:HGNC:930]	protein_coding	6.86264838479721	9.00679473254688	7.66196390328355	4.52963942808248	5.02414401419681	5.1580856525655
ENSG00000028116	chr2	57907651	58159920	+	7444	VRK2	vaccinia related kinase 2 [Source:HGNC Symbol;Acc:HGNC:12719]	protein_coding	10.2872747088452	8.44620111949656	9.30030627255341	8.74871232538097	8.36720497488471	8.60960852343773
ENSG00000028137	chr1	12167003	12209228	+	7133	TNFRSF1B	tumor necrosis factor receptor superfamily, member 1B [Source:HGNC Symbol;Acc:HGNC:11917]	protein_coding	2.32473775976069	2.509832590275	2.24838051140175	3.56636054249092	3.2797843823486	3.79114847962405
ENSG00000028203	chr12	95217746	95302790	+	55591	VEZT	vezatin, adherens junctions transmembrane protein [Source:HGNC Symbol;Acc:HGNC:18258]	protein_coding	7.47116759273427	6.1530099896131	6.96994963090217	4.53777865483226	4.32396361691713	4.08905819996055
ENSG00000028310	chr5	850291	892824	-	65980	BRD9	bromodomain containing 9 [Source:HGNC Symbol;Acc:HGNC:25818]	protein_coding	5.6004985123125	6.06427179586796	5.3997520866854	6.45130674880936	6.1716878023848	7.21331190793372
ENSG00000028528	chr15	64094123	64146090	+	6642	SNX1	sorting nexin 1 [Source:HGNC Symbol;Acc:HGNC:11172]	protein_coding	10.9892342414502	9.70833391863175	10.353374611045	9.57698890808447	9.68435532448428	9.45407612152708
ENSG00000028839	chr6	133952170	133990432	+	9519	TBPL1	TBP-like 1 [Source:HGNC Symbol;Acc:HGNC:11589]	protein_coding	2.5248518784626	2.49043555265458	2.84729918503605	4.48908243800113	4.54077370992652	4.97543735781066
ENSG00000029363	chr6	136256863	136289851	-	9774	BCLAF1	BCL2-associated transcription factor 1 [Source:HGNC Symbol;Acc:HGNC:16863]	protein_coding	27.2025350265059	22.1313538346074	25.6089977300376	27.480941723171	29.3482166966229	26.193013446515
ENSG00000029364	chr14	69398015	69462388	+	55334	SLC39A9	solute carrier family 39, member 9 [Source:HGNC Symbol;Acc:HGNC:20182]	protein_coding	10.9391097867044	10.3045944092351	11.4455071286136	8.28563845678028	9.00207368756007	8.07509100943529
ENSG00000029534	chr8	41653220	41896762	-	286	ANK1	ankyrin 1, erythrocytic [Source:HGNC Symbol;Acc:HGNC:492]	protein_coding	7.33242084191478	8.55488873760954	7.77012611473475	22.0783374462632	22.8990154300386	25.5537407989793
ENSG00000029639	chr6	155257509	155314493	-	51106	TFB1M	transcription factor B1, mitochondrial [Source:HGNC Symbol;Acc:HGNC:17037]	protein_coding	7.67663895800386	6.5580539939369	7.45763317561331	7.80635324423696	7.10478457516526	6.95087120326019
ENSG00000029725	chr17	5282265	5385812	+	9135	RABEP1	rabaptin, RAB GTPase binding effector protein 1 [Source:HGNC Symbol;Acc:HGNC:17677]	protein_coding	18.4701758433743	16.9418905199362	18.8531806708564	21.8173124313567	22.353799700319	20.7068060221452
ENSG00000029993	chrX	150980509	150990775	+	3149	HMGB3	high mobility group box 3 [Source:HGNC Symbol;Acc:HGNC:5004]	protein_coding	33.245550457736	27.0439136089775	29.2747055337253	43.5044600839682	40.9362392323046	36.8831517786386
ENSG00000030066	chr11	47778087	47848555	-	23279	NUP160	nucleoporin 160kDa [Source:HGNC Symbol;Acc:HGNC:18017]	protein_coding	25.1193829981926	23.2136234257665	25.4787764773701	18.2751464326818	17.8261662891929	17.2208605133615
ENSG00000030110	chr6	33572547	33580293	-	578	BAK1	BCL2-antagonist/killer 1 [Source:HGNC Symbol;Acc:HGNC:949]	protein_coding	13.7650510353305	15.7403460753469	15.6041678925752	19.699245761341	22.2899768334101	20.0091058048006
ENSG00000030419	chr2	212999691	213152427	-	22807	IKZF2	IKAROS family zinc finger 2 (Helios) [Source:HGNC Symbol;Acc:HGNC:13177]	protein_coding	4.54534172872749	3.70842338942861	3.97774148563311	0.261295161869819	0.261295161869819	0.261295161869819
ENSG00000030582	chr17	44345086	44353102	+	2896	GRN	granulin [Source:HGNC Symbol;Acc:HGNC:4601]	protein_coding	72.7431618615161	100.867503834463	83.4564376774219	41.1620846365871	40.1671312734547	51.4454315790062
ENSG00000031003	chr5	137937960	138051961	-	51306	FAM13B	family with sequence similarity 13, member B [Source:HGNC Symbol;Acc:HGNC:1335]	protein_coding	8.8054894419559	7.84390376142361	8.80120775502252	10.8504738420409	10.1495990722447	9.77276552762501
ENSG00000031691	chr6	49463378	49493107	+	55166	CENPQ	centromere protein Q [Source:HGNC Symbol;Acc:HGNC:21347]	protein_coding	4.82793500331779	5.05355607413422	5.29314354093129	9.26515059148292	9.96073988657582	7.94199447662473
ENSG00000031698	chr1	109213918	109238169	+	6301	SARS	seryl-tRNA synthetase [Source:HGNC Symbol;Acc:HGNC:10537]	protein_coding	49.5251228783508	47.7632558257209	47.2741149314895	60.9038610929474	59.3312484569458	57.5267209941155
ENSG00000031823	chr19	5916139	5978142	-	8498	RANBP3	RAN binding protein 3 [Source:HGNC Symbol;Acc:HGNC:9850]	protein_coding	10.4445389096895	12.487798219252	11.7286867526858	11.4005797416028	12.1369426897278	12.5189110352715
ENSG00000032219	chr14	58298385	58373887	+	5926	ARID4A	AT rich interactive domain 4A (RBP1-like) [Source:HGNC Symbol;Acc:HGNC:9885]	protein_coding	4.27973680003913	3.35874964065796	4.04026504423622	4.25660627172149	4.25413997124226	4.10514854904847
ENSG00000032389	chr2	3188925	3377882	-	7260	TSSC1	tumor suppressing subtransferable candidate 1 [Source:HGNC Symbol;Acc:HGNC:12383]	protein_coding	6.72869820684207	9.00655637935409	7.19871634343299	6.56616623771677	6.58299812357358	6.43783884221366
ENSG00000032444	chr19	7534004	7561764	+	10908	PNPLA6	patatin-like phospholipase domain containing 6 [Source:HGNC Symbol;Acc:HGNC:16268]	protein_coding	14.2985319856456	21.141009494558	16.5193999466209	14.9007329830011	15.6062308239921	19.1202680320975
ENSG00000032742	chr13	20567069	20691437	+	8100	IFT88	intraflagellar transport 88 [Source:HGNC Symbol;Acc:HGNC:20606]	protein_coding	2.78768089949014	2.02734427416185	2.4151776083323	2.66878853883341	2.53480716249453	2.50457251952401
ENSG00000033011	chr16	5033960	5087379	+	56052	ALG1	ALG1, chitobiosyldiphosphodolichol beta-mannosyltransferase [Source:HGNC Symbol;Acc:HGNC:18294]	protein_coding	6.31186699216408	7.36405783381197	7.59866792774219	8.04101079235251	7.73510507058765	7.59601794858539
ENSG00000033030	chr12	122471600	122501073	-	55596	ZCCHC8	zinc finger, CCHC domain containing 8 [Source:HGNC Symbol;Acc:HGNC:25265]	protein_coding	5.5966052210369	4.91053134828153	5.71644433809176	4.18369912413256	4.38861001398066	4.0873234365605
ENSG00000033050	chr7	151207837	151227230	-	10061	ABCF2	ATP-binding cassette, sub-family F (GCN20), member 2 [Source:HGNC Symbol;Acc:HGNC:71]	protein_coding	69.4041057723691	70.641463672871	70.4347655619926	46.9050344786894	47.7536402993319	47.9296560211584
ENSG00000033100	chr7	151232489	151238827	+	54480	CHPF2	chondroitin polymerizing factor 2 [Source:HGNC Symbol;Acc:HGNC:29270]	protein_coding	18.1844840366884	21.6780056244629	19.8568328518189	13.4485650446419	14.3377678494127	13.7579759538926
ENSG00000033170	chr14	65410592	65744121	+	2530	FUT8	fucosyltransferase 8 (alpha (1,6) fucosyltransferase) [Source:HGNC Symbol;Acc:HGNC:4019]	protein_coding	2.7550355919379	2.51862832705312	2.65045097822717	2.62257771487557	2.52352404369396	2.59977724068691
ENSG00000033178	chr4	67612652	67701179	-	55236	UBA6	ubiquitin-like modifier activating enzyme 6 [Source:HGNC Symbol;Acc:HGNC:25581]	protein_coding	4.44784697066831	4.31619998691229	5.0201331677385	5.06599932259298	5.11883818696192	4.87571938771233
ENSG00000033627	chr17	42458844	42522611	+	535	ATP6V0A1	ATPase, H+ transporting, lysosomal V0 subunit a1 [Source:HGNC Symbol;Acc:HGNC:865]	protein_coding	6.89731351970975	6.69770714868815	6.60207365821351	6.95966748542788	6.48769625720362	6.61025133399068
ENSG00000033800	chr15	68054179	68198603	+	8554	PIAS1	protein inhibitor of activated STAT, 1 [Source:HGNC Symbol;Acc:HGNC:2752]	protein_coding	3.07770510279456	2.95352383977655	3.21945281792874	3.67820558333868	3.9084226950241	3.36532679497318
ENSG00000033867	chr3	27372721	27484420	-	9497	SLC4A7	solute carrier family 4, sodium bicarbonate cotransporter, member 7 [Source:HGNC Symbol;Acc:HGNC:11033]	protein_coding	2.49366772549233	1.88259563413422	2.15857869631088	4.31619729417258	4.5009837285602	4.09200228996174
ENSG00000034053	chr15	28884483	29118315	+	321	APBA2	amyloid beta (A4) precursor protein-binding, family A, member 2 [Source:HGNC Symbol;Acc:HGNC:579]	protein_coding	1.18038200598006	1.39936430708967	1.11285215660139	1.7494734899844	1.78343642505877	1.61294409305998
ENSG00000034152	chr17	21284672	21315240	+	5606	MAP2K3	mitogen-activated protein kinase kinase 3 [Source:HGNC Symbol;Acc:HGNC:6843]	protein_coding	9.38256844905319	10.2341898455286	9.69919931951776	15.5227012345626	17.9309888266958	18.4176658869704
ENSG00000034510	chr2	84905625	84906675	+	9168	TMSB10	thymosin beta 10 [Source:HGNC Symbol;Acc:HGNC:11879]	protein_coding	1737.63674585574	1613.55894205258	1697.53465227431	2772.58950050839	2894.51394510255	2724.69303132087
ENSG00000034533	chr3	131013875	131027649	-	28990	ASTE1	asteroid homolog 1 (Drosophila) [Source:HGNC Symbol;Acc:HGNC:25021]	protein_coding	2.29042212938558	1.74524226509205	2.17910045989822	2.0774421239405	1.97936768985674	1.99976168183449
ENSG00000034677	chr8	100257059	100410015	-	25897	RNF19A	ring finger protein 19A, RBR E3 ubiquitin protein ligase [Source:HGNC Symbol;Acc:HGNC:13432]	protein_coding	2.26013262936676	2.04812379887636	2.29411959437924	1.99497860139809	2.1674643470649	2.23756604152793
ENSG00000034693	chr6	143450807	143490010	+	8504	PEX3	peroxisomal biogenesis factor 3 [Source:HGNC Symbol;Acc:HGNC:8858]	protein_coding	14.0718824791995	12.2327903128514	16.0102810549589	12.6571249031939	12.8718264650764	12.5168776595259
ENSG00000034713	chr16	75566351	75577881	+	11345	GABARAPL2	GABA(A) receptor-associated protein like 2 [Source:HGNC Symbol;Acc:HGNC:13291]	protein_coding	19.019486372118	19.5546607625032	17.7915891275086	16.7752453564427	16.1174871571255	16.6021414419262
ENSG00000035141	chr2	70295975	70302090	-	84908	FAM136A	family with sequence similarity 136, member A [Source:HGNC Symbol;Acc:HGNC:25911]	protein_coding	36.8809174472987	34.5049208796815	37.7464566518263	45.9599706565735	44.7162847074825	42.4160080096092
ENSG00000035403	chr10	73995193	74121363	+	7414	VCL	vinculin [Source:HGNC Symbol;Acc:HGNC:12665]	protein_coding	43.9307146901598	42.9048849852675	43.288937955703	72.8578784877353	71.0434905869686	72.8905177611653
ENSG00000035499	chr5	60596912	60700190	-	55789	DEPDC1B	DEP domain containing 1B [Source:HGNC Symbol;Acc:HGNC:24902]	protein_coding	15.1502873776652	12.7259527600234	14.2909330488658	17.3260003266955	17.8093297796354	15.545406117223
ENSG00000035681	chr8	58583504	58659844	-	8439	NSMAF	neutral sphingomyelinase (N-SMase) activation associated factor [Source:HGNC Symbol;Acc:HGNC:8017]	protein_coding	12.0884022971175	10.7235694157375	10.8827887579711	14.0296942749664	13.9917582363474	13.5062736247054
ENSG00000035687	chr1	244408494	244452134	-	159	ADSS	adenylosuccinate synthase [Source:HGNC Symbol;Acc:HGNC:292]	protein_coding	18.2111236529049	18.2082981477673	18.83056158122	23.2489801626602	21.9967793306595	21.6537660580766
ENSG00000035862	chr17	78852977	78925387	-	7077	TIMP2	TIMP metallopeptidase inhibitor 2 [Source:HGNC Symbol;Acc:HGNC:11821]	protein_coding	72.0839904771942	74.6271983793326	70.4614631907315	88.4621159160187	84.7167991930305	89.7657920489508
ENSG00000035928	chr4	39287456	39366375	-	5981	RFC1	replication factor C (activator 1) 1, 145kDa [Source:HGNC Symbol;Acc:HGNC:9969]	protein_coding	16.8836741267139	14.5813462011986	15.9332249509689	19.578591549593	20.0209029808326	18.1546913045611
ENSG00000036054	chr3	100261000	100325251	+	55773	TBC1D23	TBC1 domain family, member 23 [Source:HGNC Symbol;Acc:HGNC:25622]	protein_coding	6.29226621198384	4.80487674450734	5.82552528788373	4.06438416721224	4.20214050930041	3.75722767743794
ENSG00000036257	chr2	224470150	224585397	-	8452	CUL3	cullin 3 [Source:HGNC Symbol;Acc:HGNC:2553]	protein_coding	8.19448721739043	7.07839875113883	8.55060715325218	11.5291522680677	11.7787046234234	11.6602401371044
ENSG00000036549	chr1	77562416	77683419	-	26009	ZZZ3	zinc finger, ZZ-type containing 3 [Source:HGNC Symbol;Acc:HGNC:24523]	protein_coding	7.72740012099787	6.74037238792592	7.61128192603864	8.11080721604652	9.01949956787015	7.27187058387256
ENSG00000037042	chr17	42659305	42667006	+	27175	TUBG2	tubulin, gamma 2 [Source:HGNC Symbol;Acc:HGNC:12419]	protein_coding	13.4424603466323	13.2925305906792	13.7033556042483	10.0729303413709	10.3178926426406	9.90975577030457
ENSG00000037241	chr5	172958729	172969771	+	51121	RPL26L1	ribosomal protein L26-like 1 [Source:HGNC Symbol;Acc:HGNC:17050]	protein_coding	56.8739834145979	54.7317414876907	59.4581124951687	75.7382357313203	74.8886410213457	68.8850897067591
ENSG00000037474	chr5	6599239	6633291	-	54888	NSUN2	NOP2/Sun RNA methyltransferase family, member 2 [Source:HGNC Symbol;Acc:HGNC:25994]	protein_coding	30.328950974591	28.0875691164743	27.9803227735907	50.1895343452617	47.9277786380581	46.8101709636427
ENSG00000037637	chr1	16246839	16352454	-	54455	FBXO42	F-box protein 42 [Source:HGNC Symbol;Acc:HGNC:29249]	protein_coding	5.59260864404614	5.54579362440463	5.0201102666741	6.21035548256968	5.75296566007476	5.61309071632915
ENSG00000037749	chr5	154038906	154220478	+	4238	MFAP3	microfibrillar-associated protein 3 [Source:HGNC Symbol;Acc:HGNC:7034]	protein_coding	6.2279846368075	5.14845557704312	5.88995618109279	6.04810062740371	6.85588730668532	6.0422995353522
ENSG00000037757	chr19	13764532	13774282	+	84245	MRI1	methylthioribose-1-phosphate isomerase 1 [Source:HGNC Symbol;Acc:HGNC:28469]	protein_coding	16.3975845504384	17.1669099402299	15.9764209277278	13.1051692613801	13.1534108530241	15.2689558113659
ENSG00000037897	chr12	57768471	57772793	-	4234	METTL1	methyltransferase like 1 [Source:HGNC Symbol;Acc:HGNC:7030]	protein_coding	6.56544431561721	4.70648590713289	6.88745842559899	5.23993389772838	5.77483992343293	5.90491119759724
ENSG00000037965	chr12	54009106	54012362	+	3224	HOXC8	homeobox C8 [Source:HGNC Symbol;Acc:HGNC:5129]	protein_coding	2.85388390763049	2.12022088966802	2.80154877115504	3.18081879372759	2.5726165428338	2.5697925670989
ENSG00000038002	chr4	177430770	177442503	-	175	AGA	aspartylglucosaminidase [Source:HGNC Symbol;Acc:HGNC:318]	protein_coding	1.72511574448448	1.61701123044094	1.86845556984635	1.6799259763458	1.57068858995826	1.68660897011868
ENSG00000038210	chr4	25233975	25279092	+	55300	PI4K2B	phosphatidylinositol 4-kinase type 2 beta [Source:HGNC Symbol;Acc:HGNC:18215]	protein_coding	5.65292164859322	5.08368277520315	5.49809661991096	5.9763315953716	5.70565379918727	5.2915351154335
ENSG00000038219	chr4	13568738	13627723	-	259282	BOD1L1	biorientation of chromosomes in cell division 1-like 1 [Source:HGNC Symbol;Acc:HGNC:31792]	protein_coding	4.90831323895727	3.87883316031231	4.34893047672624	4.51755176556299	4.63126905625941	4.18421551891424
ENSG00000038274	chr5	163503114	163519336	+	27430	MAT2B	methionine adenosyltransferase II, beta [Source:HGNC Symbol;Acc:HGNC:6905]	protein_coding	20.3629274516337	18.4982175047299	19.547213493722	19.0484675932061	18.9106464076753	18.8519062770606
ENSG00000038358	chr16	67873023	67884503	+	23644	EDC4	enhancer of mRNA decapping 4 [Source:HGNC Symbol;Acc:HGNC:17157]	protein_coding	35.1003624667505	43.6345603593717	39.9502760890934	27.6304077218424	29.2921302171138	33.0188065491326
ENSG00000038382	chr5	14143702	14532128	+	7204	TRIO	trio Rho guanine nucleotide exchange factor [Source:HGNC Symbol;Acc:HGNC:12303]	protein_coding	10.2595097775556	9.82278710995531	9.73751115682985	8.869308062403	9.04824764724047	9.04620193441378
ENSG00000038532	chr16	10944488	11182189	+	23274	CLEC16A	C-type lectin domain family 16, member A [Source:HGNC Symbol;Acc:HGNC:29013]	protein_coding	2.24918214849636	2.34091419767661	2.00324445459524	2.55986717468686	2.47652245090981	2.8492689037524
ENSG00000039123	chr5	55307760	55425581	+	23517	SKIV2L2	superkiller viralicidic activity 2-like 2 (S. cerevisiae) [Source:HGNC Symbol;Acc:HGNC:18734]	protein_coding	23.930801411403	20.798741626864	25.7624844801656	33.7356385972588	34.8071529360735	33.3994579053781
ENSG00000039319	chr5	80408013	80479350	+	9765	ZFYVE16	zinc finger, FYVE domain containing 16 [Source:HGNC Symbol;Acc:HGNC:20756]	protein_coding	6.96157431135217	5.47944551487129	7.03400346776409	7.24274551623131	7.67649625603483	6.83165683759399
ENSG00000039523	chr16	67518418	67546788	+	79567	FAM65A	family with sequence similarity 65, member A [Source:HGNC Symbol;Acc:HGNC:25836]	protein_coding	17.6126395669615	21.2763971974493	19.3383101605644	10.9178315736931	11.5551734864926	13.3926824461221
ENSG00000039560	chr5	34656237	34832627	+	26064	RAI14	retinoic acid induced 14 [Source:HGNC Symbol;Acc:HGNC:14873]	protein_coding	2.97356362877838	2.716262137614	2.7308570739201	2.28584242092706	2.54853068400498	2.22882245467894
ENSG00000039650	chr19	49861204	49878351	-	11284	PNKP	polynucleotide kinase 3'-phosphatase [Source:HGNC Symbol;Acc:HGNC:9154]	protein_coding	7.24334312591	10.1097610354092	8.32715419838721	6.28486229422633	6.86692874373582	8.24368423974905
ENSG00000040199	chr16	71637835	71724701	-	23035	PHLPP2	PH domain and leucine rich repeat protein phosphatase 2 [Source:HGNC Symbol;Acc:HGNC:29149]	protein_coding	5.23002952232048	5.47135675289747	5.41746631326642	3.96888644244278	3.95069641764197	3.61593690957911
ENSG00000040275	chr5	169583634	169604778	+	54908	SPDL1	spindle apparatus coiled-coil protein 1 [Source:HGNC Symbol;Acc:HGNC:26010]	protein_coding	16.1154050863764	14.2418363267954	17.5160951077082	20.378664223011	19.4453878647533	18.183817902496
ENSG00000040341	chr8	73420369	73747708	-	27067	STAU2	staufen double-stranded RNA binding protein 2 [Source:HGNC Symbol;Acc:HGNC:11371]	protein_coding	2.03225460008174	1.93474358294439	1.98008701378047	2.82818928714421	2.43600227966845	2.60859665997892
ENSG00000040487	chr1	19312326	19329300	+	54896	PQLC2	PQ loop repeat containing 2 [Source:HGNC Symbol;Acc:HGNC:26001]	protein_coding	4.75273883439507	6.32226819987769	6.04213896551865	6.14703476896047	6.12509932310762	7.20783424285265
ENSG00000040531	chr17	3636468	3661542	+	1497	CTNS	cystinosin, lysosomal cystine transporter [Source:HGNC Symbol;Acc:HGNC:2518]	protein_coding	5.00070337939145	5.64186743790174	5.48559225786955	4.45781257983051	4.91616384118815	5.56308531216179
ENSG00000040633	chr17	7235028	7239722	-	79142	PHF23	PHD finger protein 23 [Source:HGNC Symbol;Acc:HGNC:28428]	protein_coding	27.0730974273661	27.1515756316914	26.3053316075629	24.4568551361408	23.319036473483	23.0245288185762
ENSG00000040933	chr2	98444854	98594390	+	3631	INPP4A	inositol polyphosphate-4-phosphatase type I A [Source:HGNC Symbol;Acc:HGNC:6074]	protein_coding	4.02269728845816	4.19937398875101	4.07556501322233	3.63365868956917	3.58923081380747	3.64217735999277
ENSG00000041353	chr18	54717860	54895516	+	5874	RAB27B	RAB27B, member RAS oncogene family [Source:HGNC Symbol;Acc:HGNC:9767]	protein_coding	34.1622591085177	28.9568388233747	32.470523233216	34.7439305283434	36.2429333842488	33.7802674413699
ENSG00000041357	chr15	78540405	78552419	+	5685	PSMA4	proteasome subunit alpha 4 [Source:HGNC Symbol;Acc:HGNC:9533]	protein_coding	21.7118984136447	18.4492473391059	21.4831857998023	28.3495130505647	26.1863256953762	24.4651590207374
ENSG00000041802	chr3	194640788	194672477	-	55341	LSG1	large 60S subunit nuclear export GTPase 1 [Source:HGNC Symbol;Acc:HGNC:25652]	protein_coding	29.9514180211969	26.3348860969834	29.0345622220044	23.4435358144408	23.0203204451708	21.9881261089747
ENSG00000041880	chr3	51942345	51948867	+	10039	PARP3	poly (ADP-ribose) polymerase family, member 3 [Source:HGNC Symbol;Acc:HGNC:273]	protein_coding	9.94239350689058	11.1435083161027	9.98097464127885	8.43260411489427	9.11119466587215	9.90840479306858
ENSG00000041988	chr1	6624866	6635586	+	90326	THAP3	THAP domain containing, apoptosis associated protein 3 [Source:HGNC Symbol;Acc:HGNC:20855]	protein_coding	5.30625606573382	7.01613305308398	6.4693087799141	6.23712059149544	5.81800200537539	6.54968196108189
ENSG00000042088	chr14	89954939	90044768	+	55775	TDP1	tyrosyl-DNA phosphodiesterase 1 [Source:HGNC Symbol;Acc:HGNC:18884]	protein_coding	5.40916732151269	5.38558124221628	5.6941130098554	4.43539585086796	4.08907336105997	3.82444385910914
ENSG00000042286	chr10	70098223	70132934	-	84883	AIFM2	apoptosis-inducing factor, mitochondrion-associated, 2 [Source:HGNC Symbol;Acc:HGNC:21411]	protein_coding	3.56949460275513	3.97259890566093	3.87047162718731	7.12888294777114	7.46261805340326	7.5405035155997
ENSG00000042429	chr11	93784227	93814695	+	9440	MED17	mediator complex subunit 17 [Source:HGNC Symbol;Acc:HGNC:2375]	protein_coding	4.17947841186716	4.14401597802816	4.74865073896607	4.18072998993395	4.20084484801438	3.68433613519488
ENSG00000042445	chr2	85342088	85354620	-	54884	RETSAT	retinol saturase (all-trans-retinol 13,14-reductase) [Source:HGNC Symbol;Acc:HGNC:25991]	protein_coding	18.8018232825837	19.0404623823966	18.1469476406932	18.2805562730611	17.2151325127459	17.8958489824734
ENSG00000042493	chr2	85394748	85418432	-	822	CAPG	capping protein (actin filament), gelsolin-like [Source:HGNC Symbol;Acc:HGNC:1474]	protein_coding	33.3178280532388	42.1147166232371	37.5544012777789	48.7103088771949	53.1264558911667	53.2762490277107
ENSG00000042753	chr19	46838136	46850992	-	1175	AP2S1	adaptor-related protein complex 2, sigma 1 subunit [Source:HGNC Symbol;Acc:HGNC:565]	protein_coding	68.8173372836459	76.0905801932337	74.8130435775127	76.0049196599517	77.5068829611614	77.2859969292328
ENSG00000043039	chr11	129375940	129452279	+	8538	BARX2	BARX homeobox 2 [Source:HGNC Symbol;Acc:HGNC:956]	protein_coding	11.3947194324897	11.891272376594	12.3065216502529	9.24309980691887	9.76471109541668	10.5481600631722
ENSG00000043093	chr3	182938074	182985953	-	54165	DCUN1D1	DCN1, defective in cullin neddylation 1, domain containing 1 [Source:HGNC Symbol;Acc:HGNC:18184]	protein_coding	4.2553675342431	3.92320511497896	4.62050911472836	3.03721249643748	3.09314043157382	3.5303290017201
ENSG00000043143	chr5	134524312	134583230	+	23338	JADE2	jade family PHD finger 2 [Source:HGNC Symbol;Acc:HGNC:22984]	protein_coding	18.7803047915049	20.6046716750449	19.1876985829462	21.5065814668195	22.7251321752318	22.9376143955881
ENSG00000043355	chr13	99981772	99986773	+	7546	ZIC2	Zic family member 2 [Source:HGNC Symbol;Acc:HGNC:12873]	protein_coding	1.70687433933132	1.83919874201994	1.56329995074402	2.10511108377084	2.04933325472478	1.88065704410247
ENSG00000043514	chr1	39841022	39883511	-	54802	TRIT1	tRNA isopentenyltransferase 1 [Source:HGNC Symbol;Acc:HGNC:20286]	protein_coding	10.9641697241456	8.78323995561551	10.2676113712647	10.4283463893419	8.91533073826009	8.42815443257352
ENSG00000044090	chr6	43037617	43053945	-	9820	CUL7	cullin 7 [Source:HGNC Symbol;Acc:HGNC:21024]	protein_coding	13.0349230693324	14.9538812667108	14.1466044801309	9.25868979800078	10.0649536815424	10.3909910010281
ENSG00000044115	chr5	138610967	138935034	+	1495	CTNNA1	catenin (cadherin-associated protein), alpha 1, 102kDa [Source:HGNC Symbol;Acc:HGNC:2509]	protein_coding	77.5032181015848	74.326380268122	74.6238326353911	64.2731422891688	62.2937936586001	63.0601519588112
ENSG00000044446	chrX	18892300	18984598	-	5256	PHKA2	phosphorylase kinase, alpha 2 (liver) [Source:HGNC Symbol;Acc:HGNC:8926]	protein_coding	14.9985143362534	15.9511903301097	15.6625713897836	8.05838946275576	7.98373510905158	7.93174939795205
ENSG00000044459	chr9	17134982	17503923	+	54875	CNTLN	centlein, centrosomal protein [Source:HGNC Symbol;Acc:HGNC:23432]	protein_coding	1.65276815722483	1.41901493686596	1.49341939992371	2.01713064553167	2.12753429099733	1.82210600380161
ENSG00000044574	chr9	125234853	125241330	-	3309	HSPA5	heat shock 70kDa protein 5 (glucose-regulated protein, 78kDa) [Source:HGNC Symbol;Acc:HGNC:5238]	protein_coding	141.556164627063	134.24113097225	137.479108010748	198.066727014865	192.758414086264	191.934726303772
ENSG00000046604	chr18	31498043	31549008	+	1829	DSG2	desmoglein 2 [Source:HGNC Symbol;Acc:HGNC:3049]	protein_coding	6.81406784372303	5.9526485940812	7.33355050325896	0.505737276827341	0.433432031534214	0.525890478147372
ENSG00000046647	chrX	14008279	14029893	-	54960	GEMIN8	gem (nuclear organelle) associated protein 8 [Source:HGNC Symbol;Acc:HGNC:26044]	protein_coding	10.8531415443021	10.2881211259198	11.134422733676	5.24918465464596	5.63854345151575	5.93716373583263
ENSG00000046651	chrX	13734745	13769353	+	8481	OFD1	oral-facial-digital syndrome 1 [Source:HGNC Symbol;Acc:HGNC:2567]	protein_coding	8.33872652979738	7.47535554695029	6.94656861550003	7.26337295489847	7.66370940579565	7.03383241763827
ENSG00000046653	chrX	13771031	13938638	-	2824	GPM6B	glycoprotein M6B [Source:HGNC Symbol;Acc:HGNC:4461]	protein_coding	0.379981441516406	0.404626566120563	0.47662805466617	1.58371876184141	1.78402079640714	1.9623652574319
ENSG00000047056	chr10	1049538	1132297	+	22884	WDR37	WD repeat domain 37 [Source:HGNC Symbol;Acc:HGNC:31406]	protein_coding	2.70693108774748	3.15347120470223	3.12928220619652	5.73125263313386	5.99654621034215	5.88667764964357
ENSG00000047188	chr5	113513683	113595285	+	64848	YTHDC2	YTH domain containing 2 [Source:HGNC Symbol;Acc:HGNC:24721]	protein_coding	8.6566805687773	6.98127160560184	7.86120732568764	8.19283799978225	8.76142905543216	7.45554024632434
ENSG00000047230	chrX	16588003	16712936	-	56474	CTPS2	CTP synthase 2 [Source:HGNC Symbol;Acc:HGNC:2520]	protein_coding	10.6841333539987	8.41240029567079	9.70062955535208	7.68837020914431	7.42327491818991	7.20351237467412
ENSG00000047249	chr8	53715557	53843558	-	51606	ATP6V1H	ATPase, H+ transporting, lysosomal 50/57kDa, V1 subunit H [Source:HGNC Symbol;Acc:HGNC:18303]	protein_coding	7.91384138186889	7.98396598638791	8.37544440256736	8.90804658634259	8.25460113583174	8.471109003198
ENSG00000047315	chr4	56977722	57031168	+	5431	POLR2B	polymerase (RNA) II (DNA directed) polypeptide B, 140kDa [Source:HGNC Symbol;Acc:HGNC:9188]	protein_coding	30.7910211468951	26.5151329684412	31.0996706532033	36.1941746758725	36.9560769602458	33.5052258487054
ENSG00000047410	chr1	186311652	186375693	-	7175	TPR	translocated promoter region, nuclear basket protein [Source:HGNC Symbol;Acc:HGNC:12017]	protein_coding	34.1111955306162	29.7231185632894	32.3859995739975	33.6518984239945	34.1808453301749	32.3745858089145
ENSG00000047578	chr16	27550133	27780369	+	23247	KIAA0556	KIAA0556 [Source:HGNC Symbol;Acc:HGNC:29068]	protein_coding	3.83055391955492	4.27909001403242	4.00863972284776	2.79193142073074	2.83013182580077	2.696724820323
ENSG00000047579	chr6	15522801	15663058	-	84062	DTNBP1	dystrobrevin binding protein 1 [Source:HGNC Symbol;Acc:HGNC:17328]	protein_coding	4.70563190459807	4.54925857471189	4.70102902798055	2.76284084035179	3.13482324001701	3.38692162063147
ENSG00000047621	chr12	4487728	4538508	-	57102	C12orf4	chromosome 12 open reading frame 4 [Source:HGNC Symbol;Acc:HGNC:1184]	protein_coding	3.67621850793666	3.41664502758776	4.03597351720619	9.69154990528335	10.0546223701538	9.2735590765417
ENSG00000047644	chrX	10015562	10144478	+	55841	WWC3	WWC family member 3 [Source:HGNC Symbol;Acc:HGNC:29237]	protein_coding	11.6216154138907	11.6651131907897	11.0428261018322	4.29403360673309	4.19830449224782	4.47951957674412
ENSG00000047849	chr3	47850690	48089272	-	4134	MAP4	microtubule-associated protein 4 [Source:HGNC Symbol;Acc:HGNC:6862]	protein_coding	38.9631642751464	38.7707066230019	37.1901219574799	34.1581487433544	32.8466129686621	35.4399878366999
ENSG00000047932	chr6	117560269	117602542	-	57120	GOPC	golgi-associated PDZ and coiled-coil motif containing [Source:HGNC Symbol;Acc:HGNC:17643]	protein_coding	11.3224699089706	10.073321545632	10.6345653299526	9.06633158927214	8.89268641955849	8.29252947027271
ENSG00000048028	chr11	113797874	113875570	-	57646	USP28	ubiquitin specific peptidase 28 [Source:HGNC Symbol;Acc:HGNC:12625]	protein_coding	15.9344709219082	13.5674216229573	14.6206653145039	9.15551092304939	9.19668335580985	8.9075005668429
ENSG00000048052	chr7	18086949	19002416	+	9734	HDAC9	histone deacetylase 9 [Source:HGNC Symbol;Acc:HGNC:14065]	protein_coding	0.479284251825337	0.355437406695814	0.335468830092074	1.91742368940051	1.91331379939154	1.78521345020811
ENSG00000048140	chr5	176647387	176659054	+	26262	TSPAN17	tetraspanin 17 [Source:HGNC Symbol;Acc:HGNC:13594]	protein_coding	23.5197947138728	25.7227339561118	25.4486578118732	15.5107259369224	16.7541446805827	16.2952009045485
ENSG00000048162	chr5	176383938	176388975	-	51491	NOP16	NOP16 nucleolar protein [Source:HGNC Symbol;Acc:HGNC:26934]	protein_coding	46.8047650451502	46.6654938211871	47.1931538518176	44.5819989967497	43.8119072931083	44.2990533708825
ENSG00000048392	chr8	102204502	102239118	-	50484	RRM2B	ribonucleotide reductase M2 B (TP53 inducible) [Source:HGNC Symbol;Acc:HGNC:17296]	protein_coding	3.12498436050271	2.68546535857397	3.10540897463066	4.4685741100791	4.08768427612248	3.6851712562268
ENSG00000048405	chr7	127346790	127431924	-	168850	ZNF800	zinc finger protein 800 [Source:HGNC Symbol;Acc:HGNC:27267]	protein_coding	2.69502804895297	2.40596210371629	2.58835766408027	2.73684400939462	3.19825685756727	3.13497940646712
ENSG00000048471	chr16	11976737	12574289	+	92017	SNX29	sorting nexin 29 [Source:HGNC Symbol;Acc:HGNC:30542]	protein_coding	1.3093350600951	1.45107081961285	1.37921489704043	1.10387350124719	1.33969334743474	1.26877102451418
ENSG00000048544	chr6	42206801	42217865	-	55173	MRPS10	mitochondrial ribosomal protein S10 [Source:HGNC Symbol;Acc:HGNC:14502]	protein_coding	34.7475920097585	30.5728751392363	32.772721113034	63.5818301226282	61.3936725407187	56.2708058716497
ENSG00000048649	chr11	77659996	77821017	-	51773	RSF1	remodeling and spacing factor 1 [Source:HGNC Symbol;Acc:HGNC:18118]	protein_coding	6.97882751143897	5.51994345020616	6.24251159507098	4.90486075532354	4.80487011477068	4.14354897814732
ENSG00000048707	chr1	12230067	12512047	+	55187	VPS13D	vacuolar protein sorting 13 homolog D (S. cerevisiae) [Source:HGNC Symbol;Acc:HGNC:23595]	protein_coding	5.62172513247827	4.82993300299031	5.29485675282731	5.93105696582482	5.72630982230879	5.96397736191108
ENSG00000048828	chr9	93451722	93566107	+	23196	FAM120A	family with sequence similarity 120A [Source:HGNC Symbol;Acc:HGNC:13247]	protein_coding	46.0014900771056	49.0648505789343	44.5010008756511	37.8480911483555	39.8564212987443	40.9456455441835
ENSG00000048991	chr2	135531455	135725270	+	23518	R3HDM1	R3H domain containing 1 [Source:HGNC Symbol;Acc:HGNC:9757]	protein_coding	17.2937501987286	16.044729972758	18.1064819912598	17.1013573547127	16.0491848069794	16.8842143235791
ENSG00000049167	chr5	60873831	60945073	-	1161	ERCC8	excision repair cross-complementation group 8 [Source:HGNC Symbol;Acc:HGNC:3439]	protein_coding	4.50231363064343	3.75693051608216	4.4279986577719	4.20854786265778	4.86685805357798	4.28883624793246
ENSG00000049239	chr1	9234775	9271337	+	9563	H6PD	hexose-6-phosphate dehydrogenase (glucose 1-dehydrogenase) [Source:HGNC Symbol;Acc:HGNC:4795]	protein_coding	11.6553120919333	12.6671244761274	11.2417216445119	9.14395035686219	8.88498244827957	9.42334146036618
ENSG00000049245	chr1	7771269	7781432	+	9341	VAMP3	vesicle-associated membrane protein 3 [Source:HGNC Symbol;Acc:HGNC:12644]	protein_coding	42.1278265138602	40.3218487490568	42.7801459841121	52.3398773979004	50.4381785397262	49.5779805181695
ENSG00000049246	chr1	7784320	7845177	+	8863	PER3	period circadian clock 3 [Source:HGNC Symbol;Acc:HGNC:8847]	protein_coding	7.98763309274825	8.09030635672752	7.95005907922721	8.1670238143005	7.50667115789123	7.90469858518342
ENSG00000049449	chr11	31812391	32105755	+	5954	RCN1	reticulocalbin 1, EF-hand calcium binding domain [Source:HGNC Symbol;Acc:HGNC:9934]	protein_coding	21.2445914692743	19.0322960941194	19.3861487852237	19.302330527327	18.826327002556	16.8444447260108
ENSG00000049541	chr7	74231499	74254458	-	5982	RFC2	replication factor C (activator 1) 2, 40kDa [Source:HGNC Symbol;Acc:HGNC:9970]	protein_coding	33.5504192731039	32.5817952933896	35.3712602954259	56.5667450343677	55.9104129441177	54.6818521463903
ENSG00000049656	chr5	1317744	1345099	-	81037	CLPTM1L	CLPTM1-like [Source:HGNC Symbol;Acc:HGNC:24308]	protein_coding	23.0471464414886	24.1474523463541	22.8049336143126	29.600709486167	28.7964817852274	32.2260918985984
ENSG00000049759	chr18	58044367	58401540	+	23327	NEDD4L	neural precursor cell expressed, developmentally down-regulated 4-like, E3 ubiquitin protein ligase [Source:HGNC Symbol;Acc:HGNC:7728]	protein_coding	3.04731208586821	2.59718465864102	2.82334245700509	0.41345935138686	0.449062492805304	0.421592644103582
ENSG00000049769	chrX	49269843	49301461	+	89801	PPP1R3F	protein phosphatase 1, regulatory subunit 3F [Source:HGNC Symbol;Acc:HGNC:14944]	protein_coding	1.8602973520681	2.38021596123786	1.45136443208276	1.35516932692833	1.28585874679932	1.21801524132232
ENSG00000049860	chr5	74640023	74722647	+	3074	HEXB	hexosaminidase B (beta polypeptide) [Source:HGNC Symbol;Acc:HGNC:4879]	protein_coding	21.3554144607833	19.9714737420027	21.225133817762	61.722601423564	54.6077780690655	56.0842050184634
ENSG00000049883	chr5	72320367	72368395	+	79810	PTCD2	pentatricopeptide repeat domain 2 [Source:HGNC Symbol;Acc:HGNC:25734]	protein_coding	3.93722247915773	3.50425348429044	3.77124924428773	3.47589426880843	3.44302024274001	3.26207375999696
ENSG00000050130	chr14	59484443	59505410	+	51528	JKAMP	JNK1/MAPK8-associated membrane protein [Source:HGNC Symbol;Acc:HGNC:20184]	protein_coding	4.56065081875208	4.3948653464787	5.17722634941673	8.09035253712341	7.51759705823952	7.57526198211534
ENSG00000050344	chr7	26152240	26187125	+	9603	NFE2L3	nuclear factor, erythroid 2-like 3 [Source:HGNC Symbol;Acc:HGNC:7783]	protein_coding	4.53710718865947	3.66984670931264	4.74673541656383	4.49188877483943	4.51531716807764	4.82523887744019
ENSG00000050393	chr6	13786557	13814568	-	63933	MCUR1	mitochondrial calcium uniporter regulator 1 [Source:HGNC Symbol;Acc:HGNC:21097]	protein_coding	5.26193055627386	4.79615411316294	4.8734193047775	9.10309321651002	8.68347896844586	7.96728286098942
ENSG00000050405	chr12	50175788	50283546	-	51474	LIMA1	LIM domain and actin binding 1 [Source:HGNC Symbol;Acc:HGNC:24636]	protein_coding	57.1033247066179	48.7433714411292	53.5142037174196	30.1258414301458	31.3650314459043	27.5288152323156
ENSG00000050426	chr12	51047962	51060424	+	25875	LETMD1	LETM1 domain containing 1 [Source:HGNC Symbol;Acc:HGNC:24241]	protein_coding	11.6757046201225	10.4022751573495	11.2397230509593	9.45890875070645	9.02997860502395	9.47728291739949
ENSG00000050748	chr5	180233143	180292099	-	5601	MAPK9	mitogen-activated protein kinase 9 [Source:HGNC Symbol;Acc:HGNC:6886]	protein_coding	9.63695311198617	8.8376015487569	9.92827588636064	11.1020722988997	11.1135729908176	11.0457039338138
ENSG00000050820	chr16	75228187	75268053	-	9564	BCAR1	breast cancer anti-estrogen resistance 1 [Source:HGNC Symbol;Acc:HGNC:971]	protein_coding	7.54197747302678	12.6957539370842	8.90541951031392	6.60722169777843	6.1994625485085	10.2110788193365
ENSG00000051009	chr11	6211335	6234711	-	84067	FAM160A2	family with sequence similarity 160, member A2 [Source:HGNC Symbol;Acc:HGNC:25378]	protein_coding	12.357379989788	13.0571582988598	12.589656971457	5.69316130074959	6.19943459815677	5.92080692615178
ENSG00000051108	chr16	56932048	56944863	+	9709	HERPUD1	homocysteine-inducible, endoplasmic reticulum stress-inducible, ubiquitin-like domain member 1 [Source:HGNC Symbol;Acc:HGNC:13744]	protein_coding	9.36180658621792	9.68578322313613	10.037871652692	5.71036423295955	5.58752371790337	5.53926873880278
ENSG00000051128	chr19	18929201	18941261	-	9454	HOMER3	homer scaffolding protein 3 [Source:HGNC Symbol;Acc:HGNC:17514]	protein_coding	5.64619998194804	9.81572638576521	7.16545355923388	10.992594120365	9.70419728355419	13.5681813988039
ENSG00000051180	chr15	40694774	40732339	+	5888	RAD51	RAD51 recombinase [Source:HGNC Symbol;Acc:HGNC:9817]	protein_coding	4.92728397144287	4.66340937323287	5.23150961326665	8.48719122224469	8.20980482877148	7.762141276619
ENSG00000051341	chr3	121431427	121546641	-	10721	POLQ	polymerase (DNA directed), theta [Source:HGNC Symbol;Acc:HGNC:9186]	protein_coding	5.26252063543537	4.86292660292051	4.83547649053697	6.79495519149789	6.24691962912137	6.68914432207015
ENSG00000051382	chr3	138652699	138834938	-	5291	PIK3CB	phosphatidylinositol-4,5-bisphosphate 3-kinase, catalytic subunit beta [Source:HGNC Symbol;Acc:HGNC:8976]	protein_coding	6.77410099665403	5.89795214424691	7.09362062334062	5.75674912777339	6.14552552400561	5.84193861652695
ENSG00000051523	chr16	88643283	88651152	-	1535	CYBA	cytochrome b-245, alpha polypeptide [Source:HGNC Symbol;Acc:HGNC:2577]	protein_coding	33.6210001736363	53.3217595768995	42.1261117302223	18.7709896122903	17.4770398938465	24.3614300024382
ENSG00000051596	chr5	175917873	176034680	-	84321	THOC3	THO complex 3 [Source:HGNC Symbol;Acc:HGNC:19072]	protein_coding	16.6741204668895	18.8984606716181	17.7613251946664	16.5821332791422	15.1439625170253	17.9450329731557
ENSG00000051620	chr6	138403531	138422197	+	23593	HEBP2	heme binding protein 2 [Source:HGNC Symbol;Acc:HGNC:15716]	protein_coding	4.20617734146709	3.90351310191998	3.86104183031208	3.29593455351954	3.32882414607703	3.01652122453554
ENSG00000051825	chr12	123152320	123244014	-	10198	MPHOSPH9	M-phase phosphoprotein 9 [Source:HGNC Symbol;Acc:HGNC:7215]	protein_coding	4.32785733646388	3.4982410078849	4.3884193932016	3.518378186794	3.82216586726367	3.40863396047068
ENSG00000052723	chr1	114769479	114780685	-	80143	SIKE1	suppressor of IKBKE 1 [Source:HGNC Symbol;Acc:HGNC:26119]	protein_coding	6.7904114815134	6.0975691807992	6.41487912238762	8.13836940897572	7.97886956245178	7.78066137423423
ENSG00000052749	chr10	97356358	97426076	-	23223	RRP12	ribosomal RNA processing 12 homolog [Source:HGNC Symbol;Acc:HGNC:29100]	protein_coding	22.2036089636281	26.2654988988865	24.0955421012598	14.1074933167418	14.9271074096145	15.8024705411014
ENSG00000052795	chr4	158769138	158908049	+	57600	FNIP2	folliculin interacting protein 2 [Source:HGNC Symbol;Acc:HGNC:29280]	protein_coding	1.12700789343392	0.864798328870801	0.91437577316925	1.31480313531859	1.46256710441558	1.30320624336309
ENSG00000052802	chr4	165327623	165343160	+	6307	MSMO1	methylsterol monooxygenase 1 [Source:HGNC Symbol;Acc:HGNC:10545]	protein_coding	5.18966354668568	4.24699110158629	5.59141904063226	4.59178330966741	4.44601794083864	4.66041740128125
ENSG00000052841	chr11	43358932	43494933	+	55761	TTC17	tetratricopeptide repeat domain 17 [Source:HGNC Symbol;Acc:HGNC:25596]	protein_coding	7.91926582455655	6.91415230735154	7.57685480340607	4.48809230996776	4.44576354016041	4.39812734364962
ENSG00000053254	chr14	89124871	89619149	-	1112	FOXN3	forkhead box N3 [Source:HGNC Symbol;Acc:HGNC:1928]	protein_coding	4.40934142975278	3.99795804977972	4.07713838883812	2.48502142071404	2.31704006158946	2.17403620889729
ENSG00000053371	chr1	19303965	19312146	-	8574	AKR7A2	aldo-keto reductase family 7, member A2 [Source:HGNC Symbol;Acc:HGNC:389]	protein_coding	33.1995183280211	41.3177916906849	37.6381759107339	29.7963263161586	34.8467543291479	34.6956031859716
ENSG00000053372	chr1	19251539	19260128	+	51154	MRTO4	MRT4 homolog, ribosome maturation factor [Source:HGNC Symbol;Acc:HGNC:18477]	protein_coding	38.069306515865	39.8901253262875	39.9649458849885	43.943564128543	48.2178717872307	44.6638775897959
ENSG00000053501	chr19	17215346	17219829	+	55850	USE1	unconventional SNARE in the ER 1 homolog (S. cerevisiae) [Source:HGNC Symbol;Acc:HGNC:30882]	protein_coding	6.15605885783746	6.61200754386646	6.2405430422216	4.79789728614699	4.95595986973941	4.95688219131179
ENSG00000053770	chr14	57268909	57298742	+	55745	AP5M1	adaptor-related protein complex 5, mu 1 subunit [Source:HGNC Symbol;Acc:HGNC:20192]	protein_coding	1.27391737307527	1.28648206211757	1.44815467820615	1.70838125709745	1.77490154018797	1.49412785773334
ENSG00000053900	chr4	25377213	25418498	+	29945	ANAPC4	anaphase promoting complex subunit 4 [Source:HGNC Symbol;Acc:HGNC:19990]	protein_coding	3.53356374137134	2.89310468427481	3.52306201597075	3.63834599189689	3.49230879112532	3.31502393958095
ENSG00000053918	chr11	2444684	2849109	+	3784	KCNQ1	potassium channel, voltage gated KQT-like subfamily Q, member 1 [Source:HGNC Symbol;Acc:HGNC:6294]	protein_coding	2.11783914740918	2.32647301630434	2.51730982087081	0.801059154045695	0.790364791256423	1.03548475703553
ENSG00000054116	chr1	36136570	36156053	-	27095	TRAPPC3	trafficking protein particle complex 3 [Source:HGNC Symbol;Acc:HGNC:19942]	protein_coding	20.3472682082661	19.7586312260114	20.0895044028536	23.9504901953499	22.0025227162786	21.4060776414825
ENSG00000054118	chr1	36224416	36305357	+	9967	THRAP3	thyroid hormone receptor associated protein 3 [Source:HGNC Symbol;Acc:HGNC:22964]	protein_coding	88.8146846281522	77.700239928707	80.3428700811621	72.0920537746605	74.2970170548064	68.9514745493603
ENSG00000054148	chr9	136848724	136851027	+	29085	PHPT1	phosphohistidine phosphatase 1 [Source:HGNC Symbol;Acc:HGNC:30033]	protein_coding	35.0213478525153	40.7797744233047	38.7753621679123	38.2449900032846	35.799387538325	39.5021679139071
ENSG00000054267	chr1	235131634	235328219	-	51742	ARID4B	AT rich interactive domain 4B (RBP1-like) [Source:HGNC Symbol;Acc:HGNC:15550]	protein_coding	9.18410305584396	8.09724350584747	9.28778482657221	10.2963325976894	10.4644468287223	9.75297991313413
ENSG00000054282	chr1	243256034	243500092	+	10806	SDCCAG8	serologically defined colon cancer antigen 8 [Source:HGNC Symbol;Acc:HGNC:10671]	protein_coding	4.4651389290255	3.69253611898912	3.98859524816274	7.64687686326496	8.20864942777514	7.43651511895158
ENSG00000054523	chr1	10210805	10381603	+	23095	KIF1B	kinesin family member 1B [Source:HGNC Symbol;Acc:HGNC:16636]	protein_coding	6.28664498871814	5.40040202480402	5.80713559709417	8.73069805420487	9.33585532959569	8.75018463840344
ENSG00000054611	chr22	46762617	47175699	+	25771	TBC1D22A	TBC1 domain family, member 22A [Source:HGNC Symbol;Acc:HGNC:1309]	protein_coding	3.7163829302629	4.19976332373446	3.77258250107818	3.25847787467455	3.11444213773531	3.90044768260237
ENSG00000054654	chr14	63852983	64226433	+	23224	SYNE2	spectrin repeat containing, nuclear envelope 2 [Source:HGNC Symbol;Acc:HGNC:17084]	protein_coding	3.80912198633144	3.38034600179241	3.47665549013002	6.44549912037436	6.72824729740801	6.50208524287265
ENSG00000054690	chr14	67533301	67589612	+	57475	PLEKHH1	pleckstrin homology domain containing, family H (with MyTH4 domain) member 1 [Source:HGNC Symbol;Acc:HGNC:17733]	protein_coding	0.932969132405863	1.16014650548455	1.09807543373065	2.22656549529073	2.31650985472275	2.35999886582087
ENSG00000054965	chr11	73400487	73598189	-	23201	FAM168A	family with sequence similarity 168, member A [Source:HGNC Symbol;Acc:HGNC:28999]	protein_coding	17.1483548076053	16.5681467336906	16.5138952532251	10.8897120983032	11.0780860288118	10.4849852021476
ENSG00000054967	chr11	73376264	73397474	+	84957	RELT	RELT tumor necrosis factor receptor [Source:HGNC Symbol;Acc:HGNC:13764]	protein_coding	3.46551248892011	4.24034340359088	3.60881708309643	3.47423099684956	3.66730279419615	3.94764459421287
ENSG00000055044	chr2	202265716	202303666	+	51602	NOP58	NOP58 ribonucleoprotein [Source:HGNC Symbol;Acc:HGNC:29926]	protein_coding	54.3576179567026	48.5289747892392	56.8764032239385	70.6186156743078	70.1551712422843	67.7735994631637
ENSG00000055070	chr1	16352575	16398145	+	26099	SZRD1	SUZ RNA binding domain containing 1 [Source:HGNC Symbol;Acc:HGNC:30232]	protein_coding	61.3984211145256	66.3382025016708	62.9139013370494	58.5866445345288	63.3223092484171	63.1853777924883
ENSG00000055130	chr7	148697914	148801036	+	8454	CUL1	cullin 1 [Source:HGNC Symbol;Acc:HGNC:2551]	protein_coding	58.0062875752533	52.5584353023505	58.9339807581718	57.6646620036283	55.8578143274734	53.8583973766493
ENSG00000055147	chr5	153990128	154038936	-	10827	FAM114A2	family with sequence similarity 114, member A2 [Source:HGNC Symbol;Acc:HGNC:1333]	protein_coding	4.79198817912356	4.43990607724712	4.76306584342434	3.89707158228303	3.89932468430666	3.39534400292756
ENSG00000055208	chr6	149218641	149411613	+	23118	TAB2	TGF-beta activated kinase 1/MAP3K7 binding protein 2 [Source:HGNC Symbol;Acc:HGNC:17075]	protein_coding	14.4253754140368	13.1861016900522	14.7748080444621	11.0611436891738	11.6664084270837	11.477759629962
ENSG00000055211	chr6	149566294	149591748	+	116254	GINM1	glycoprotein integral membrane 1 [Source:HGNC Symbol;Acc:HGNC:21074]	protein_coding	18.8013059341058	18.8377350393964	21.318121724991	16.0146388127021	15.3801361374421	15.6239165163211
ENSG00000055332	chr2	37099210	37157065	-	5610	EIF2AK2	eukaryotic translation initiation factor 2-alpha kinase 2 [Source:HGNC Symbol;Acc:HGNC:9437]	protein_coding	10.0028798166658	8.21902224652307	9.39466177927297	9.62605060598324	10.1214934167965	9.30498241804551
ENSG00000055483	chr17	78787381	78841441	-	57602	USP36	ubiquitin specific peptidase 36 [Source:HGNC Symbol;Acc:HGNC:20062]	protein_coding	11.8479118672364	12.808215747614	11.9512961620552	11.4379634831202	11.3083205600739	11.811568373728
ENSG00000055609	chr7	152134922	152436005	-	58508	KMT2C	lysine (K)-specific methyltransferase 2C [Source:HGNC Symbol;Acc:HGNC:13726]	protein_coding	9.67450810270705	8.33914056245459	8.94854692115334	6.76525621609851	6.94366943822844	6.40548104467336
ENSG00000055917	chr2	20248691	20352234	-	23369	PUM2	pumilio RNA-binding family member 2 [Source:HGNC Symbol;Acc:HGNC:14958]	protein_coding	20.3958224304915	17.3871806172625	19.1707044446348	21.7149560934071	21.4586792075149	21.3855067356562
ENSG00000055950	chr10	100969458	100987515	-	84545	MRPL43	mitochondrial ribosomal protein L43 [Source:HGNC Symbol;Acc:HGNC:14517]	protein_coding	17.176320349856	21.4472042874763	20.0118940340008	12.7042959086588	13.0060508564266	13.0107547179972
ENSG00000056050	chr4	169729465	169757953	-	54969	C4orf27	chromosome 4 open reading frame 27 [Source:HGNC Symbol;Acc:HGNC:26051]	protein_coding	10.3915398257596	8.7018826274503	8.84477820954631	11.6033508780574	11.7388506285874	11.4935583157726
ENSG00000056097	chr5	32354350	32444761	-	51663	ZFR	zinc finger RNA binding protein [Source:HGNC Symbol;Acc:HGNC:17277]	protein_coding	25.9199148593406	22.6829713325121	25.4788733891164	31.9069991910902	35.3203350227725	31.3212943310566
ENSG00000056277	chrX	130202711	130268899	-	55609	ZNF280C	zinc finger protein 280C [Source:HGNC Symbol;Acc:HGNC:25955]	protein_coding	4.56035128828979	4.55190164848293	4.54270602570098	3.68285479458873	4.2494170367161	3.32750591027305
ENSG00000056558	chr9	120902393	120929173	-	7185	TRAF1	TNF receptor-associated factor 1 [Source:HGNC Symbol;Acc:HGNC:12031]	protein_coding	1.5715700106755	1.48221927873952	1.31297891238006	1.60503833410045	2.04087663598909	2.10763635383773
ENSG00000056586	chr9	122844556	122905341	-	54542	RC3H2	ring finger and CCCH-type domains 2 [Source:HGNC Symbol;Acc:HGNC:21461]	protein_coding	7.87845193832346	6.38317796402991	7.41065664768373	8.27905184001093	8.85713399723396	8.4836215760461
ENSG00000056736	chr3	53846580	53865800	+	55540	IL17RB	interleukin 17 receptor B [Source:HGNC Symbol;Acc:HGNC:18015]	protein_coding	0.397492107024074	0.580066752684817	0.503237752711977	2.52626987736684	2.23281536311357	2.48140276893071
ENSG00000056972	chr6	111556454	111606278	-	10758	TRAF3IP2	TRAF3 interacting protein 2 [Source:HGNC Symbol;Acc:HGNC:1343]	protein_coding	3.61318687517923	3.16186527718839	2.8086123773451	0.693467746662478	0.710695298187217	0.583909761437937
ENSG00000057019	chr3	98795941	98901689	-	131566	DCBLD2	discoidin, CUB and LCCL domain containing 2 [Source:HGNC Symbol;Acc:HGNC:24627]	protein_coding	2.9608825311136	2.62411907322207	2.86339953300891	2.16766046324635	2.110355450247	2.05664391014769
ENSG00000057252	chr1	179293714	179358680	+	6646	SOAT1	sterol O-acyltransferase 1 [Source:HGNC Symbol;Acc:HGNC:11177]	protein_coding	12.1841686592962	10.8555955252344	13.1117459466222	10.2281757318814	9.69795487674325	9.25334645127186
ENSG00000057608	chr10	5765223	5842132	-	2665	GDI2	GDP dissociation inhibitor 2 [Source:HGNC Symbol;Acc:HGNC:4227]	protein_coding	77.2409560030462	70.9192525917249	80.1757688852704	140.371452024062	133.501421344628	128.394521929138
ENSG00000057663	chr6	106184476	106325820	-	9474	ATG5	autophagy related 5 [Source:HGNC Symbol;Acc:HGNC:589]	protein_coding	10.7465153574324	9.92915586989941	12.3612344982983	9.49043075273986	8.90007718647774	8.71167366565272
ENSG00000057757	chr1	23778405	23788232	+	57095	PITHD1	PITH (C-terminal proteasome-interacting domain of thioredoxin-like) domain containing 1 [Source:HGNC Symbol;Acc:HGNC:25022]	protein_coding	16.7697665005925	15.6832719810565	16.2470462526277	13.0503516889893	11.7175318342244	13.5590199916617
ENSG00000057935	chr2	42494569	42756947	+	57504	MTA3	metastasis associated 1 family, member 3 [Source:HGNC Symbol;Acc:HGNC:23784]	protein_coding	6.53848216954893	5.29975062837056	5.541114526177	6.00847125303921	5.81334895738505	5.80275049615652
ENSG00000058056	chr3	179652755	179789401	+	8975	USP13	ubiquitin specific peptidase 13 (isopeptidase T-3) [Source:HGNC Symbol;Acc:HGNC:12611]	protein_coding	9.28476098260753	8.54800378996444	9.07798801239017	6.11409770279695	6.35169003718455	5.97488234543851
ENSG00000058063	chr3	182793500	182921635	+	23200	ATP11B	ATPase, class VI, type 11B [Source:HGNC Symbol;Acc:HGNC:13553]	protein_coding	9.76427517403406	8.20531017718375	9.48904648519697	6.25386765970522	6.22586107012803	5.81904517976752
ENSG00000058262	chr3	128051641	128071683	+	29927	SEC61A1	Sec61 translocon alpha 1 subunit [Source:HGNC Symbol;Acc:HGNC:18276]	protein_coding	126.261797968949	131.74669521151	128.006019335223	104.617771646755	104.444076993874	109.149503827438
ENSG00000058272	chr12	79773563	79935460	-	4659	PPP1R12A	protein phosphatase 1, regulatory subunit 12A [Source:HGNC Symbol;Acc:HGNC:7618]	protein_coding	4.60298551374298	4.36611533781699	5.32024478966756	4.41031791647468	4.91005859097488	4.25846697199382
ENSG00000058453	chr1	16740273	16972979	+	9696	CROCC	ciliary rootlet coiled-coil, rootletin [Source:HGNC Symbol;Acc:HGNC:21299]	protein_coding	4.27827148897065	6.90466547610353	4.64657631699674	3.52323811052397	3.14993999933773	5.40132714742764
ENSG00000058600	chr16	22297375	22335103	+	55718	POLR3E	polymerase (RNA) III (DNA directed) polypeptide E (80kD) [Source:HGNC Symbol;Acc:HGNC:30347]	protein_coding	3.42277654826311	3.98483538574015	3.52015101778661	3.09189958964988	3.09982544761472	3.71382631219266
ENSG00000058668	chr1	203626561	203744081	+	493	ATP2B4	ATPase, Ca++ transporting, plasma membrane 4 [Source:HGNC Symbol;Acc:HGNC:817]	protein_coding	15.7941879702828	13.3983914118049	14.0516040136448	29.3052927336769	30.3437923568925	30.1910887894429
ENSG00000058673	chr1	203795654	203854124	+	9877	ZC3H11A	zinc finger CCCH-type containing 11A [Source:HGNC Symbol;Acc:HGNC:29093]	protein_coding	20.8836820923804	18.1399250496504	19.7863666118162	23.2159815368858	21.9655951260519	21.8724878855222
ENSG00000058729	chr5	97160867	97183260	-	55781	RIOK2	RIO kinase 2 [Source:HGNC Symbol;Acc:HGNC:18999]	protein_coding	8.22267546330526	6.34759144170899	8.23989026159549	10.3241869862759	9.56860299926837	9.28995371208029
ENSG00000058799	chr1	53851719	53889834	-	54432	YIPF1	Yip1 domain family, member 1 [Source:HGNC Symbol;Acc:HGNC:25231]	protein_coding	9.5400979122696	9.90819241975527	11.3635468654001	12.556121971843	12.4419329879551	11.7797688570315
ENSG00000058804	chr1	53765460	53838860	-	55706	NDC1	NDC1 transmembrane nucleoporin [Source:HGNC Symbol;Acc:HGNC:25525]	protein_coding	17.7718837163056	16.5247635107205	18.2645036845081	27.7387293733274	29.2294088881647	28.4715176990195
ENSG00000059122	chr16	2911937	2951208	+	84256	FLYWCH1	FLYWCH-type zinc finger 1 [Source:HGNC Symbol;Acc:HGNC:25404]	protein_coding	3.6985793072746	5.07436007200589	3.96013676931759	3.58045110120745	3.21683699993563	4.55169456321713
ENSG00000059145	chr16	1363205	1414751	-	64718	UNKL	unkempt family zinc finger-like [Source:HGNC Symbol;Acc:HGNC:14184]	protein_coding	2.15236618774085	2.7149578441101	1.82822594592692	3.0117419599591	2.68846982372897	3.56650851430778
ENSG00000059378	chr7	140023744	140063721	-	64761	PARP12	poly (ADP-ribose) polymerase family, member 12 [Source:HGNC Symbol;Acc:HGNC:21919]	protein_coding	3.06046786809896	2.61696092550418	2.4044484868363	1.15686087990561	1.08733725747607	1.02679622255647
ENSG00000059573	chr10	95605929	95656706	-	5832	ALDH18A1	aldehyde dehydrogenase 18 family, member A1 [Source:HGNC Symbol;Acc:HGNC:9722]	protein_coding	77.4950759620717	74.9546614248227	75.4612709139213	57.8796182779447	58.6059832255733	57.6709506720411
ENSG00000059588	chr1	234391313	234479103	-	6894	TARBP1	TAR (HIV-1) RNA binding protein 1 [Source:HGNC Symbol;Acc:HGNC:11568]	protein_coding	10.2040941621322	8.11054178560503	9.28762845855701	17.5154247857701	18.2206343282025	17.0820660434435
ENSG00000059691	chr4	151670504	151761023	-	5188	GATB	glutamyl-tRNA(Gln) amidotransferase, subunit B [Source:HGNC Symbol;Acc:HGNC:8849]	protein_coding	2.64849359427957	2.62078321494296	2.71575724758824	2.71851114047947	2.88478909293997	2.81736150415011
ENSG00000059728	chr2	69897688	69942945	+	4084	MXD1	MAX dimerization protein 1 [Source:HGNC Symbol;Acc:HGNC:6761]	protein_coding	2.07796180842486	1.95073230348025	2.02763434050263	2.73489246749322	2.25569359120593	2.30201926286357
ENSG00000059758	chr12	96278261	96400560	-	5128	CDK17	cyclin-dependent kinase 17 [Source:HGNC Symbol;Acc:HGNC:8750]	protein_coding	2.26607536315359	2.17781369293953	1.94896943711365	1.92035239520378	2.0489875326079	1.65738101916004
ENSG00000059769	chr9	111631352	111654351	+	548645	DNAJC25	DnaJ (Hsp40) homolog, subfamily C , member 25 [Source:HGNC Symbol;Acc:HGNC:34187]	protein_coding	3.83581420370679	2.68451994779983	4.02468950881671	5.50610530451981	4.50230693060792	4.68186019635577
ENSG00000059804	chr12	7919230	7936275	-	6515	SLC2A3	solute carrier family 2 (facilitated glucose transporter), member 3 [Source:HGNC Symbol;Acc:HGNC:11007]	protein_coding	2.04470611052715	1.52599906448577	1.91899343575091	8.8211659519295	8.41638387082412	7.61279357562649
ENSG00000060069	chr18	79679801	79756623	+	9150	CTDP1	CTD (carboxy-terminal domain, RNA polymerase II, polypeptide A) phosphatase, subunit 1 [Source:HGNC Symbol;Acc:HGNC:2498]	protein_coding	4.63559422911036	6.02069914110551	5.01972806319715	4.47381621717037	4.47163068297025	5.53769249375371
ENSG00000060138	chr12	10699089	10723312	-	8531	YBX3	Y box binding protein 3 [Source:HGNC Symbol;Acc:HGNC:2428]	protein_coding	13.5745170370295	13.7813799659546	13.0237238017209	29.8671958636945	29.4263714797622	29.5299767506732
ENSG00000060237	chr12	752593	911452	+	65125	WNK1	WNK lysine deficient protein kinase 1 [Source:HGNC Symbol;Acc:HGNC:14540]	protein_coding	20.4444823441689	19.7514191046143	19.412235353444	32.8673373709474	32.8036358380699	33.4988876698324
ENSG00000060339	chr10	68721012	68792377	+	55749	CCAR1	cell division cycle and apoptosis regulator 1 [Source:HGNC Symbol;Acc:HGNC:24236]	protein_coding	32.2088989263586	27.3748849455256	29.9296096512945	32.6586505838196	35.3824779774307	31.443884351441
ENSG00000060491	chr20	62804835	62814000	+	11054	OGFR	opioid growth factor receptor [Source:HGNC Symbol;Acc:HGNC:15768]	protein_coding	7.41117355137952	10.0283592261299	7.44084018404359	8.56927720311833	8.30056273194353	11.3078010014802
ENSG00000060642	chr1	26787472	26798398	+	55650	PIGV	phosphatidylinositol glycan anchor biosynthesis, class V [Source:HGNC Symbol;Acc:HGNC:26031]	protein_coding	3.86391240818153	3.80535556791042	3.80765987478777	3.10537217270148	3.81682598314707	3.68123880306279
ENSG00000060656	chr1	29236516	29326813	+	10076	PTPRU	protein tyrosine phosphatase, receptor type, U [Source:HGNC Symbol;Acc:HGNC:9683]	protein_coding	2.47846619979812	2.97295456637102	2.73679049940037	1.63219185054028	1.68940655370633	1.89739435419733
ENSG00000060688	chr1	31259568	31296782	-	9410	SNRNP40	small nuclear ribonucleoprotein 40kDa (U5) [Source:HGNC Symbol;Acc:HGNC:30857]	protein_coding	26.9368755773665	25.6755526522294	26.2568459290494	36.8966136792965	33.6651182795861	32.1675226703855
ENSG00000060749	chr11	32893178	32993316	+	79832	QSER1	glutamine and serine rich 1 [Source:HGNC Symbol;Acc:HGNC:26154]	protein_coding	9.13965895756346	7.61717273437233	9.15196822950605	9.63170123184675	10.0935713007505	8.83449491659888
ENSG00000060762	chr6	166364919	166383013	-	51660	MPC1	mitochondrial pyruvate carrier 1 [Source:HGNC Symbol;Acc:HGNC:21606]	protein_coding	7.5599347793547	7.46098325386723	8.44366745417591	15.3501383327816	15.029307797546	13.5940677467768
ENSG00000060971	chr3	38103129	38137242	-	30	ACAA1	acetyl-CoA acyltransferase 1 [Source:HGNC Symbol;Acc:HGNC:82]	protein_coding	5.65651517682077	6.39522988789951	6.36339338974799	4.98100227485276	5.45681649523054	5.53739009573207
ENSG00000061273	chr12	47782722	47833132	-	51564	HDAC7	histone deacetylase 7 [Source:HGNC Symbol;Acc:HGNC:14067]	protein_coding	2.69332131743649	3.39943791121191	3.01469686746166	2.72600687295109	2.79418124231797	3.18683146919515
ENSG00000061656	chr20	35615892	35621049	+	6676	SPAG4	sperm associated antigen 4 [Source:HGNC Symbol;Acc:HGNC:11214]	protein_coding	1.54028191471829	2.16942768281573	1.75879175160563	0.676234247601074	0.451978483018326	1.12180083512076
ENSG00000061676	chr2	182909115	183038858	-	10787	NCKAP1	NCK-associated protein 1 [Source:HGNC Symbol;Acc:HGNC:7666]	protein_coding	8.71750318482833	7.40788859802307	9.09959434382321	9.28006387483525	9.78489261531184	9.57832787978611
ENSG00000061794	chr12	27710773	27756295	+	60488	MRPS35	mitochondrial ribosomal protein S35 [Source:HGNC Symbol;Acc:HGNC:16635]	protein_coding	33.0814262269763	28.0633394037811	36.1603328849719	68.3264259014572	64.383295743708	61.1788300544518
ENSG00000061936	chr12	131711081	131799737	+	6433	SFSWAP	splicing factor, suppressor of white-apricot family [Source:HGNC Symbol;Acc:HGNC:10790]	protein_coding	7.01459882319672	6.97155848844202	6.94709806532359	4.98111070872521	4.59018258150107	5.25161070109786
ENSG00000061938	chr3	195863364	195911945	-	10188	TNK2	tyrosine kinase, non-receptor, 2 [Source:HGNC Symbol;Acc:HGNC:19297]	protein_coding	7.95214679950689	11.283428828906	8.52586407387414	5.84613096908129	6.04035615226828	7.29481534795546
ENSG00000061987	chr12	62466817	62600479	+	23041	MON2	MON2 homolog, regulator of endosome-to-Golgi trafficking [Source:HGNC Symbol;Acc:HGNC:29177]	protein_coding	2.79008978282428	2.35427223343868	2.71351514620407	3.57865607406222	3.41397010777424	3.19535626230566
ENSG00000062194	chr5	57173948	57264679	+	65056	GPBP1	GC-rich promoter binding protein 1 [Source:HGNC Symbol;Acc:HGNC:29520]	protein_coding	12.494561267415	10.8419814594271	13.3738650691249	16.781308720444	17.3561972230498	15.4157797647957
ENSG00000062282	chr11	75759512	75801535	+	84649	DGAT2	diacylglycerol O-acyltransferase 2 [Source:HGNC Symbol;Acc:HGNC:16940]	protein_coding	6.65604430193253	7.04586370278382	6.4417468472338	2.67630788711138	2.65114969014468	3.27270928472697
ENSG00000062370	chr19	44326555	44367217	-	7771	ZNF112	zinc finger protein 112 [Source:HGNC Symbol;Acc:HGNC:12892]	protein_coding	2.64505792423556	1.94287462398339	2.49080756953117	2.61121082996063	2.22324551106312	1.67708270757989
ENSG00000062485	chr12	56271699	56300392	-	1431	CS	citrate synthase [Source:HGNC Symbol;Acc:HGNC:2422]	protein_coding	43.1346302402926	41.8652153511727	40.9736062162582	47.6449736595758	45.3554265545812	45.2008222667895
ENSG00000062582	chr7	43866558	43869893	-	64951	MRPS24	mitochondrial ribosomal protein S24 [Source:HGNC Symbol;Acc:HGNC:14510]	protein_coding	23.8168964723604	31.1252105006646	23.7410917136158	26.0866483575156	22.8794863780329	26.5769577526295
ENSG00000062598	chr20	46366049	46432985	-	63916	ELMO2	engulfment and cell motility 2 [Source:HGNC Symbol;Acc:HGNC:17233]	protein_coding	3.37937571953045	3.11601989557323	3.52915319283605	7.30827676299999	7.58786793073264	7.79006890381192
ENSG00000062650	chr10	86435256	86521815	-	23063	WAPL	WAPL cohesin release factor [Source:HGNC Symbol;Acc:HGNC:23293]	protein_coding	18.2701131730431	15.8516761540653	18.6177496553432	18.1646922509458	17.8566268367856	16.8034782435571
ENSG00000062716	chr17	59707192	59842255	+	81671	VMP1	vacuole membrane protein 1 [Source:HGNC Symbol;Acc:HGNC:29559]	protein_coding	25.5424887558142	21.7743864947827	24.5799357248988	27.020166805631	25.7499644252384	24.5252004439356
ENSG00000062725	chr17	60443149	60526219	-	10513	APPBP2	amyloid beta precursor protein (cytoplasmic tail) binding protein 2 [Source:HGNC Symbol;Acc:HGNC:622]	protein_coding	3.47608377027553	3.1956426096996	3.72718446916614	4.14121580547924	4.17746009820907	3.94379556453956
ENSG00000062822	chr19	50384204	50418018	+	5424	POLD1	polymerase (DNA directed), delta 1, catalytic subunit [Source:HGNC Symbol;Acc:HGNC:9175]	protein_coding	16.4326329921818	24.8429252337515	18.6160038812471	15.6319893700982	15.6303798161957	20.8901240137237
ENSG00000063046	chr12	53006158	53042209	+	1975	EIF4B	eukaryotic translation initiation factor 4B [Source:HGNC Symbol;Acc:HGNC:3285]	protein_coding	80.5858656429376	72.0039939222268	74.099708924275	62.3963445470634	63.4458360763583	61.124091061705
ENSG00000063127	chr19	49289638	49325225	-	28968	SLC6A16	solute carrier family 6, member 16 [Source:HGNC Symbol;Acc:HGNC:13622]	protein_coding	1.98922765757449	1.72118656007267	1.81354680246679	1.95009998456118	2.05355714207159	1.95179573929924
ENSG00000063169	chr19	47608196	47703277	+	29998	GLTSCR1	glioma tumor suppressor candidate region gene 1 [Source:HGNC Symbol;Acc:HGNC:4332]	protein_coding	1.30986542474511	2.09137888124217	1.25326006925965	1.3452020022436	1.28796106417051	1.86384919019301
ENSG00000063176	chr19	48619291	48630717	+	56848	SPHK2	sphingosine kinase 2 [Source:HGNC Symbol;Acc:HGNC:18859]	protein_coding	2.56226627051489	3.9546641836343	2.95523740291597	2.12589711433117	1.9965579719152	2.65163107579944
ENSG00000063177	chr19	48615328	48619536	-	6141	RPL18	ribosomal protein L18 [Source:HGNC Symbol;Acc:HGNC:10310]	protein_coding	285.623671759948	319.329351236591	307.977375161567	258.74681341393	253.985920572742	264.979441566363
ENSG00000063180	chr19	48637942	48646312	-	770	CA11	carbonic anhydrase XI [Source:HGNC Symbol;Acc:HGNC:1370]	protein_coding	20.5558972445199	23.9855463252258	20.6017420726829	3.21203120209937	3.48862042603446	3.71558129836272
ENSG00000063241	chr19	55452985	55462343	-	79763	ISOC2	isochorismatase domain containing 2 [Source:HGNC Symbol;Acc:HGNC:26278]	protein_coding	11.1341975795335	16.6091601459744	12.4592794344043	11.8326675000686	10.5997567287891	12.9948253809319
ENSG00000063244	chr19	55654146	55674715	+	11338	U2AF2	U2 small nuclear RNA auxiliary factor 2 [Source:HGNC Symbol;Acc:HGNC:23156]	protein_coding	79.8311459643882	100.638409901403	93.0676771157026	83.4869106384615	94.3665170454826	99.3975266858615
ENSG00000063245	chr19	55675226	55709858	+	29924	EPN1	epsin 1 [Source:HGNC Symbol;Acc:HGNC:21604]	protein_coding	5.3738491416091	8.83958795932465	6.13182131139855	4.22774363093012	4.29892704284097	6.3574271586585
ENSG00000063322	chr19	39391303	39400637	+	55588	MED29	mediator complex subunit 29 [Source:HGNC Symbol;Acc:HGNC:23074]	protein_coding	14.9794926444154	14.5513312031608	15.1488341914163	15.1278979322533	14.3218840303486	15.0406673543748
ENSG00000063587	chrX	153334155	153360110	+	10838	ZNF275	zinc finger protein 275 [Source:HGNC Symbol;Acc:HGNC:13069]	protein_coding	1.83342562842988	1.79775836409012	1.78448762514073	3.20732832641951	3.14091448574966	2.97512973775059
ENSG00000063601	chrX	150692971	150765103	+	8776	MTMR1	myotubularin related protein 1 [Source:HGNC Symbol;Acc:HGNC:7449]	protein_coding	8.86021410756501	8.36110767668737	8.31384594525878	7.25081111751161	7.15731481063719	7.06308889215536
ENSG00000063660	chr2	240435671	240468078	+	2817	GPC1	glypican 1 [Source:HGNC Symbol;Acc:HGNC:4449]	protein_coding	7.20121980509176	11.8587594353662	8.94293789314076	7.67146034110979	7.40367946031983	10.1143000682019
ENSG00000063761	chr14	77800083	77935012	+	57143	ADCK1	aarF domain containing kinase 1 [Source:HGNC Symbol;Acc:HGNC:19038]	protein_coding	3.77987557330153	4.3488360951223	3.87069560957339	2.1271851048606	2.10407587204619	2.04078870273477
ENSG00000063854	chr16	1795620	1827194	-	3029	HAGH	hydroxyacylglutathione hydrolase [Source:HGNC Symbol;Acc:HGNC:4805]	protein_coding	2.94496746338773	3.96823025651058	3.23776723727793	3.77740489505162	4.43944990985431	4.44453309190483
ENSG00000063978	chr4	2462220	2625320	+	6047	RNF4	ring finger protein 4 [Source:HGNC Symbol;Acc:HGNC:10067]	protein_coding	11.1942689471878	10.7096410929479	10.789692172859	13.8905521744742	13.5640794375524	13.1894712668993
ENSG00000064012	chr2	201233443	201287711	+	841	CASP8	caspase 8, apoptosis-related cysteine peptidase [Source:HGNC Symbol;Acc:HGNC:1509]	protein_coding	11.6289902284212	9.52567658092522	9.45790779979035	11.2305488299652	10.7002146127459	10.289709817708
ENSG00000064102	chr12	26905181	26938326	-	55726	ASUN	asunder spermatogenesis regulator [Source:HGNC Symbol;Acc:HGNC:20174]	protein_coding	24.1877214996479	20.4665059813344	24.715923049224	43.1258872913567	42.7824320499834	39.4732430288775
ENSG00000064115	chr12	26973195	27014434	-	51768	TM7SF3	transmembrane 7 superfamily member 3 [Source:HGNC Symbol;Acc:HGNC:23049]	protein_coding	9.20682914044573	8.44696438703183	9.16503238168552	21.6227987813183	21.8735265855782	21.1518002581691
ENSG00000064199	chr11	124673798	124697518	+	53340	SPA17	sperm autoantigenic protein 17 [Source:HGNC Symbol;Acc:HGNC:11210]	protein_coding	5.22009086947754	3.85761529293415	5.04980287337861	4.72424217754121	4.45431090584208	3.76343558483966
ENSG00000064300	chr17	49495293	49515017	+	4804	NGFR	nerve growth factor receptor [Source:HGNC Symbol;Acc:HGNC:7809]	protein_coding	0.261295161869819	0.261295161869819	0.261295161869819	2.61585874413395	2.29321902130937	3.35778458074261
ENSG00000064313	chr8	119730775	119832863	-	6873	TAF2	TAF2 RNA polymerase II, TATA box binding protein (TBP)-associated factor, 150kDa [Source:HGNC Symbol;Acc:HGNC:11536]	protein_coding	8.80080431736394	8.20554522508303	9.16105449703191	11.7689066469115	11.3119575856806	11.6888977140761
ENSG00000064419	chr7	128954180	129055173	-	23534	TNPO3	transportin 3 [Source:HGNC Symbol;Acc:HGNC:17103]	protein_coding	55.0812191299258	51.791035291541	54.400093788156	41.7024617043569	41.0840321689712	40.804971041246
ENSG00000064489	chr19	19145567	19192158	-	4207	BORCS8-MEF2B	BORCS8-MEF2B readthrough [Source:HGNC Symbol;Acc:HGNC:39979]	protein_coding	5.65062510816382	8.68358736283811	7.79552425887704	4.44519249933522	5.16439836836683	6.09250714841723
ENSG00000064490	chr19	19192229	19201869	+	8625	RFXANK	regulatory factor X-associated ankyrin-containing protein [Source:HGNC Symbol;Acc:HGNC:9987]	protein_coding	23.760833116701	27.6927220361518	26.7812989600548	16.0170886058512	17.9794620843662	18.9377484532789
ENSG00000064545	chr19	19119169	19138513	-	54929	TMEM161A	transmembrane protein 161A [Source:HGNC Symbol;Acc:HGNC:26020]	protein_coding	16.9698599979386	23.0304282179205	19.7856571306103	13.8503326543103	12.6669690553188	16.8840490326562
ENSG00000064547	chr19	19623668	19628930	-	9170	LPAR2	lysophosphatidic acid receptor 2 [Source:HGNC Symbol;Acc:HGNC:3168]	protein_coding	5.64425453312876	6.91708072744965	5.48549934668867	2.32128373494203	1.97050484945439	2.87465741763708
ENSG00000064601	chr20	45890144	45898820	+	5476	CTSA	cathepsin A [Source:HGNC Symbol;Acc:HGNC:9251]	protein_coding	15.7973585720595	16.8429295088721	15.804883385687	29.0657550831376	27.7398706667777	30.2323374591659
ENSG00000064607	chr19	18990888	19034023	-	10147	SUGP2	SURP and G patch domain containing 2 [Source:HGNC Symbol;Acc:HGNC:18641]	protein_coding	44.9002728016509	43.3617521079641	44.3024215493384	43.7662297486924	46.5685152177408	47.2228678083126
ENSG00000064651	chr5	128083766	128189688	+	6558	SLC12A2	solute carrier family 12 (sodium/potassium/chloride transporter), member 2 [Source:HGNC Symbol;Acc:HGNC:10911]	protein_coding	2.83097576223541	2.33856016590674	2.56952836436165	3.01608253068586	3.06653668448443	3.45422544538649
ENSG00000064652	chr5	122843439	123029354	+	28966	SNX24	sorting nexin 24 [Source:HGNC Symbol;Acc:HGNC:21533]	protein_coding	4.40997898061878	3.33946137783813	3.71028526081834	4.65096771533178	4.49177489602438	4.60096342517133
ENSG00000064666	chr19	1026581	1039068	+	1265	CNN2	calponin 2 [Source:HGNC Symbol;Acc:HGNC:2156]	protein_coding	28.2313180133057	32.5535477385101	29.1022546386106	46.6688827030303	47.0107222172586	51.3283686264905
ENSG00000064687	chr19	1040101	1065572	+	10347	ABCA7	ATP-binding cassette, sub-family A (ABC1), member 7 [Source:HGNC Symbol;Acc:HGNC:37]	protein_coding	6.80397030811377	9.79055686663346	7.47052513621067	3.60873789628537	3.35178210999415	4.63458771522666
ENSG00000064703	chr1	111755245	111768016	+	11218	DDX20	DEAD (Asp-Glu-Ala-Asp) box polypeptide 20 [Source:HGNC Symbol;Acc:HGNC:2743]	protein_coding	5.71790315708015	5.27891204529395	6.32073486141401	8.64045885842166	7.63655155491471	8.45404317678643
ENSG00000064726	chr15	83016422	83067354	-	53339	BTBD1	BTB (POZ) domain containing 1 [Source:HGNC Symbol;Acc:HGNC:1120]	protein_coding	12.3311223760224	11.8612618958975	13.4133191356973	20.3591547556328	19.6949434250519	18.7261164722659
ENSG00000064932	chr19	1107636	1174283	-	22904	SBNO2	strawberry notch homolog 2 (Drosophila) [Source:HGNC Symbol;Acc:HGNC:29158]	protein_coding	7.0751615388418	11.4604050800863	8.13777241427506	9.14436893828196	9.36644573803386	12.9458211239027
ENSG00000064933	chr2	189784085	189877629	+	5378	PMS1	PMS1 homolog 1, mismatch repair system component [Source:HGNC Symbol;Acc:HGNC:9121]	protein_coding	4.42520053765981	4.07763206168009	4.43600838921639	5.19935759242177	5.31489528929626	5.23087747573996
ENSG00000064961	chr19	3572777	3579088	+	10362	HMG20B	high mobility group 20B [Source:HGNC Symbol;Acc:HGNC:5002]	protein_coding	22.8889806129099	30.9303855505736	24.8194639574307	18.8772856148239	19.109420581479	21.7067813797991
ENSG00000064995	chr6	34877778	34888089	-	6882	TAF11	TAF11 RNA polymerase II, TATA box binding protein (TBP)-associated factor, 28kDa [Source:HGNC Symbol;Acc:HGNC:11544]	protein_coding	24.9759637057484	23.1856263355263	23.7810708631989	30.3592084155081	31.2700455289236	30.3983499026738
ENSG00000064999	chr6	34889265	35091413	+	23294	ANKS1A	ankyrin repeat and sterile alpha motif domain containing 1A [Source:HGNC Symbol;Acc:HGNC:20961]	protein_coding	7.41389937407563	7.65915013976012	7.41850279958135	5.99766659423667	6.55085355112764	6.64048549937741
ENSG00000065000	chr19	2100988	2164465	-	8943	AP3D1	adaptor-related protein complex 3, delta 1 subunit [Source:HGNC Symbol;Acc:HGNC:568]	protein_coding	33.1895742144599	41.0086693890633	37.6353545273274	33.2035392238381	34.195028307137	39.6004196253047
ENSG00000065029	chr6	35258909	35295985	+	7629	ZNF76	zinc finger protein 76 [Source:HGNC Symbol;Acc:HGNC:13149]	protein_coding	6.765533465444	7.70067308510955	7.37940628739713	3.85254638472273	3.90716058497268	4.04622816251057
ENSG00000065054	chr16	2025356	2039026	+	9351	SLC9A3R2	solute carrier family 9, subfamily A (NHE3, cation proton antiporter 3), member 3 regulator 2 [Source:HGNC Symbol;Acc:HGNC:11076]	protein_coding	4.00907180056253	6.70900799331445	4.38939997373598	2.64550457202358	3.02303580303863	4.10225759936604
ENSG00000065057	chr16	2039815	2047866	-	4913	NTHL1	nth-like DNA glycosylase 1 [Source:HGNC Symbol;Acc:HGNC:8028]	protein_coding	6.40706567653187	8.70243355385913	8.27575201197742	9.6205221244448	9.62435169765443	10.669908130232
ENSG00000065060	chr6	34792015	34883138	+	54887	UHRF1BP1	UHRF1 binding protein 1 [Source:HGNC Symbol;Acc:HGNC:21216]	protein_coding	8.51849897041817	7.72346168000981	7.98222420784268	9.60105208705474	10.2694182576792	9.29159219253688
ENSG00000065135	chr1	109548611	109618321	+	2773	GNAI3	guanine nucleotide binding protein (G protein), alpha inhibiting activity polypeptide 3 [Source:HGNC Symbol;Acc:HGNC:4387]	protein_coding	6.34047011777389	5.6125010555309	6.54791432680018	6.89171306708538	6.86280775451628	6.68950786040817
ENSG00000065150	chr13	97953658	98024297	+	3843	IPO5	importin 5 [Source:HGNC Symbol;Acc:HGNC:6402]	protein_coding	31.6134461603001	27.4875044472225	32.0486152057587	39.872671304594	41.1159745858962	38.7090411404412
ENSG00000065154	chr10	124397303	124418976	-	4942	OAT	ornithine aminotransferase [Source:HGNC Symbol;Acc:HGNC:8091]	protein_coding	97.4705671156853	84.6728944661602	91.534404321876	70.9393943488951	70.1649902893904	64.4424431655395
ENSG00000065183	chr1	117929720	117966542	+	10885	WDR3	WD repeat domain 3 [Source:HGNC Symbol;Acc:HGNC:12755]	protein_coding	16.8188291682465	14.396262010465	15.2626104912404	14.7422356654638	15.1987937180041	13.9842734319995
ENSG00000065243	chr1	88684222	88836255	+	5586	PKN2	protein kinase N2 [Source:HGNC Symbol;Acc:HGNC:9406]	protein_coding	13.0878180846963	11.8308223172793	13.1380239296393	15.630093594932	15.7141981151124	14.6728538720001
ENSG00000065268	chr19	984271	998438	+	57418	WDR18	WD repeat domain 18 [Source:HGNC Symbol;Acc:HGNC:17956]	protein_coding	26.6781794172505	45.6980974379618	32.8060397009198	23.414479325225	21.3912192353247	32.4195984780067
ENSG00000065308	chr6	52497402	52576915	-	9697	TRAM2	translocation associated membrane protein 2 [Source:HGNC Symbol;Acc:HGNC:16855]	protein_coding	9.09631456179028	9.1913928639897	8.57165686822502	12.9373361556106	12.4868543032834	12.9629793823082
ENSG00000065320	chr17	9021542	9244000	+	9423	NTN1	netrin 1 [Source:HGNC Symbol;Acc:HGNC:8029]	protein_coding	1.13512237612954	1.505911550274	1.31734288110049	2.71327117403968	2.46644438672949	2.67520732389471
ENSG00000065328	chr10	13161554	13211104	+	55388	MCM10	minichromosome maintenance 10 replication initiation factor [Source:HGNC Symbol;Acc:HGNC:18043]	protein_coding	6.65817499475584	5.62015848325286	5.83270171766517	17.747243356184	17.5978245005331	17.7591352662648
ENSG00000065427	chr16	75627474	75648643	-	3735	KARS	lysyl-tRNA synthetase [Source:HGNC Symbol;Acc:HGNC:6215]	protein_coding	137.404514187076	126.573553442284	133.60140031921	98.2764938263561	97.4200982379003	92.5137595793649
ENSG00000065457	chr16	75596981	75623300	-	23536	ADAT1	adenosine deaminase, tRNA-specific 1 [Source:HGNC Symbol;Acc:HGNC:228]	protein_coding	9.12357802895549	8.47564050983808	8.7821968871971	7.07970727819891	7.68464174248189	7.05280045166505
ENSG00000065485	chr3	123067062	123225227	+	10954	PDIA5	protein disulfide isomerase family A, member 5 [Source:HGNC Symbol;Acc:HGNC:24811]	protein_coding	14.2974853264967	13.9532420691275	14.2553259973849	11.2511059862243	11.2799473717248	10.9259807934071
ENSG00000065491	chr6	37257772	37332970	+	55633	TBC1D22B	TBC1 domain family, member 22B [Source:HGNC Symbol;Acc:HGNC:21602]	protein_coding	6.34087170669123	5.55299446874578	5.41815288387922	4.98796006549423	5.92193644994548	5.37776273461597
ENSG00000065518	chr3	120596309	120602500	+	4710	NDUFB4	NADH dehydrogenase (ubiquinone) 1 beta subcomplex, 4, 15kDa [Source:HGNC Symbol;Acc:HGNC:7699]	protein_coding	44.4977578877747	42.6871139119829	45.9765281666222	41.8585061426672	38.8572290323855	33.3770705185551
ENSG00000065526	chr1	15847864	15940460	+	23013	SPEN	spen family transcriptional repressor [Source:HGNC Symbol;Acc:HGNC:17575]	protein_coding	12.3472817126296	12.2195535496647	11.964628843142	12.3704645592954	13.026663135658	13.4848693190959
ENSG00000065548	chr2	186486156	186509363	+	55854	ZC3H15	zinc finger CCCH-type containing 15 [Source:HGNC Symbol;Acc:HGNC:29528]	protein_coding	42.686263981524	35.2192232706617	41.0763031021441	46.9051943099782	42.4087433205445	41.7039046754187
ENSG00000065559	chr17	12020824	12143830	+	6416	MAP2K4	mitogen-activated protein kinase kinase 4 [Source:HGNC Symbol;Acc:HGNC:6844]	protein_coding	7.44963790604735	6.76628261967569	7.13149585948223	8.22684604665258	7.14939153117402	7.57600182155565
ENSG00000065600	chr1	212363931	212414901	-	55248	TMEM206	transmembrane protein 206 [Source:HGNC Symbol;Acc:HGNC:25593]	protein_coding	4.8840785490724	4.37985927833133	4.05596450610496	5.11159449570796	4.77726056175856	5.50716227037506
ENSG00000065613	chr10	103967201	104029233	+	9748	SLK	STE20-like kinase [Source:HGNC Symbol;Acc:HGNC:11088]	protein_coding	32.6352784117738	27.5377642931475	30.2413499475342	37.1884172268242	38.1661649949199	33.6757668670129
ENSG00000065615	chr6	83859643	83967424	+	51167	CYB5R4	cytochrome b5 reductase 4 [Source:HGNC Symbol;Acc:HGNC:20147]	protein_coding	1.77703931126191	1.57404964124621	2.20314519052642	2.20624786319916	2.07530130656261	1.96194747179302
ENSG00000065618	chr10	104031286	104086002	-	1308	COL17A1	collagen, type XVII, alpha 1 [Source:HGNC Symbol;Acc:HGNC:2194]	protein_coding	3.32217667880415	3.60662353167959	3.05628170278688	7.89676594148531	8.09819399638935	8.42517085913628
ENSG00000065665	chr10	12129637	12169961	+	55176	SEC61A2	Sec61 translocon alpha 2 subunit [Source:HGNC Symbol;Acc:HGNC:17702]	protein_coding	2.51102138497486	2.26369133556949	2.43253987019443	6.20192226536688	5.33879384844119	5.77515445251135
ENSG00000065717	chr19	2997638	3047635	-	7089	TLE2	transducin-like enhancer of split 2 [Source:HGNC Symbol;Acc:HGNC:11838]	protein_coding	4.49649410864269	5.93788565296919	5.16951350556578	7.65260034135183	7.81011655054153	10.1264636600031
ENSG00000065802	chr2	238426742	238452250	+	51665	ASB1	ankyrin repeat and SOCS box containing 1 [Source:HGNC Symbol;Acc:HGNC:16011]	protein_coding	4.4873962179404	4.37443821353813	3.9756409356495	7.7612101212752	8.26614359225958	8.30829012569867
ENSG00000065809	chr10	14518557	14774897	-	83641	FAM107B	family with sequence similarity 107, member B [Source:HGNC Symbol;Acc:HGNC:23726]	protein_coding	1.60370141512484	1.30859425145131	1.92681593548263	3.56804529826042	3.95221988513076	3.25458673298514
ENSG00000065833	chr6	83210389	83431071	-	4199	ME1	malic enzyme 1, NADP(+)-dependent, cytosolic [Source:HGNC Symbol;Acc:HGNC:6983]	protein_coding	15.0583004394707	13.1008224443866	15.6815351205115	10.2302412744965	10.1062978748114	9.96161319782537
ENSG00000065882	chr4	37891087	38139175	+	23216	TBC1D1	TBC1 (tre-2/USP6, BUB2, cdc16) domain family, member 1 [Source:HGNC Symbol;Acc:HGNC:11578]	protein_coding	2.47823037917251	2.73155437612828	2.47392941013497	4.03065160630956	3.64865535361295	3.72428121684747
ENSG00000065883	chr7	39950037	40097134	+	8621	CDK13	cyclin-dependent kinase 13 [Source:HGNC Symbol;Acc:HGNC:1733]	protein_coding	6.66183582529878	6.56067944191436	6.0310814062591	7.6125940334511	7.67182937031353	8.2134235258742
ENSG00000065911	chr2	74198562	74217565	+	10797	MTHFD2	methylenetetrahydrofolate dehydrogenase (NADP+ dependent) 2, methenyltetrahydrofolate cyclohydrolase [Source:HGNC Symbol;Acc:HGNC:7434]	protein_coding	35.1487905023558	33.9487504962755	35.5706185311093	48.3356132757584	47.1809851037085	44.8083732491691
ENSG00000065923	chrX	46599252	46759172	-	84679	SLC9A7	solute carrier family 9, subfamily A (NHE7, cation proton antiporter 7), member 7 [Source:HGNC Symbol;Acc:HGNC:17123]	protein_coding	4.82733225619474	4.21014908551257	4.40732081109154	2.1086627975297	2.27552448262949	1.75319815555601
ENSG00000065970	chr12	8032703	8055503	+	55810	FOXJ2	forkhead box J2 [Source:HGNC Symbol;Acc:HGNC:24818]	protein_coding	2.9523700995585	2.9262146440091	2.83920335861995	7.89942420535266	7.16388767111893	7.98231852182495
ENSG00000065978	chr1	42682427	42702349	+	4904	YBX1	Y box binding protein 1 [Source:HGNC Symbol;Acc:HGNC:8014]	protein_coding	700.504253343258	664.915317921019	660.647392820888	782.733082848143	742.825934283391	730.1480894818
ENSG00000065989	chr19	10416773	10469631	+	5141	PDE4A	phosphodiesterase 4A, cAMP-specific [Source:HGNC Symbol;Acc:HGNC:8780]	protein_coding	2.2842339078338	2.16947790221162	2.22075690107112	1.33713807690966	1.24154667258239	1.70143731838959
ENSG00000066027	chr1	212285537	212361863	+	5525	PPP2R5A	protein phosphatase 2, regulatory subunit B', alpha [Source:HGNC Symbol;Acc:HGNC:9309]	protein_coding	9.12169043979049	9.15849691657474	9.6849357911067	11.3788861351456	11.4212894783318	10.720230060258
ENSG00000066044	chr19	7958579	8445041	-	1994	ELAVL1	ELAV like RNA binding protein 1 [Source:HGNC Symbol;Acc:HGNC:3312]	protein_coding	19.0940001876079	20.1568536442758	20.5217953887627	23.9414178549428	24.7051707585993	24.8152573239795
ENSG00000066084	chr12	50504985	50748667	+	57609	DIP2B	disco-interacting protein 2 homolog B [Source:HGNC Symbol;Acc:HGNC:29284]	protein_coding	5.41127899775559	5.03037020407156	5.24961791178295	6.30603719308487	6.3173164749331	5.86477094698082
ENSG00000066117	chr12	50084972	50100712	+	6602	SMARCD1	SWI/SNF related, matrix associated, actin dependent regulator of chromatin, subfamily d, member 1 [Source:HGNC Symbol;Acc:HGNC:11106]	protein_coding	29.3313341875209	30.8388330085381	29.05723183989	25.7474609787549	26.9272165396962	26.1197552136655
ENSG00000066135	chr1	43650158	43705515	+	9682	KDM4A	lysine (K)-specific demethylase 4A [Source:HGNC Symbol;Acc:HGNC:22978]	protein_coding	20.7133967000167	19.8860977671633	20.0666016470664	19.7594984687023	19.0467158412239	19.2795469406537
ENSG00000066136	chr1	40691570	40771603	+	4802	NFYC	nuclear transcription factor Y, gamma [Source:HGNC Symbol;Acc:HGNC:7806]	protein_coding	6.58858888899602	7.63881437527127	7.42285254448344	7.56383830803891	7.14942365096094	8.25401249692134
ENSG00000066248	chr2	232878686	233013272	-	25791	NGEF	neuronal guanine nucleotide exchange factor [Source:HGNC Symbol;Acc:HGNC:7807]	protein_coding	2.86720284595272	3.98397874859179	3.92176902797517	11.6354308277559	13.1585834885062	14.9428109220174
ENSG00000066279	chr1	197084128	197146694	-	259266	ASPM	abnormal spindle microtubule assembly [Source:HGNC Symbol;Acc:HGNC:19048]	protein_coding	10.2989630750445	9.02227066198231	11.4667560249105	15.224276311446	16.6748572977951	15.131136981173
ENSG00000066322	chr1	43363397	43368074	-	64834	ELOVL1	ELOVL fatty acid elongase 1 [Source:HGNC Symbol;Acc:HGNC:14418]	protein_coding	57.7332313371552	60.9418070071941	59.5988619534498	49.4649932073189	46.3004810908793	49.2279253954286
ENSG00000066379	chr6	30058899	30064909	+	30834	ZNRD1	zinc ribbon domain containing 1 [Source:HGNC Symbol;Acc:HGNC:13182]	protein_coding	5.80206411884078	6.06436295447737	6.22923284183285	6.49027728126056	7.47192315717442	7.32536611882181
ENSG00000066422	chr3	101648889	101677495	-	27107	ZBTB11	zinc finger and BTB domain containing 11 [Source:HGNC Symbol;Acc:HGNC:16740]	protein_coding	6.84486661022868	6.38712921635568	6.54934641213594	5.48768590430099	5.73383706612245	5.72176732711881
ENSG00000066455	chr14	92794231	92839963	+	9950	GOLGA5	golgin A5 [Source:HGNC Symbol;Acc:HGNC:4428]	protein_coding	20.3270466705948	17.3412405415223	19.4339059506567	14.3891154985756	13.6424801235419	13.1725323610814
ENSG00000066557	chr1	70144805	70205620	-	55631	LRRC40	leucine rich repeat containing 40 [Source:HGNC Symbol;Acc:HGNC:26004]	protein_coding	10.1538972824633	9.29523266210177	10.2148055940232	12.0803011221939	13.5856833342207	11.9011880301425
ENSG00000066583	chr5	129094751	129114028	+	51015	ISOC1	isochorismatase domain containing 1 [Source:HGNC Symbol;Acc:HGNC:24254]	protein_coding	5.62441086797131	4.87218017266785	5.39517962148175	5.98618358013872	6.70605600783479	6.62356631795761
ENSG00000066629	chr14	99737693	99942060	+	2009	EML1	echinoderm microtubule associated protein like 1 [Source:HGNC Symbol;Acc:HGNC:3330]	protein_coding	3.40700182147598	2.8203853803408	3.25756693630365	2.6724133070721	2.55411776087488	2.34882672380298
ENSG00000066651	chr6	125986430	126039276	+	60487	TRMT11	tRNA methyltransferase 11 homolog [Source:HGNC Symbol;Acc:HGNC:21080]	protein_coding	10.292976839768	8.99285778956159	9.7055092075509	11.16833959359	10.575960459147	9.74476805202566
ENSG00000066654	chr16	20733664	20742084	-	55623	THUMPD1	THUMP domain containing 1 [Source:HGNC Symbol;Acc:HGNC:23807]	protein_coding	6.7757884700883	5.96726981218033	6.84784519906202	8.11126955069652	9.06655345039746	8.36684133542897
ENSG00000066697	chr9	100427156	100451711	+	91283	MSANTD3	Myb/SANT-like DNA-binding domain containing 3 [Source:HGNC Symbol;Acc:HGNC:23370]	protein_coding	9.85060711767576	7.81402314186887	9.74299181567681	12.9295932706609	12.4803305436945	11.3236582076857
ENSG00000066735	chr14	104138723	104180894	+	26153	KIF26A	kinesin family member 26A [Source:HGNC Symbol;Acc:HGNC:20226]	protein_coding	1.61506173532628	3.71501028710077	1.78423418506337	2.21220818792884	1.73084477688723	3.24603115862489
ENSG00000066739	chr14	96279202	96363870	-	55102	ATG2B	autophagy related 2B [Source:HGNC Symbol;Acc:HGNC:20187]	protein_coding	3.79681889222884	3.38952607969212	3.59302073858049	3.15020766654384	3.28502536906431	2.89452467601133
ENSG00000066777	chr8	67173511	67343677	-	10565	ARFGEF1	ADP-ribosylation factor guanine nucleotide-exchange factor 1 (brefeldin A-inhibited) [Source:HGNC Symbol;Acc:HGNC:15772]	protein_coding	3.22947835238453	2.9369739123574	3.40022664944194	4.07566208331622	4.18306828063075	3.8232978613316
ENSG00000066855	chr8	65644734	65771261	+	9650	MTFR1	mitochondrial fission regulator 1 [Source:HGNC Symbol;Acc:HGNC:29510]	protein_coding	7.2951265280371	6.93328567324928	7.53277765254349	9.48977678206217	8.67205032355922	8.2167135934845
ENSG00000066926	chr18	57548283	57586772	-	2235	FECH	ferrochelatase [Source:HGNC Symbol;Acc:HGNC:3647]	protein_coding	15.9572242182082	14.1949791872213	13.9346030912253	16.0744090739102	15.9458574666121	14.4274854879665
ENSG00000066933	chr15	71822289	72118577	-	4649	MYO9A	myosin IXA [Source:HGNC Symbol;Acc:HGNC:7608]	protein_coding	2.6213616272409	2.15155572977544	2.40977428410104	2.74237756725596	2.52195647108749	2.62525454544807
ENSG00000067057	chr10	3066333	3137712	+	5214	PFKP	phosphofructokinase, platelet [Source:HGNC Symbol;Acc:HGNC:8878]	protein_coding	26.9326382772081	31.3936904103589	28.8413794488203	36.0628434265206	35.8203228526749	40.3642481105335
ENSG00000067064	chr10	1039908	1049170	-	3422	IDI1	isopentenyl-diphosphate delta isomerase 1 [Source:HGNC Symbol;Acc:HGNC:5387]	protein_coding	9.97385112790554	8.85309880206863	8.84724262253309	16.5024520317338	15.853626990864	15.1804979395353
ENSG00000067066	chr2	230415942	230544090	+	6672	SP100	SP100 nuclear antigen [Source:HGNC Symbol;Acc:HGNC:11206]	protein_coding	3.61962587852486	2.94134579817733	3.35062637770014	2.05682111089442	2.17041371398371	1.87379000860528
ENSG00000067082	chr10	3775996	3785281	-	1316	KLF6	Kruppel-like factor 6 [Source:HGNC Symbol;Acc:HGNC:2235]	protein_coding	29.7799545564005	29.3059079565701	27.7197002217013	21.2035805739636	21.0517868578479	21.0894370744792
ENSG00000067113	chr5	55424854	55535050	-	8611	PLPP1	phospholipid phosphatase 1 [Source:HGNC Symbol;Acc:HGNC:9228]	protein_coding	27.2116471600231	27.3098893892921	27.9423299840497	26.4482727950642	22.4984844880233	25.6654433489749
ENSG00000067167	chr8	70573442	70608387	-	23471	TRAM1	translocation associated membrane protein 1 [Source:HGNC Symbol;Acc:HGNC:20568]	protein_coding	7.51791028411236	7.986784978986	9.17350296650818	10.8197479616172	11.2782500888905	10.0877397053852
ENSG00000067177	chrX	72578814	72714319	-	5255	PHKA1	phosphorylase kinase, alpha 1 (muscle) [Source:HGNC Symbol;Acc:HGNC:8925]	protein_coding	8.46257565995143	7.08092786018015	7.51917062207182	7.86405408275861	7.93204443268697	7.61764598589087
ENSG00000067182	chr12	6328757	6342114	-	7132	TNFRSF1A	tumor necrosis factor receptor superfamily, member 1A [Source:HGNC Symbol;Acc:HGNC:11916]	protein_coding	19.9109800970774	21.9738669511131	20.1583811575015	52.7488603079225	51.9108290968044	57.8798812907249
ENSG00000067191	chr17	39173456	39197703	-	782	CACNB1	calcium channel, voltage-dependent, beta 1 subunit [Source:HGNC Symbol;Acc:HGNC:1401]	protein_coding	2.06094670630194	2.65726779999203	2.41206740900786	1.33098863657146	1.37007968689401	1.36052529712469
ENSG00000067208	chr1	92508696	92792404	-	7813	EVI5	ecotropic viral integration site 5 [Source:HGNC Symbol;Acc:HGNC:3501]	protein_coding	5.68020831768996	4.69100323577214	5.29326243675198	2.42821152094937	2.55676953371024	2.37382697919134
ENSG00000067225	chr15	72199029	72231822	-	5315	PKM	pyruvate kinase, muscle [Source:HGNC Symbol;Acc:HGNC:9021]	protein_coding	436.159820125758	462.568250950812	444.265779098115	383.707404513189	399.355974525728	403.027305346187
ENSG00000067248	chr5	55256245	55307722	-	54505	DHX29	DEAH (Asp-Glu-Ala-His) box polypeptide 29 [Source:HGNC Symbol;Acc:HGNC:15815]	protein_coding	18.0109517683028	16.6723947363513	18.2217253375588	24.8621078002686	26.3373418697726	24.2119751624404
ENSG00000067334	chr1	93866283	93879918	-	30836	DNTTIP2	deoxynucleotidyltransferase, terminal, interacting protein 2 [Source:HGNC Symbol;Acc:HGNC:24013]	protein_coding	22.3067400262673	20.6034262587241	24.4621314397759	46.2951099110451	43.7477181084114	41.6456132733025
ENSG00000067365	chr16	8621683	8649654	+	79091	METTL22	methyltransferase like 22 [Source:HGNC Symbol;Acc:HGNC:28368]	protein_coding	2.9469508113922	3.18958557381046	2.97782692943699	2.25728204384599	2.79050442144583	2.44242559075127
ENSG00000067369	chr15	43403061	43510728	-	7158	TP53BP1	tumor protein p53 binding protein 1 [Source:HGNC Symbol;Acc:HGNC:11999]	protein_coding	12.170491723655	10.5396755457722	11.0623209543118	9.68177688177553	9.3675854511368	9.3944863605273
ENSG00000067533	chr1	218285287	218337983	+	51018	RRP15	ribosomal RNA processing 15 homolog [Source:HGNC Symbol;Acc:HGNC:24255]	protein_coding	4.64487906592454	3.3261495284303	4.03546304302243	5.09853572177521	4.65567078790918	4.32507761463185
ENSG00000067560	chr3	49359145	49412998	-	387	RHOA	ras homolog family member A [Source:HGNC Symbol;Acc:HGNC:667]	protein_coding	222.5546299333	210.668322728104	207.330715740567	207.972150013579	198.388795585667	182.256100752807
ENSG00000067596	chr17	43483865	43544463	+	1659	DHX8	DEAH (Asp-Glu-Ala-His) box polypeptide 8 [Source:HGNC Symbol;Acc:HGNC:2749]	protein_coding	14.7623321071775	14.2258023532207	14.0966580090631	16.5719797669118	17.1804300085521	15.8522533132445
ENSG00000067606	chr1	2050470	2185395	+	5590	PRKCZ	protein kinase C, zeta [Source:HGNC Symbol;Acc:HGNC:9412]	protein_coding	5.57454570392281	6.62970526110107	6.03723079697065	3.72277167074676	3.95108272635402	4.27052520403606
ENSG00000067704	chr1	220094102	220148041	+	55699	IARS2	isoleucyl-tRNA synthetase 2, mitochondrial [Source:HGNC Symbol;Acc:HGNC:29685]	protein_coding	70.3093391659642	65.1841999929682	73.8935188493476	93.2862303245314	91.0216298305679	84.4924277587667
ENSG00000067715	chr12	78863993	79452008	+	6857	SYT1	synaptotagmin I [Source:HGNC Symbol;Acc:HGNC:11509]	protein_coding	0.261295161869819	0.261295161869819	0.261295161869819	5.66812173782286	5.60470022797963	4.80166060064567
ENSG00000067829	chrX	153785766	153794523	-	3421	IDH3G	isocitrate dehydrogenase 3 (NAD+) gamma [Source:HGNC Symbol;Acc:HGNC:5386]	protein_coding	23.0481050882542	27.0446022846869	25.2995332268604	24.2518458175372	23.2520222459954	28.5654400762974
ENSG00000067836	chr16	4796968	4802950	-	79641	ROGDI	rogdi homolog [Source:HGNC Symbol;Acc:HGNC:29478]	protein_coding	5.77302512918035	8.17766261188796	7.37611862450565	3.18060832467487	3.35369752482346	4.2952569679839
ENSG00000067840	chrX	153802166	153830565	-	57595	PDZD4	PDZ domain containing 4 [Source:HGNC Symbol;Acc:HGNC:21167]	protein_coding	4.5601711974106	5.91707527402403	4.94413948265846	7.08355763808248	6.93845798395329	8.82762417132574
ENSG00000067900	chr18	20946906	21111851	-	6093	ROCK1	Rho-associated, coiled-coil containing protein kinase 1 [Source:HGNC Symbol;Acc:HGNC:10251]	protein_coding	7.08255249186579	6.67456143849503	7.23310610641104	9.46869931696041	9.29709937821697	8.55131901375887
ENSG00000067955	chr16	67029116	67101058	+	865	CBFB	core-binding factor, beta subunit [Source:HGNC Symbol;Acc:HGNC:1539]	protein_coding	13.1712942225414	12.1443007271731	12.5321454031551	20.0427816846103	20.2658000562075	18.534079276836
ENSG00000067992	chrX	24465221	24539837	+	5165	PDK3	pyruvate dehydrogenase kinase, isozyme 3 [Source:HGNC Symbol;Acc:HGNC:8811]	protein_coding	4.06474396195787	3.34872696122948	3.25098626542185	4.81502203659847	3.83183835992679	4.45011901535507
ENSG00000068001	chr3	50317790	50322906	-	8692	HYAL2	hyaluronoglucosaminidase 2 [Source:HGNC Symbol;Acc:HGNC:5321]	protein_coding	9.11901116858959	12.0196978293401	10.7511463084209	8.23205466474637	8.74322293222689	9.88899018010641
ENSG00000068024	chr2	239048168	239401654	-	9759	HDAC4	histone deacetylase 4 [Source:HGNC Symbol;Acc:HGNC:14063]	protein_coding	2.84228562778805	3.24770005271683	2.57322086973573	3.04433562734112	3.15816922065947	3.41770560724457
ENSG00000068028	chr3	50329782	50340980	-	11186	RASSF1	Ras association (RalGDS/AF-6) domain family member 1 [Source:HGNC Symbol;Acc:HGNC:9882]	protein_coding	3.07972740157086	3.87134027903207	3.62419681333935	4.57897922604054	4.93433365332632	4.68291553910158
ENSG00000068078	chr4	1793307	1808872	+	2261	FGFR3	fibroblast growth factor receptor 3 [Source:HGNC Symbol;Acc:HGNC:3690]	protein_coding	5.25492952783078	7.99804279868161	5.98475109025478	4.44966051876189	3.3405641789985	5.31639166604789
ENSG00000068079	chr17	43006725	43014456	+	3430	IFI35	interferon-induced protein 35 [Source:HGNC Symbol;Acc:HGNC:5399]	protein_coding	4.26251356024422	5.8462646277135	5.12612270168634	1.53549388203386	2.052573344067	2.28671008366319
ENSG00000068097	chr17	60043194	60078931	-	63897	HEATR6	HEAT repeat containing 6 [Source:HGNC Symbol;Acc:HGNC:24076]	protein_coding	4.75753468975024	4.50861400739406	4.74711351247094	4.55342173186108	4.13874134326723	4.45804171423203
ENSG00000068120	chr17	42561467	42566277	+	80347	COASY	CoA synthase [Source:HGNC Symbol;Acc:HGNC:29932]	protein_coding	28.6449650528859	33.4950098280891	31.1653231607068	25.8471756860855	26.4156313408488	29.3906153140855
ENSG00000068137	chr17	42667914	42676994	-	79990	PLEKHH3	pleckstrin homology domain containing, family H (with MyTH4 domain) member 3 [Source:HGNC Symbol;Acc:HGNC:26105]	protein_coding	4.06765267672012	5.9483018513758	4.60323232330642	4.45735470193349	3.35158560299411	5.14856749569551
ENSG00000068305	chr15	99565417	99716466	+	4205	MEF2A	myocyte enhancer factor 2A [Source:HGNC Symbol;Acc:HGNC:6993]	protein_coding	2.46623045059875	2.41366150192529	2.52187936097461	4.01749871364212	3.69884831618983	3.91728286369703
ENSG00000068308	chrX	48922028	48958386	-	55593	OTUD5	OTU deubiquitinase 5 [Source:HGNC Symbol;Acc:HGNC:25402]	protein_coding	43.8362860740036	44.5853254806537	42.4640369985109	13.6913588719944	13.6418984451322	14.3251627193898
ENSG00000068323	chrX	49028726	49043486	-	7030	TFE3	transcription factor binding to IGHM enhancer 3 [Source:HGNC Symbol;Acc:HGNC:11752]	protein_coding	21.2064776901956	25.297976003495	22.1449104706261	9.63158823137812	9.56172458307833	11.1472901103758
ENSG00000068354	chrX	48539457	48562609	+	4943	TBC1D25	TBC1 domain family, member 25 [Source:HGNC Symbol;Acc:HGNC:8092]	protein_coding	9.22199572146274	10.6600268077082	10.4848333160208	2.69020491586504	2.94883049114869	3.02927037559571
ENSG00000068366	chrX	109624244	109733403	-	2182	ACSL4	acyl-CoA synthetase long-chain family member 4 [Source:HGNC Symbol;Acc:HGNC:3571]	protein_coding	8.88777480205957	7.11739809363133	7.61714107120389	5.97405257678068	6.74691497020029	6.05373425939182
ENSG00000068383	chr10	132537820	132783480	+	3632	INPP5A	inositol polyphosphate-5-phosphatase A [Source:HGNC Symbol;Acc:HGNC:6076]	protein_coding	7.71554060033197	8.51596503329552	7.88567019688734	7.27544844046142	7.13018619297987	8.36768870979541
ENSG00000068394	chrX	49113389	49123801	-	27238	GPKOW	G patch domain and KOW motifs [Source:HGNC Symbol;Acc:HGNC:30677]	protein_coding	42.4099206415315	45.6148849884986	40.6411484689954	15.3911225309342	15.9536469367571	16.3264699352091
ENSG00000068400	chrX	48973720	49002264	-	56850	GRIPAP1	GRIP1 associated protein 1 [Source:HGNC Symbol;Acc:HGNC:18706]	protein_coding	18.9066734311832	18.8438430776146	19.5632183906645	5.98584117118363	6.91875262997794	6.59505773288624
ENSG00000068438	chrX	48476021	48486364	+	24140	FTSJ1	FtsJ RNA methyltransferase homolog 1 (E. coli) [Source:HGNC Symbol;Acc:HGNC:13254]	protein_coding	31.0544860688885	34.0451860915844	33.0450741439994	12.2538417606152	13.2370522853891	13.6013735086305
ENSG00000068489	chr17	59155499	59204705	+	55771	PRR11	proline rich 11 [Source:HGNC Symbol;Acc:HGNC:25619]	protein_coding	22.1558982870066	19.907689324662	21.2578575772059	21.3230359746838	21.0551074500968	20.7863095919434
ENSG00000068650	chr13	112690329	112887168	+	23250	ATP11A	ATPase, class VI, type 11A [Source:HGNC Symbol;Acc:HGNC:13552]	protein_coding	2.46211815276311	2.72197682701816	2.60330945108443	3.75759008312869	3.53868247972988	4.08373139186701
ENSG00000068654	chr2	86020216	86106155	-	25885	POLR1A	polymerase (RNA) I polypeptide A, 194kDa [Source:HGNC Symbol;Acc:HGNC:17264]	protein_coding	17.4725551678037	17.3804057958574	17.4503439787559	14.9396130347551	16.3408994147423	17.1637964355456
ENSG00000068697	chr2	20032650	20052028	-	9741	LAPTM4A	lysosomal protein transmembrane 4 alpha [Source:HGNC Symbol;Acc:HGNC:6924]	protein_coding	49.2225342818607	43.0009414685399	46.684561472878	71.2494673923281	66.3855590597276	64.2119091496198
ENSG00000068724	chr2	46916157	47076137	+	57217	TTC7A	tetratricopeptide repeat domain 7A [Source:HGNC Symbol;Acc:HGNC:19750]	protein_coding	5.24436179338533	6.00947101794181	4.87402561861505	1.4532208131879	1.26754305325387	1.61081201563147
ENSG00000068745	chr3	48688003	48740353	-	51447	IP6K2	inositol hexakisphosphate kinase 2 [Source:HGNC Symbol;Acc:HGNC:17313]	protein_coding	12.0012719599849	12.7806090866396	12.9124686886739	10.6209498423604	10.1261182184049	10.642093529608
ENSG00000068784	chr2	45388680	45612165	-	55133	SRBD1	S1 RNA binding domain 1 [Source:HGNC Symbol;Acc:HGNC:25521]	protein_coding	6.4798698430091	5.14430728415801	5.75775808960173	5.55463770477473	5.67925074241778	4.44879588779847
ENSG00000068796	chr5	62306162	62537249	+	3796	KIF2A	kinesin heavy chain member 2A [Source:HGNC Symbol;Acc:HGNC:6318]	protein_coding	18.6459933840384	16.2754266559087	18.5986819796	23.1730867877842	23.6778405297342	21.1859160650372
ENSG00000068878	chr2	53864067	53970840	-	23198	PSME4	proteasome activator subunit 4 [Source:HGNC Symbol;Acc:HGNC:20635]	protein_coding	12.5749331438108	11.0650865956539	12.6835546808846	17.2859586937479	17.0633462570528	16.5568964368286
ENSG00000068885	chr3	160256986	160399880	-	57560	IFT80	intraflagellar transport 80 [Source:HGNC Symbol;Acc:HGNC:29262]	protein_coding	5.22343408347392	4.84519083231492	5.37612762281841	2.75859590305947	2.58928551442303	2.73808948847213
ENSG00000068903	chr19	38878555	38899862	-	22933	SIRT2	sirtuin 2 [Source:HGNC Symbol;Acc:HGNC:10886]	protein_coding	10.2761353192099	11.4112668307096	11.4692954035565	11.6170901421648	11.7770023235829	11.7174312516294
ENSG00000068912	chr2	53787044	53818819	+	27248	ERLEC1	endoplasmic reticulum lectin 1 [Source:HGNC Symbol;Acc:HGNC:25222]	protein_coding	13.2112451882781	12.1347854242969	12.5225194918079	14.9801191557061	14.2763820839801	14.343564550071
ENSG00000068971	chr11	64917553	64934473	+	5526	PPP2R5B	protein phosphatase 2, regulatory subunit B', beta [Source:HGNC Symbol;Acc:HGNC:9310]	protein_coding	3.24481190091127	3.57484984554397	3.1699804648024	2.42290564543323	1.78435107276903	2.40213276628615
ENSG00000069011	chr5	135027735	135034813	-	5307	PITX1	paired-like homeodomain 1 [Source:HGNC Symbol;Acc:HGNC:9004]	protein_coding	8.46343454820427	15.4074376719661	9.49598161802473	7.26247204866928	6.47368098946898	10.4590260405034
ENSG00000069248	chr1	229440260	229508341	-	55746	NUP133	nucleoporin 133kDa [Source:HGNC Symbol;Acc:HGNC:18016]	protein_coding	20.0459584453665	18.716803206803	20.5127895805882	22.3726762127387	21.4225906780081	21.2283363775244
ENSG00000069275	chr1	205712819	205750276	-	64710	NUCKS1	nuclear casein kinase and cyclin-dependent kinase substrate 1 [Source:HGNC Symbol;Acc:HGNC:29923]	protein_coding	71.2341560852666	62.5544063431096	71.4671410904567	103.899993410824	99.0701482960817	90.7336619690482
ENSG00000069329	chr16	46656132	46689518	-	55737	VPS35	VPS35 retromer complex component [Source:HGNC Symbol;Acc:HGNC:13487]	protein_coding	32.5464274715877	27.8500958179647	31.5907221851598	25.1656687922624	25.0845503999699	23.3884624204734
ENSG00000069345	chr16	46955362	46973788	-	10294	DNAJA2	DnaJ (Hsp40) homolog, subfamily A, member 2 [Source:HGNC Symbol;Acc:HGNC:14884]	protein_coding	26.7537693443743	23.0052575783926	25.9120860004056	22.8784798951471	19.9088267473486	21.0060553758374
ENSG00000069399	chr19	44747705	44760044	+	602	BCL3	B-cell CLL/lymphoma 3 [Source:HGNC Symbol;Acc:HGNC:998]	protein_coding	1.22386372989337	1.56481283057938	1.305891580188	2.5386248044839	2.62320392858508	3.43504714248182
ENSG00000069424	chr1	5991466	6101193	+	8514	KCNAB2	potassium channel, voltage gated subfamily A regulatory beta subunit 2 [Source:HGNC Symbol;Acc:HGNC:6229]	protein_coding	2.10799228269815	2.44769946559643	2.50402420023894	0.857953582859513	0.976963769461051	0.952430024211455
ENSG00000069482	chr11	68683779	68691175	+	51083	GAL	galanin/GMAP prepropeptide [Source:HGNC Symbol;Acc:HGNC:4114]	protein_coding	20.170584089357	22.9625576273419	22.5254578042608	36.8981148434637	30.5287127975947	32.728343245621
ENSG00000069702	chr1	91680343	91906335	-	7049	TGFBR3	transforming growth factor, beta receptor III [Source:HGNC Symbol;Acc:HGNC:11774]	protein_coding	5.325960440324	4.76041428177266	4.64737051828932	4.61708869554899	4.39631500449485	4.15940857919976
ENSG00000069849	chr3	141876124	141926514	+	483	ATP1B3	ATPase, Na+/K+ transporting, beta 3 polypeptide [Source:HGNC Symbol;Acc:HGNC:806]	protein_coding	59.534518774924	62.3704000641856	67.7899993461157	53.3059615776682	49.6028893685251	53.9714705194321
ENSG00000069869	chr15	55826922	55993746	-	4734	NEDD4	neural precursor cell expressed, developmentally down-regulated 4, E3 ubiquitin protein ligase [Source:HGNC Symbol;Acc:HGNC:7727]	protein_coding	2.78290354515882	2.30112216649957	2.39161443042687	4.71230531207291	4.52405768382068	4.26895737869611
ENSG00000069943	chr15	55318960	55355648	+	9488	PIGB	phosphatidylinositol glycan anchor biosynthesis, class B [Source:HGNC Symbol;Acc:HGNC:8959]	protein_coding	1.91806131872449	1.77534033861153	2.35619860175537	1.60080815284164	1.60491170720378	1.63458430000382
ENSG00000069956	chr15	51952106	52067372	+	5597	MAPK6	mitogen-activated protein kinase 6 [Source:HGNC Symbol;Acc:HGNC:6879]	protein_coding	5.90746820767032	5.24984570996881	7.04180774014573	11.2714176740621	10.6742770604378	10.6119919610843
ENSG00000069998	chr22	17137511	17165287	-	27440	CECR5	cat eye syndrome chromosome region, candidate 5 [Source:HGNC Symbol;Acc:HGNC:1843]	protein_coding	19.5805529952883	21.2263663567359	21.3357577008441	19.0573113408225	21.1983036330378	21.3352072782359
ENSG00000070010	chr22	19449910	19479215	-	7353	UFD1L	ubiquitin fusion degradation 1 like (yeast) [Source:HGNC Symbol;Acc:HGNC:12520]	protein_coding	11.1867910857424	10.7890669489145	11.166611235797	13.4784467128693	13.8954410548455	12.7542740636398
ENSG00000070018	chr12	12116025	12267012	-	4040	LRP6	low density lipoprotein receptor-related protein 6 [Source:HGNC Symbol;Acc:HGNC:6698]	protein_coding	2.60761666901132	2.11807407286316	2.6166820259558	9.30517165316599	9.64733796006225	8.90597808296947
ENSG00000070047	chr11	576486	612222	+	57661	PHRF1	PHD and ring finger domains 1 [Source:HGNC Symbol;Acc:HGNC:24351]	protein_coding	9.34475073932051	12.4686335240196	10.253805555525	8.59478216769591	7.30060027068464	9.66185197440238
ENSG00000070061	chr9	108867517	108934116	-	8518	IKBKAP	inhibitor of kappa light polypeptide gene enhancer in B-cells, kinase complex-associated protein [Source:HGNC Symbol;Acc:HGNC:5959]	protein_coding	22.9830028293381	20.4669652778465	21.6713477851241	24.5698443295057	24.5826074930523	23.2764230519585
ENSG00000070081	chr11	17208153	17349974	+	4925	NUCB2	nucleobindin 2 [Source:HGNC Symbol;Acc:HGNC:8044]	protein_coding	7.03854895192668	6.06738469566903	7.46539122721137	18.698096217975	17.7555438309456	17.3075575608868
ENSG00000070087	chr3	149964904	150050788	-	5217	PFN2	profilin 2 [Source:HGNC Symbol;Acc:HGNC:8882]	protein_coding	41.4479117097798	37.163576906339	43.1780017381337	19.8152360924966	18.8800872371516	18.1954672453413
ENSG00000070159	chr9	109375466	109498313	-	5774	PTPN3	protein tyrosine phosphatase, non-receptor type 3 [Source:HGNC Symbol;Acc:HGNC:9655]	protein_coding	19.3180169786319	17.2679330948193	18.0787083064105	3.39982208752233	3.64151308459227	3.37116736480875
ENSG00000070214	chr9	105244622	105439171	+	23446	SLC44A1	solute carrier family 44 (choline transporter), member 1 [Source:HGNC Symbol;Acc:HGNC:18798]	protein_coding	7.30963231365323	6.26934383324894	7.22215632866347	3.54672973766452	3.91348309910182	3.16234358444103
ENSG00000070269	chr14	56488354	56650606	+	54916	TMEM260	transmembrane protein 260 [Source:HGNC Symbol;Acc:HGNC:20185]	protein_coding	1.43635054867626	1.15040555212979	1.36137935230231	1.37529708727584	1.28481193142265	1.16666175746123
ENSG00000070366	chr17	2059839	2303771	-	23293	SMG6	SMG6 nonsense mediated mRNA decay factor [Source:HGNC Symbol;Acc:HGNC:17809]	protein_coding	6.06422153878854	6.64859806759639	5.96705466947805	6.20985597746534	6.13943863232018	6.21747488543852
ENSG00000070367	chr14	57200507	57269008	-	10640	EXOC5	exocyst complex component 5 [Source:HGNC Symbol;Acc:HGNC:10696]	protein_coding	2.93578345383443	2.72208598439617	3.33402745595014	3.71815010137588	3.44991671682155	3.06099770256988
ENSG00000070371	chr22	19179473	19291716	-	8218	CLTCL1	clathrin, heavy chain-like 1 [Source:HGNC Symbol;Acc:HGNC:2093]	protein_coding	3.62653697902624	3.7198634456603	3.5693951122989	2.88914223939425	2.95699804831892	3.08594430873737
ENSG00000070404	chr19	676365	683399	+	10272	FSTL3	follistatin-like 3 (secreted glycoprotein) [Source:HGNC Symbol;Acc:HGNC:3973]	protein_coding	2.98112600122848	3.88278095472225	2.79915350430002	3.81942629924276	3.36707022497643	4.80415522003281
ENSG00000070413	chr22	19036282	19122454	-	9993	DGCR2	DiGeorge syndrome critical region gene 2 [Source:HGNC Symbol;Acc:HGNC:2845]	protein_coding	18.2046236520963	23.1190852042164	20.386431429901	17.2726896723427	16.4547113306658	20.0431697052481
ENSG00000070423	chr19	647526	663277	-	55658	RNF126	ring finger protein 126 [Source:HGNC Symbol;Acc:HGNC:21151]	protein_coding	4.99622337325669	9.07333246676674	6.25689910335882	5.82046319598057	5.18378983269531	8.55994479555426
ENSG00000070444	chr17	2384060	2401118	-	4335	MNT	MAX network transcriptional repressor [Source:HGNC Symbol;Acc:HGNC:7188]	protein_coding	3.84929297935785	4.58267315639564	3.86709454995496	2.26196533539156	2.52295963481357	2.91176535405479
ENSG00000070476	chr3	126437601	126475919	-	79364	ZXDC	ZXD family zinc finger C [Source:HGNC Symbol;Acc:HGNC:28160]	protein_coding	6.06733313694929	6.53271267187641	5.89052993877434	3.93944518234587	4.61697525564676	4.3315620863066
ENSG00000070495	chr17	76712832	76726799	-	23210	JMJD6	jumonji domain containing 6 [Source:HGNC Symbol;Acc:HGNC:19355]	protein_coding	5.35395697211845	5.76150697674738	6.13725408441298	10.0155325968485	9.64261148290931	9.86434350455109
ENSG00000070501	chr8	42338454	42371808	+	5423	POLB	polymerase (DNA directed), beta [Source:HGNC Symbol;Acc:HGNC:9174]	protein_coding	4.16994003020177	3.97973619658505	4.11008295567546	4.5745451683798	4.20408237297513	4.03357515882768
ENSG00000070540	chr17	68420948	68457513	-	55062	WIPI1	WD repeat domain, phosphoinositide interacting 1 [Source:HGNC Symbol;Acc:HGNC:25471]	protein_coding	2.34528521994142	1.91503768681604	1.93584842385437	3.04259030470717	2.82719051106113	2.71951717605032
ENSG00000070610	chr9	35736866	35749228	-	57704	GBA2	glucosidase, beta (bile acid) 2 [Source:HGNC Symbol;Acc:HGNC:18986]	protein_coding	8.30591330235345	9.53951960463634	9.58598646050246	8.07369908274745	8.69515132852245	9.38156987090938
ENSG00000070614	chr5	150485818	150558211	+	3340	NDST1	N-deacetylase/N-sulfotransferase (heparan glucosaminyl) 1 [Source:HGNC Symbol;Acc:HGNC:7680]	protein_coding	21.8015598204999	24.2600707189469	22.2024789964032	21.2905328413926	22.7263262083606	23.9610896281701
ENSG00000070669	chr7	97852118	97872542	-	440	ASNS	asparagine synthetase (glutamine-hydrolyzing) [Source:HGNC Symbol;Acc:HGNC:753]	protein_coding	8.55781323302066	8.25892110001232	9.80683212902587	21.8629340405113	22.3734929075343	20.4082824309123
ENSG00000070718	chr8	42152946	42171673	+	10947	AP3M2	adaptor-related protein complex 3, mu 2 subunit [Source:HGNC Symbol;Acc:HGNC:570]	protein_coding	6.79628533817381	6.39011693795996	6.26802642448878	7.81196376621118	7.50935315189402	7.14328244856429
ENSG00000070756	chr8	100685816	100722809	-	26986	PABPC1	poly(A) binding protein, cytoplasmic 1 [Source:HGNC Symbol;Acc:HGNC:8554]	protein_coding	349.524713550012	329.094481695202	327.775710294961	328.836548739184	322.25457113977	319.872906631494
ENSG00000070761	chr16	58113588	58129450	-	29105	CFAP20	cilia and flagella associated protein 20 [Source:HGNC Symbol;Acc:HGNC:29523]	protein_coding	15.1991776645633	16.3913875254172	15.4988100284147	16.6039472578698	16.5186241372592	16.5678711664303
ENSG00000070770	chr16	58157907	58197920	-	1459	CSNK2A2	casein kinase 2, alpha prime polypeptide [Source:HGNC Symbol;Acc:HGNC:2459]	protein_coding	24.8399178704373	22.2962981458083	24.0485361259672	22.2735859075647	21.920138217694	22.7116115096477
ENSG00000070785	chr1	44850522	44986722	-	8891	EIF2B3	eukaryotic translation initiation factor 2B, subunit 3 gamma, 58kDa [Source:HGNC Symbol;Acc:HGNC:3259]	protein_coding	15.5518349876569	14.1683299944396	14.7391361690891	21.4047667091741	20.4949914762271	17.9483349947947
ENSG00000070814	chr5	150357639	150400308	+	6949	TCOF1	Treacher Collins-Franceschetti syndrome 1 [Source:HGNC Symbol;Acc:HGNC:11654]	protein_coding	29.2082684349452	33.9641338891779	33.0347263930942	31.218461769492	32.5328325084842	35.4265459688428
ENSG00000070831	chr1	22052627	22092946	+	998	CDC42	cell division cycle 42 [Source:HGNC Symbol;Acc:HGNC:1736]	protein_coding	49.8284196068787	43.3978298682393	50.6626812704799	70.3073116572012	66.3933528829099	58.5701461845857
ENSG00000070882	chr7	24796539	24981634	-	26031	OSBPL3	oxysterol binding protein-like 3 [Source:HGNC Symbol;Acc:HGNC:16370]	protein_coding	5.84090114722061	5.88732815423955	5.73495095566856	12.8349816766081	13.1928613206159	12.5712199534385
ENSG00000070950	chr3	8775402	8963773	-	56852	RAD18	RAD18 E3 ubiquitin protein ligase [Source:HGNC Symbol;Acc:HGNC:18278]	protein_coding	2.58162101243919	2.37831924777561	2.77881435466278	4.80120182591978	4.48004334535249	4.71894452559097
ENSG00000071051	chr2	105744897	105894274	+	8440	NCK2	NCK adaptor protein 2 [Source:HGNC Symbol;Acc:HGNC:7665]	protein_coding	5.19265608707703	7.03682640209436	6.03746773695483	4.15420423409249	3.53843221755618	5.1570777218078
ENSG00000071054	chr2	101696850	101894689	+	9448	MAP4K4	mitogen-activated protein kinase kinase kinase kinase 4 [Source:HGNC Symbol;Acc:HGNC:6866]	protein_coding	16.881932772503	15.3582861816517	15.8642341348765	12.3307073862936	12.8447893944979	11.9701045704808
ENSG00000071082	chr2	101001715	101024032	+	6160	RPL31	ribosomal protein L31 [Source:HGNC Symbol;Acc:HGNC:10334]	protein_coding	198.793449177708	173.113891378398	187.644585695419	165.060788652464	168.289907195252	148.489582544566
ENSG00000071127	chr4	10074339	10116949	-	9948	WDR1	WD repeat domain 1 [Source:HGNC Symbol;Acc:HGNC:12754]	protein_coding	30.5151750126327	34.1203379756826	32.9429054439782	40.0479508896586	42.8799210872733	45.2603124956998
ENSG00000071189	chr7	17790761	17940501	-	23161	SNX13	sorting nexin 13 [Source:HGNC Symbol;Acc:HGNC:21335]	protein_coding	2.2669857587558	1.85073321254856	2.42827058125002	2.81707978762697	2.65471976333434	2.48364237651958
ENSG00000071243	chr7	120950749	120977216	+	54556	ING3	inhibitor of growth family, member 3 [Source:HGNC Symbol;Acc:HGNC:14587]	protein_coding	1.75356989753889	1.57725349221267	2.1089108225059	1.64627286463681	1.68932809303052	1.45677243435147
ENSG00000071246	chr14	76762189	76783015	+	22846	VASH1	vasohibin 1 [Source:HGNC Symbol;Acc:HGNC:19964]	protein_coding	0.84902651220399	1.14161492714246	0.958620111151199	3.81292666298352	4.42218750779665	4.57616693681429
ENSG00000071462	chr7	73683025	73705161	+	114049	WBSCR22	Williams Beuren syndrome chromosome region 22 [Source:HGNC Symbol;Acc:HGNC:16405]	protein_coding	20.5432967558197	20.4557082308724	19.8595348856355	24.3498809236898	24.1255463382712	24.414034104633
ENSG00000071537	chr14	81471549	81533861	-	6400	SEL1L	sel-1 suppressor of lin-12-like (C. elegans) [Source:HGNC Symbol;Acc:HGNC:10717]	protein_coding	5.99161446980697	5.16192051996875	5.78233205587424	3.29078500963229	3.38395188541223	3.32179961790601
ENSG00000071539	chr5	892643	919357	+	9319	TRIP13	thyroid hormone receptor interactor 13 [Source:HGNC Symbol;Acc:HGNC:12307]	protein_coding	25.5375280152618	25.5606207192257	26.4771453895916	48.4923273343416	46.6685558151147	48.1583712956641
ENSG00000071553	chrX	154428632	154436516	+	537	ATP6AP1	ATPase, H+ transporting, lysosomal accessory protein 1 [Source:HGNC Symbol;Acc:HGNC:868]	protein_coding	26.3147262416245	30.5931262219791	26.5352736501979	31.7178415538753	31.280908868944	34.0975335365719
ENSG00000071564	chr19	1609290	1652605	-	6929	TCF3	transcription factor 3 [Source:HGNC Symbol;Acc:HGNC:11633]	protein_coding	33.0552605645464	47.7449752380014	36.3736924151779	31.6572537947142	30.0399172818706	40.2399084253603
ENSG00000071575	chr2	12716889	12742734	+	28951	TRIB2	tribbles pseudokinase 2 [Source:HGNC Symbol;Acc:HGNC:30809]	protein_coding	5.790493126648	5.5985230524277	5.56229420435182	27.1940105335793	28.0250302635251	28.1566052521234
ENSG00000071626	chr19	1407569	1435687	+	26528	DAZAP1	DAZ associated protein 1 [Source:HGNC Symbol;Acc:HGNC:2683]	protein_coding	22.6021848709493	26.7557850542146	22.8980981870022	21.9726765835747	21.0606941523035	24.2318113423877
ENSG00000071655	chr19	1573596	1592801	-	53615	MBD3	methyl-CpG binding domain protein 3 [Source:HGNC Symbol;Acc:HGNC:6918]	protein_coding	15.4534746900761	24.0969522880195	16.8346634970425	16.0068827077794	14.5831476891776	22.436276694497
ENSG00000071794	chr3	149030127	149086554	-	6596	HLTF	helicase-like transcription factor [Source:HGNC Symbol;Acc:HGNC:11099]	protein_coding	24.4634814861532	21.1601752125086	26.1209388048417	10.4186174207648	10.9579272058201	10.1819373155111
ENSG00000071859	chrX	154444126	154450654	+	9130	FAM50A	family with sequence similarity 50, member A [Source:HGNC Symbol;Acc:HGNC:18786]	protein_coding	37.331585354933	42.7501616439312	40.9112945196702	32.0616346557725	35.7723274008053	36.4639897477507
ENSG00000071889	chrX	154506159	154516242	-	60343	FAM3A	family with sequence similarity 3, member A [Source:HGNC Symbol;Acc:HGNC:13749]	protein_coding	6.15871058250639	8.29616066531098	7.38189355820496	4.44703384900782	4.71660558975577	5.71322655070595
ENSG00000071894	chr8	144393229	144409349	-	29894	CPSF1	cleavage and polyadenylation specific factor 1, 160kDa [Source:HGNC Symbol;Acc:HGNC:2324]	protein_coding	34.0150662892629	45.908229469132	38.5617849757186	25.753328508992	25.719302610753	31.5458617881963
ENSG00000071967	chr2	171522247	171558133	+	79901	CYBRD1	cytochrome b reductase 1 [Source:HGNC Symbol;Acc:HGNC:20797]	protein_coding	28.3964183597523	25.7721096263165	29.4120583306179	17.3542402583744	17.2715858023881	17.2234336453063
ENSG00000071994	chr6	170575295	170584692	-	5134	PDCD2	programmed cell death 2 [Source:HGNC Symbol;Acc:HGNC:8762]	protein_coding	18.700297291972	17.4980777989642	18.0417500930796	14.1200272708896	12.7804663079549	12.8488367874632
ENSG00000072042	chr14	67676801	67695814	-	51109	RDH11	retinol dehydrogenase 11 (all-trans/9-cis/11-cis) [Source:HGNC Symbol;Acc:HGNC:17964]	protein_coding	16.0772158680889	14.6519687145645	15.7819621765581	17.9074214481326	18.5496294270138	18.474284404539
ENSG00000072062	chr19	14091688	14118084	-	5566	PRKACA	protein kinase, cAMP-dependent, catalytic, alpha [Source:HGNC Symbol;Acc:HGNC:9380]	protein_coding	15.8290039217631	16.4184651155406	15.9062369699782	20.3069857304788	21.0676116342318	20.2449994463199
ENSG00000072071	chr19	14147743	14206187	-	22859	ADGRL1	adhesion G protein-coupled receptor L1 [Source:HGNC Symbol;Acc:HGNC:20973]	protein_coding	22.140713145749	27.7986248729512	24.859126711203	12.6899695074747	12.7642515388043	14.7367261607817
ENSG00000072110	chr14	68874143	68979440	-	87	ACTN1	actinin, alpha 1 [Source:HGNC Symbol;Acc:HGNC:163]	protein_coding	23.9626467048663	28.0876950742177	26.4014172517979	22.4045286073891	26.358861096605	28.3614469130781
ENSG00000072121	chr14	67727374	67816590	-	23503	ZFYVE26	zinc finger, FYVE domain containing 26 [Source:HGNC Symbol;Acc:HGNC:20761]	protein_coding	5.01685098875135	4.91988262325519	4.77719222819047	2.84834147705547	3.00390436593563	3.31619718296929
ENSG00000072134	chr17	19215615	19336715	+	22905	EPN2	epsin 2 [Source:HGNC Symbol;Acc:HGNC:18639]	protein_coding	5.01310492849488	5.68685877711038	5.32989052661418	5.70311790329382	5.68207586400589	6.08849988410561
ENSG00000072135	chr2	130356007	130375409	+	26469	PTPN18	protein tyrosine phosphatase, non-receptor type 18 (brain-derived) [Source:HGNC Symbol;Acc:HGNC:9649]	protein_coding	11.9285150846108	12.8092823136065	12.6992276854168	7.55545960880508	7.61866328285549	8.85232513402593
ENSG00000072210	chr17	19648136	19677598	+	224	ALDH3A2	aldehyde dehydrogenase 3 family, member A2 [Source:HGNC Symbol;Acc:HGNC:403]	protein_coding	17.8736632036568	16.4578876641577	16.4101154353394	33.0306445438126	31.6963123379938	33.3443046039808
ENSG00000072274	chr3	196027183	196082189	-	7037	TFRC	transferrin receptor [Source:HGNC Symbol;Acc:HGNC:11763]	protein_coding	43.5380105159929	37.8216868223931	42.35459997001	90.6195618762385	93.220232608611	85.6973755990448
ENSG00000072310	chr17	17810399	17837002	-	6720	SREBF1	sterol regulatory element binding transcription factor 1 [Source:HGNC Symbol;Acc:HGNC:11289]	protein_coding	44.4437508891939	61.8603814328636	50.7757009955558	25.4850202921578	25.247754463599	31.9758323404691
ENSG00000072364	chr5	132875379	132963634	-	27125	AFF4	AF4/FMR2 family, member 4 [Source:HGNC Symbol;Acc:HGNC:17869]	protein_coding	16.8052569425969	13.5051345472076	14.8239687926701	15.9427745922882	16.8484711665643	15.0142769115923
ENSG00000072401	chr10	58334975	58370753	+	7321	UBE2D1	ubiquitin-conjugating enzyme E2D 1 [Source:HGNC Symbol;Acc:HGNC:12474]	protein_coding	3.06819208714968	3.03312012849651	3.18802748717583	1.86847053152425	1.88778161581951	1.91676813010775
ENSG00000072415	chr14	67241109	67335819	+	64398	MPP5	membrane protein, palmitoylated 5 (MAGUK p55 subfamily member 5) [Source:HGNC Symbol;Acc:HGNC:18669]	protein_coding	2.92517910465314	2.88903275649961	3.17445486135195	4.06570726713558	4.09349927934612	3.8147270555966
ENSG00000072501	chrX	53374149	53422728	-	8243	SMC1A	structural maintenance of chromosomes 1A [Source:HGNC Symbol;Acc:HGNC:11111]	protein_coding	18.3223615173929	16.4064838818994	16.7923864220223	24.1239236155528	24.4658142909989	23.091253290235
ENSG00000072506	chrX	53431258	53434373	-	3028	HSD17B10	hydroxysteroid (17-beta) dehydrogenase 10 [Source:HGNC Symbol;Acc:HGNC:4800]	protein_coding	69.7008648332071	74.7618155308807	73.3039823010414	61.1792863814731	63.3791388133465	65.100119234044
ENSG00000072518	chr11	63838928	63911019	+	2011	MARK2	MAP/microtubule affinity-regulating kinase 2 [Source:HGNC Symbol;Acc:HGNC:3332]	protein_coding	7.37252909976306	8.96385108911739	7.42422564097268	5.10336720018213	5.65112648640918	6.03207823417076
ENSG00000072571	chr5	163460203	163491945	+	3161	HMMR	hyaluronan-mediated motility receptor (RHAMM) [Source:HGNC Symbol;Acc:HGNC:5012]	protein_coding	25.508571221798	21.3008221514741	25.4417624934968	39.1391187696914	41.1943478363979	38.6246059897269
ENSG00000072609	chr12	132822187	132956304	-	55743	CHFR	checkpoint with forkhead and ring finger domains, E3 ubiquitin protein ligase [Source:HGNC Symbol;Acc:HGNC:20455]	protein_coding	2.32926382852827	2.72821478991069	2.37581397473036	1.20872215993622	1.21477629066968	1.26043833382889
ENSG00000072682	chr5	132191838	132295315	-	8974	P4HA2	prolyl 4-hydroxylase, alpha polypeptide II [Source:HGNC Symbol;Acc:HGNC:8547]	protein_coding	4.3523562360847	4.61027427157194	4.50935193016041	4.21064919105356	4.20358064093449	4.82968593756572
ENSG00000072736	chr16	68084751	68229259	+	4775	NFATC3	nuclear factor of activated T-cells, cytoplasmic, calcineurin-dependent 3 [Source:HGNC Symbol;Acc:HGNC:7777]	protein_coding	10.6032125448811	10.1696541842645	9.78242618172319	9.34615218730049	9.61154878990958	8.73574635009486
ENSG00000072756	chr3	3126916	3150879	+	51095	TRNT1	tRNA nucleotidyl transferase, CCA-adding, 1 [Source:HGNC Symbol;Acc:HGNC:17341]	protein_coding	3.89229630642113	3.32911310291293	3.44198094735197	4.58437309428434	4.62364650406279	4.1605951432071
ENSG00000072778	chr17	7217125	7225273	+	37	ACADVL	acyl-CoA dehydrogenase, very long chain [Source:HGNC Symbol;Acc:HGNC:92]	protein_coding	59.4393682773302	65.629260763344	63.491003603114	54.0312785498121	58.8313402701724	60.0093746933924
ENSG00000072786	chr5	172042073	172188386	-	6793	STK10	serine/threonine kinase 10 [Source:HGNC Symbol;Acc:HGNC:11388]	protein_coding	5.7880548621782	6.24965083195657	5.80698580859793	3.92463535735712	4.53660402287953	4.71566613704641
ENSG00000072803	chr5	171861549	172006873	-	23291	FBXW11	F-box and WD repeat domain containing 11 [Source:HGNC Symbol;Acc:HGNC:13607]	protein_coding	22.82832023363	20.0601966670759	21.2874337942926	23.1592142729923	23.5181172573165	23.030316784594
ENSG00000072849	chr17	5471251	5486811	-	51009	DERL2	derlin 2 [Source:HGNC Symbol;Acc:HGNC:17943]	protein_coding	4.95032039111778	4.23965823387729	4.9354131206973	5.89048811147653	5.54094761643262	4.99018200265544
ENSG00000072864	chr16	15643267	15726353	+	54820	NDE1	nudE neurodevelopment protein 1 [Source:HGNC Symbol;Acc:HGNC:17619]	protein_coding	8.96123472700536	8.97915017817559	8.28008796206705	17.0622366347361	17.390005068978	17.5309183243816
ENSG00000072954	chr19	16661127	16690029	+	79041	TMEM38A	transmembrane protein 38A [Source:HGNC Symbol;Acc:HGNC:28462]	protein_coding	5.61164938513671	5.22461938818135	5.49856646946954	4.78877364024987	4.78420352340995	4.84626105748734
ENSG00000072958	chr19	16197578	16245907	+	8907	AP1M1	adaptor-related protein complex 1, mu 1 subunit [Source:HGNC Symbol;Acc:HGNC:13667]	protein_coding	7.45757536887471	9.27861931173937	7.89692394669351	7.13235537005452	7.57333649090619	8.64337534034502
ENSG00000073008	chr19	44643798	44663583	+	5817	PVR	poliovirus receptor [Source:HGNC Symbol;Acc:HGNC:9705]	protein_coding	25.1855133199461	24.8872198819966	24.7971785955872	20.5326163363682	20.7722580567172	21.1301615878283
ENSG00000073050	chr19	43543040	43580473	-	7515	XRCC1	X-ray repair complementing defective repair in Chinese hamster cells 1 [Source:HGNC Symbol;Acc:HGNC:12828]	protein_coding	18.0291801570147	21.2740638916189	20.1274509151484	15.9840740340745	18.4397813019792	17.9469264462852
ENSG00000073060	chr12	124776856	124882668	-	949	SCARB1	scavenger receptor class B, member 1 [Source:HGNC Symbol;Acc:HGNC:1664]	protein_coding	24.8649772885746	27.8285533293569	25.3861600584982	9.69924269323286	10.1557071983304	11.1475260965318
ENSG00000073111	chr3	127598223	127622436	+	4171	MCM2	minichromosome maintenance complex component 2 [Source:HGNC Symbol;Acc:HGNC:6944]	protein_coding	73.9473573663406	87.0848565241389	79.1455752714106	63.5838608961567	64.7795256395519	69.0514370362005
ENSG00000073150	chr22	50170731	50180294	+	56666	PANX2	pannexin 2 [Source:HGNC Symbol;Acc:HGNC:8600]	protein_coding	2.12719784740591	3.40859341326204	2.14202376977019	1.6440064063751	1.43607347795894	2.57749210109218
ENSG00000073169	chr22	50200979	50217616	+	83642	SELO	selenoprotein O [Source:EntrezGene;Acc:83642]	protein_coding	13.2139631718871	19.5706826218919	16.6226544410567	12.0300823012367	10.1114644630896	14.2351705249964
ENSG00000073282	chr3	189631416	189897279	+	8626	TP63	tumor protein p63 [Source:HGNC Symbol;Acc:HGNC:15979]	protein_coding	22.2003927810134	21.2201021122378	21.5594600114324	13.0396300673278	14.0238239270832	13.2239897455218
ENSG00000073350	chr17	75525080	75575208	+	3993	LLGL2	lethal giant larvae homolog 2 (Drosophila) [Source:HGNC Symbol;Acc:HGNC:6629]	protein_coding	2.6883362689052	3.53803003252908	3.26385292564661	1.64072378159475	1.56812360273396	2.05072707522621
ENSG00000073417	chr15	84980440	85139145	+	5151	PDE8A	phosphodiesterase 8A [Source:HGNC Symbol;Acc:HGNC:8793]	protein_coding	16.9044279932841	14.0850491199804	16.0909729010063	6.0954265293953	6.18808177206729	6.22081794810699
ENSG00000073536	chr17	35128753	35142315	-	54475	NLE1	notchless homolog 1 (Drosophila) [Source:HGNC Symbol;Acc:HGNC:19889]	protein_coding	17.0758985691009	18.4260377965678	17.759894415715	13.1983892396516	14.5017002569014	14.6877822221059
ENSG00000073578	chr5	218241	256700	+	6389	SDHA	succinate dehydrogenase complex, subunit A, flavoprotein (Fp) [Source:HGNC Symbol;Acc:HGNC:10680]	protein_coding	27.0558979489559	28.1180155206376	27.4401837840085	43.8907728954735	44.1421714919198	45.5012238572876
ENSG00000073584	chr17	40624962	40648508	-	6605	SMARCE1	SWI/SNF related, matrix associated, actin dependent regulator of chromatin, subfamily e, member 1 [Source:HGNC Symbol;Acc:HGNC:11109]	protein_coding	11.3747765133741	9.60758225093556	10.50444097959	12.6848832480509	12.2810861841946	11.7826005466437
ENSG00000073605	chr17	39904595	39919854	-	55876	GSDMB	gasdermin B [Source:HGNC Symbol;Acc:HGNC:23690]	protein_coding	4.88612376401405	4.24135617321677	4.71008640959774	2.24029554181269	2.32319236521122	2.41786031740291
ENSG00000073614	chr12	280129	389454	-	5927	KDM5A	lysine (K)-specific demethylase 5A [Source:HGNC Symbol;Acc:HGNC:9886]	protein_coding	6.43035254996384	5.69919671862228	5.90636852663843	12.6376372193348	13.021281312187	12.2890456893964
ENSG00000073670	chr17	44759031	44781846	+	4185	ADAM11	ADAM metallopeptidase domain 11 [Source:HGNC Symbol;Acc:HGNC:189]	protein_coding	4.70157330781934	5.49686304667003	5.04188069448674	2.9109734208404	2.70618563417262	3.83126948072498
ENSG00000073712	chr14	52857268	52952435	-	10979	FERMT2	fermitin family member 2 [Source:HGNC Symbol;Acc:HGNC:15767]	protein_coding	4.55098101805836	4.066279709922	4.27709330744569	4.66948621390906	4.33644408713047	4.52315465450249
ENSG00000073792	chr3	185643739	185825056	-	10644	IGF2BP2	insulin-like growth factor 2 mRNA binding protein 2 [Source:HGNC Symbol;Acc:HGNC:28867]	protein_coding	30.6768206305371	28.3867083558948	29.2206303047261	28.6637631321069	28.7906952764636	29.1398993546122
ENSG00000073803	chr3	185282941	185489097	+	9175	MAP3K13	mitogen-activated protein kinase kinase kinase 13 [Source:HGNC Symbol;Acc:HGNC:6852]	protein_coding	2.22421442933415	2.00101508279142	2.3291371256665	1.13600353575193	1.00256654713722	0.877708387485463
ENSG00000073849	chr3	186930485	187078553	+	6480	ST6GAL1	ST6 beta-galactosamide alpha-2,6-sialyltranferase 1 [Source:HGNC Symbol;Acc:HGNC:10860]	protein_coding	2.83717538569462	2.74271768108981	2.51244080285864	0.551766551789024	0.647221728933684	0.549193283940661
ENSG00000073921	chr11	85957684	86069882	-	8301	PICALM	phosphatidylinositol binding clathrin assembly protein [Source:HGNC Symbol;Acc:HGNC:15514]	protein_coding	19.4234487431885	16.9093425688248	18.800720607935	14.473321920426	14.1025345292877	13.7561039395448
ENSG00000073969	chr17	46590669	46757464	+	4905	NSF	N-ethylmaleimide-sensitive factor [Source:HGNC Symbol;Acc:HGNC:8016]	protein_coding	15.5708499015158	15.0761303475288	15.9662531455643	15.8185219615998	14.9386790359288	14.3088442186032
ENSG00000074054	chr2	121337776	121649587	-	23332	CLASP1	cytoplasmic linker associated protein 1 [Source:HGNC Symbol;Acc:HGNC:17088]	protein_coding	7.99965453355317	7.9531790214977	7.52308846965717	8.24632135933365	8.08882809565334	8.40732386483091
ENSG00000074071	chr16	1771890	1773155	-	65993	MRPS34	mitochondrial ribosomal protein S34 [Source:HGNC Symbol;Acc:HGNC:16618]	protein_coding	41.0835449632243	53.0118616441783	44.8112734285742	45.1989957387764	43.0537315966117	49.9776356145619
ENSG00000074181	chr19	15159038	15200981	-	4854	NOTCH3	notch 3 [Source:HGNC Symbol;Acc:HGNC:7883]	protein_coding	5.04092262998712	6.8499640891383	4.90741902977091	2.15534969329781	2.00999075011428	2.57766456627124
ENSG00000074201	chr11	77514936	77637805	-	1207	CLNS1A	chloride channel, nucleotide-sensitive, 1A [Source:HGNC Symbol;Acc:HGNC:2080]	protein_coding	47.5045483210067	40.8301291576845	44.152267634046	32.3932698119149	29.7534128211332	28.7787930428983
ENSG00000074219	chr19	49340595	49362457	-	8463	TEAD2	TEA domain family member 2 [Source:HGNC Symbol;Acc:HGNC:11715]	protein_coding	5.28244334510768	5.89564652676408	5.58415940688091	12.4705461964769	12.7573201891401	13.3192460350518
ENSG00000074266	chr11	86244544	86278813	+	8726	EED	embryonic ectoderm development [Source:HGNC Symbol;Acc:HGNC:3188]	protein_coding	3.54071646530452	3.33377537083867	3.67927776353179	3.35366950311624	2.63353483263814	2.97108026716444
ENSG00000074319	chr11	18468336	18527232	-	7251	TSG101	tumor susceptibility 101 [Source:HGNC Symbol;Acc:HGNC:15971]	protein_coding	14.3460068097596	12.5470095651499	14.3212568748968	9.50920281909258	8.63692146762813	9.46128455413599
ENSG00000074356	chr17	3802165	3846251	-	55421	NCBP3	nuclear cap binding subunit 3 [Source:HGNC Symbol;Acc:HGNC:24612]	protein_coding	6.41438776443221	5.97580757184403	5.95684748260588	8.19922921582894	7.625225251215	7.76054636459528
ENSG00000074582	chr2	218658764	218663443	+	617	BCS1L	BC1 (ubiquinol-cytochrome c reductase) synthesis-like [Source:HGNC Symbol;Acc:HGNC:1020]	protein_coding	19.1580255435869	21.6671139163822	20.6039812712336	16.8705668621211	18.277105628773	18.8281695224981
ENSG00000074590	chr12	106063340	106140033	-	9891	NUAK1	NUAK family, SNF1-like kinase, 1 [Source:HGNC Symbol;Acc:HGNC:14311]	protein_coding	1.77237918953885	1.61545018881958	1.45996616469411	1.55626511776686	1.36522267815809	1.45871362225644
ENSG00000074603	chr15	65442463	65517704	-	54878	DPP8	dipeptidyl-peptidase 8 [Source:HGNC Symbol;Acc:HGNC:16490]	protein_coding	3.19731813381342	2.49983545922192	2.98297160542852	3.71360395875177	3.79748682941027	3.39493540721902
ENSG00000074657	chr18	58862600	58986480	+	55205	ZNF532	zinc finger protein 532 [Source:HGNC Symbol;Acc:HGNC:30940]	protein_coding	1.75744993633157	1.70244281514192	1.70731188758079	1.35197810135958	1.44439479737561	1.19944565600881
ENSG00000074695	chr18	59327823	59359962	-	3998	LMAN1	lectin, mannose-binding, 1 [Source:HGNC Symbol;Acc:HGNC:6631]	protein_coding	23.93161526725	20.3362113009647	21.3325590175979	27.2345756779783	27.9701677813829	26.9134543760771
ENSG00000074696	chr15	65530418	65578352	+	51495	HACD3	3-hydroxyacyl-CoA dehydratase 3 [Source:HGNC Symbol;Acc:HGNC:24175]	protein_coding	21.7736005089753	20.8654073619771	21.7491424786196	30.1515798252159	28.9378316229109	28.0358961066007
ENSG00000074755	chr17	4004445	4143020	-	23140	ZZEF1	zinc finger, ZZ-type with EF-hand domain 1 [Source:HGNC Symbol;Acc:HGNC:29027]	protein_coding	9.52301265928107	10.0190491995436	9.44718231994233	8.35705939043162	8.91728098653816	8.90565657424817
ENSG00000074800	chr1	8861002	8879249	-	2023	ENO1	enolase 1, (alpha) [Source:HGNC Symbol;Acc:HGNC:3350]	protein_coding	1186.58368637649	1257.52093708145	1238.72167458873	882.45186432177	943.047737715993	948.069860273069
ENSG00000074842	chr19	4641374	4670370	-	56005	MYDGF	myeloid-derived growth factor [Source:HGNC Symbol;Acc:HGNC:16948]	protein_coding	28.7604963956814	33.447415342651	28.524634232363	42.6986716339863	43.6829931239452	44.4830678969327
ENSG00000074855	chr19	17323223	17334829	-	57719	ANO8	anoctamin 8 [Source:HGNC Symbol;Acc:HGNC:29329]	protein_coding	2.49464417760359	3.6251533080994	2.68084291294012	2.9916020005007	2.77559632391411	4.08337224505969
ENSG00000074935	chr6	112070777	112087529	-	51175	TUBE1	tubulin, epsilon 1 [Source:HGNC Symbol;Acc:HGNC:20775]	protein_coding	2.80179776370095	2.72635331472348	2.96831942461651	1.83199709737789	2.07626197734734	2.04753551903975
ENSG00000074964	chr1	17539835	17697874	+	55160	ARHGEF10L	Rho guanine nucleotide exchange factor (GEF) 10-like [Source:HGNC Symbol;Acc:HGNC:25540]	protein_coding	1.03171499366316	1.61904916764001	1.36904874621631	1.45333700392709	1.42468335954606	1.56345275542665
ENSG00000075043	chr20	63400210	63472677	-	3785	KCNQ2	potassium channel, voltage gated KQT-like subfamily Q, member 2 [Source:HGNC Symbol;Acc:HGNC:6296]	protein_coding	4.25391817222065	5.80806706804036	4.57775728341044	4.21546146914967	4.40459101865926	5.15522740770437
ENSG00000075089	chr12	100199122	100241865	+	64431	ACTR6	ARP6 actin-related protein 6 homolog (yeast) [Source:HGNC Symbol;Acc:HGNC:24025]	protein_coding	5.28212072301503	4.9998067034814	5.99888355499875	4.71419038733282	5.09800435291166	4.82281016114667
ENSG00000075131	chr15	66336206	66386746	-	54962	TIPIN	TIMELESS interacting protein [Source:HGNC Symbol;Acc:HGNC:30750]	protein_coding	5.04071932598914	4.47756789930864	4.88766593658003	6.9644354695467	6.54130166058319	5.7628098997393
ENSG00000075142	chr7	88205118	88226993	-	6717	SRI	sorcin [Source:HGNC Symbol;Acc:HGNC:11292]	protein_coding	18.9836019793696	17.0022066069588	19.2905216581688	13.5734168040239	11.8519276321143	12.1444381609743
ENSG00000075151	chr1	20806292	21176888	-	8672	EIF4G3	eukaryotic translation initiation factor 4 gamma, 3 [Source:HGNC Symbol;Acc:HGNC:3298]	protein_coding	18.9122734805927	17.2791815952618	17.4700687409772	17.4060083228573	17.2818183786182	16.2116778385559
ENSG00000075188	chr12	102073103	102120124	-	79023	NUP37	nucleoporin 37kDa [Source:HGNC Symbol;Acc:HGNC:29929]	protein_coding	19.0444478665168	17.8768946071837	22.0252651214049	17.9730101210445	15.9605872560011	16.2236488578122
ENSG00000075213	chr7	83955777	84492724	-	10371	SEMA3A	sema domain, immunoglobulin domain (Ig), short basic domain, secreted, (semaphorin) 3A [Source:HGNC Symbol;Acc:HGNC:10723]	protein_coding	17.9856801020311	15.3234539660761	16.5216172593917	19.7205522553006	19.7494966810885	17.8319765659575
ENSG00000075218	chr22	46296741	46330810	+	51512	GTSE1	G-2 and S-phase expressed 1 [Source:HGNC Symbol;Acc:HGNC:13698]	protein_coding	14.192960745523	15.6351745957692	14.8458969782346	22.3655736192285	22.554173806063	22.3754333989883
ENSG00000075223	chr7	80742538	80922359	-	10512	SEMA3C	sema domain, immunoglobulin domain (Ig), short basic domain, secreted, (semaphorin) 3C [Source:HGNC Symbol;Acc:HGNC:10725]	protein_coding	13.203961046848	10.5047541423074	12.1580422867663	31.5696815391453	33.2577709036025	29.2291692910271
ENSG00000075234	chr22	46267961	46294008	+	55020	TTC38	tetratricopeptide repeat domain 38 [Source:HGNC Symbol;Acc:HGNC:26082]	protein_coding	12.0295242663186	13.5368854680406	10.9780135394681	11.839832267296	11.6438146033251	13.3277623482511
ENSG00000075239	chr11	108121516	108147776	+	38	ACAT1	acetyl-CoA acetyltransferase 1 [Source:HGNC Symbol;Acc:HGNC:93]	protein_coding	43.7226013141415	39.8788337550876	43.5534694371862	33.5378601155047	30.8316668917401	30.1913160418538
ENSG00000075240	chr22	46576012	46679790	+	23151	GRAMD4	GRAM domain containing 4 [Source:HGNC Symbol;Acc:HGNC:29113]	protein_coding	5.56204155079439	6.94162200060086	5.48893275717643	4.79597971741148	4.12433835394573	5.42455995157304
ENSG00000075275	chr22	46360834	46537170	-	9620	CELSR1	cadherin, EGF LAG seven-pass G-type receptor 1 [Source:HGNC Symbol;Acc:HGNC:1850]	protein_coding	3.85274951524724	4.55366360409862	3.87999215321077	4.20307976935746	3.98458244719951	4.77179064078172
ENSG00000075292	chr2	71276561	71435069	+	27332	ZNF638	zinc finger protein 638 [Source:HGNC Symbol;Acc:HGNC:17894]	protein_coding	9.75684750468015	8.46783430221043	9.86622747839413	11.2245271595827	11.6266518863973	11.0428879269922
ENSG00000075303	chr7	87833568	87876357	-	55972	SLC25A40	solute carrier family 25, member 40 [Source:HGNC Symbol;Acc:HGNC:29680]	protein_coding	2.75013531397841	2.38576941062079	2.54601595993049	4.41222550215918	3.84568663212916	3.43940511184793
ENSG00000075336	chr18	74148511	74160530	+	29090	TIMM21	translocase of inner mitochondrial membrane 21 homolog (yeast) [Source:HGNC Symbol;Acc:HGNC:25010]	protein_coding	7.59375546127241	6.95201214202561	7.0566191285734	10.1798703939947	9.71996737673819	8.39979901957478
ENSG00000075391	chr1	178094141	178484147	+	9462	RASAL2	RAS protein activator like 2 [Source:HGNC Symbol;Acc:HGNC:9874]	protein_coding	7.80355741435809	6.86321827584304	7.53892242046894	4.10067818324235	4.21215549619173	3.76959252544148
ENSG00000075399	chr16	89707134	89720986	-	9605	VPS9D1	VPS9 domain containing 1 [Source:HGNC Symbol;Acc:HGNC:13526]	protein_coding	3.585603757133	4.72012629310236	4.08247730984515	2.35669344943821	1.97879027804523	2.94878802315608
ENSG00000075407	chr10	38094336	38125544	+	7587	ZNF37A	zinc finger protein 37A [Source:HGNC Symbol;Acc:HGNC:13102]	protein_coding	2.92567156957294	2.5352579099472	2.75497917509183	4.04944372772209	4.35957803774003	4.17674443493953
ENSG00000075413	chr14	103385392	103503831	+	4140	MARK3	MAP/microtubule affinity-regulating kinase 3 [Source:HGNC Symbol;Acc:HGNC:6897]	protein_coding	9.22124910095883	8.11440242799459	9.1002947613786	9.39309728186584	9.12680338850277	8.70361728090337
ENSG00000075415	chr12	98593591	98606379	+	5250	SLC25A3	solute carrier family 25 (mitochondrial carrier; phosphate carrier), member 3 [Source:HGNC Symbol;Acc:HGNC:10989]	protein_coding	67.9400068660227	72.4123025395855	69.5688727045769	59.5223979402245	54.7129708624972	55.2032028028317
ENSG00000075420	chr3	172039628	172401665	+	64778	FNDC3B	fibronectin type III domain containing 3B [Source:HGNC Symbol;Acc:HGNC:24670]	protein_coding	4.93679505627718	4.4346819202837	4.95402868031473	1.99381238498929	2.15151294764895	2.01412319564601
ENSG00000075426	chr2	28392448	28417312	+	2355	FOSL2	FOS-like antigen 2 [Source:HGNC Symbol;Acc:HGNC:3798]	protein_coding	16.5232198245649	17.5119244945984	15.8485248906047	8.83277640870132	9.21614250352975	10.3415368818479
ENSG00000075461	chr17	66964910	67033398	+	27092	CACNG4	calcium channel, voltage-dependent, gamma subunit 4 [Source:HGNC Symbol;Acc:HGNC:1408]	protein_coding	2.1691544124435	2.52787203823772	2.33117959976131	17.9112711325154	17.8223941469475	19.6505230741648
ENSG00000075539	chr4	48497361	48780322	-	285527	FRYL	FRY-like [Source:HGNC Symbol;Acc:HGNC:29127]	protein_coding	4.88491346774473	4.28928441745987	4.75542359761338	6.07229941976907	5.75042523039799	5.5530467237938
ENSG00000075568	chr2	97756333	97995891	-	23505	TMEM131	transmembrane protein 131 [Source:HGNC Symbol;Acc:HGNC:30366]	protein_coding	7.01803921466251	6.92551280895556	6.98280727289925	7.81977112338263	7.55522846438396	7.86387608212071
ENSG00000075618	chr7	5592823	5606655	+	6624	FSCN1	fascin actin-bundling protein 1 [Source:HGNC Symbol;Acc:HGNC:11148]	protein_coding	0.397169117771346	0.940163676193168	0.748555147915788	4.81398681426955	5.14168371797662	7.74974003500146
ENSG00000075624	chr7	5527151	5563784	-	60	ACTB	actin, beta [Source:HGNC Symbol;Acc:HGNC:132]	protein_coding	1554.35259815544	1941.88173935412	1714.17988176257	1499.50541406137	1508.09117355688	1712.99764289209
ENSG00000075702	chr19	36054881	36105106	+	284403	WDR62	WD repeat domain 62 [Source:HGNC Symbol;Acc:HGNC:24502]	protein_coding	7.13430219649976	9.21069937779064	8.36152841592442	11.9218310702736	12.4288303054042	14.3957746043527
ENSG00000075711	chr3	197042560	197299300	-	1739	DLG1	discs, large homolog 1 (Drosophila) [Source:HGNC Symbol;Acc:HGNC:2900]	protein_coding	13.5448479619896	11.0821889475633	12.7373626369526	12.571404276465	12.9073320811778	12.3397999160898
ENSG00000075785	chr3	128726122	128814796	+	7879	RAB7A	RAB7A, member RAS oncogene family [Source:HGNC Symbol;Acc:HGNC:9788]	protein_coding	115.304018843718	113.681671231562	115.135600313856	104.255061330562	96.3431146106108	95.1550752210437
ENSG00000075790	chr7	107579977	107629170	+	55973	BCAP29	B-cell receptor-associated protein 29 [Source:HGNC Symbol;Acc:HGNC:24131]	protein_coding	2.22588962155507	1.74003512014859	2.41946521258217	4.19116728429552	4.28017012245396	3.94587097930669
ENSG00000075826	chr10	100486642	100519864	-	25956	SEC31B	SEC31 homolog B, COPII coat complex component [Source:HGNC Symbol;Acc:HGNC:23197]	protein_coding	11.8767416775103	12.3782295447594	11.5780526268535	3.42211899079956	3.37987437036632	3.76991269907505
ENSG00000075856	chr12	108522580	108561400	-	9733	SART3	squamous cell carcinoma antigen recognized by T cells 3 [Source:HGNC Symbol;Acc:HGNC:16860]	protein_coding	19.9535461574948	19.8519743187192	19.2635022656087	15.7149981625616	15.3584414463353	16.5179531076757
ENSG00000075914	chr3	44975241	45036066	+	23016	EXOSC7	exosome component 7 [Source:HGNC Symbol;Acc:HGNC:28112]	protein_coding	13.417998417816	14.0415836721021	13.3434955068827	12.0603734220217	12.5585304565632	11.8668170696496
ENSG00000075945	chr1	169921326	170085208	-	22920	KIFAP3	kinesin-associated protein 3 [Source:HGNC Symbol;Acc:HGNC:17060]	protein_coding	3.04962204730081	2.37076870118875	3.0121245375687	3.12406275682961	3.06088762947244	3.10903420026162
ENSG00000075975	chr3	12557014	12583713	+	23609	MKRN2	makorin ring finger protein 2 [Source:HGNC Symbol;Acc:HGNC:7113]	protein_coding	13.1897455534233	13.0315664611663	13.4822020737705	13.8995264076206	13.7218636080395	13.5956761069538
ENSG00000076003	chr2	135839626	135876426	-	4175	MCM6	minichromosome maintenance complex component 6 [Source:HGNC Symbol;Acc:HGNC:6949]	protein_coding	62.1364237009861	53.2327157347994	59.4867933981266	82.6045805604509	83.0990648525583	77.4547285073
ENSG00000076043	chr11	114439386	114450279	+	25996	REXO2	RNA exonuclease 2 [Source:HGNC Symbol;Acc:HGNC:17851]	protein_coding	15.285392950927	14.3067545651533	14.7043231100252	9.44595100046385	9.52490584164491	8.66143061666634
ENSG00000076053	chr11	114400030	114414203	+	10179	RBM7	RNA binding motif protein 7 [Source:HGNC Symbol;Acc:HGNC:9904]	protein_coding	3.0739221572615	2.76995946663015	3.12463980614426	2.29888198076889	2.16995528892096	1.99902619561035
ENSG00000076067	chr12	56521929	56596196	+	5939	RBMS2	RNA binding motif, single stranded interacting protein 2 [Source:HGNC Symbol;Acc:HGNC:9909]	protein_coding	4.36911767200499	3.71777341773585	3.92009305830509	3.48656803518022	3.5587466519812	3.47004832174053
ENSG00000076108	chr12	56595596	56636816	-	11176	BAZ2A	bromodomain adjacent to zinc finger domain, 2A [Source:HGNC Symbol;Acc:HGNC:962]	protein_coding	20.2406417721618	19.564497822961	19.2862977309817	16.5054505297113	17.0206866871177	17.3610210343956
ENSG00000076201	chr3	47381011	47413441	+	25930	PTPN23	protein tyrosine phosphatase, non-receptor type 23 [Source:HGNC Symbol;Acc:HGNC:14406]	protein_coding	8.5736608434712	11.4552522662383	8.91704832941662	8.00310399301027	8.04901056399397	9.05202272877608
ENSG00000076242	chr3	36993332	37050918	+	4292	MLH1	mutL homolog 1 [Source:HGNC Symbol;Acc:HGNC:7127]	protein_coding	5.53140877867688	5.56389502413932	5.09434516920169	7.29077014401158	6.00522260789468	5.61073659736089
ENSG00000076248	chr12	109097574	109110992	+	7374	UNG	uracil DNA glycosylase [Source:HGNC Symbol;Acc:HGNC:12572]	protein_coding	45.278407979993	43.1870246096356	43.0645205470213	34.3236518247381	32.8340270795705	34.3504577001385
ENSG00000076321	chr1	173714941	173786702	+	27252	KLHL20	kelch-like family member 20 [Source:HGNC Symbol;Acc:HGNC:25056]	protein_coding	3.45712546350028	3.27638421881252	3.31742712973633	4.61717186953199	4.92650171617154	5.10149202277422
ENSG00000076351	chr17	28394756	28407197	-	113235	SLC46A1	solute carrier family 46 (folate transporter), member 1 [Source:HGNC Symbol;Acc:HGNC:30521]	protein_coding	2.09091599548387	1.87361018399302	2.20561500218493	3.50443142279818	3.61029202153755	3.75243407233787
ENSG00000076382	chr17	28577565	28599279	-	10615	SPAG5	sperm associated antigen 5 [Source:HGNC Symbol;Acc:HGNC:13452]	protein_coding	38.9821933124097	38.3529050538274	37.417116307616	59.562659800886	58.521962529291	56.2957947002785
ENSG00000076513	chr12	109999186	110039763	+	88455	ANKRD13A	ankyrin repeat domain 13A [Source:HGNC Symbol;Acc:HGNC:21268]	protein_coding	5.06386016153098	4.42467887835825	5.05612002622208	3.53101616017221	3.67781348467484	2.99923894272978
ENSG00000076554	chr8	80034745	80231232	-	7163	TPD52	tumor protein D52 [Source:HGNC Symbol;Acc:HGNC:12005]	protein_coding	3.30943577918976	2.91860204585602	3.18504572017957	3.44334705980302	3.03223139418614	3.29546957541879
ENSG00000076555	chr12	109116595	109268226	+	32	ACACB	acetyl-CoA carboxylase beta [Source:HGNC Symbol;Acc:HGNC:85]	protein_coding	1.46286960752562	1.64566561000166	1.51614767715212	1.36455881450891	1.34013723527419	1.24810933064233
ENSG00000076604	chr17	28743984	28750958	+	9618	TRAF4	TNF receptor-associated factor 4 [Source:HGNC Symbol;Acc:HGNC:12034]	protein_coding	9.07412383005055	12.1535588470256	10.3759643286078	9.16241494051656	10.4525432991845	10.7857613326904
ENSG00000076650	chr19	33080880	33130542	+	55094	GPATCH1	G patch domain containing 1 [Source:HGNC Symbol;Acc:HGNC:24658]	protein_coding	4.66065695228929	4.15264095051524	4.28432630369574	5.59148888271928	5.27872196209638	5.84078120765353
ENSG00000076662	chr19	10333776	10339823	-	3385	ICAM3	intercellular adhesion molecule 3 [Source:HGNC Symbol;Acc:HGNC:5346]	protein_coding	1.87131199401706	1.93692839268868	1.87367159735938	2.67009373425672	2.64261860172884	2.82645412263399
ENSG00000076685	chr10	103088017	103193306	-	22978	NT5C2	5'-nucleotidase, cytosolic II [Source:HGNC Symbol;Acc:HGNC:8022]	protein_coding	22.2498442607095	18.9949531313913	20.6762860202884	19.4976502897671	20.0483489100511	18.4643401439087
ENSG00000076826	chr19	7595902	7618304	+	57662	CAMSAP3	calmodulin regulated spectrin-associated protein family, member 3 [Source:HGNC Symbol;Acc:HGNC:29307]	protein_coding	1.25511517013577	1.91781747049583	1.28647016774099	1.1359432672465	1.12840696193801	1.55593428524489
ENSG00000076924	chr19	7619525	7629565	-	56949	XAB2	XPA binding protein 2 [Source:HGNC Symbol;Acc:HGNC:14089]	protein_coding	16.3079366600903	22.3410090432686	19.4536610361856	12.7824142763609	12.5551942913852	15.0932330324984
ENSG00000076928	chr19	41883161	41930150	+	9138	ARHGEF1	Rho guanine nucleotide exchange factor (GEF) 1 [Source:HGNC Symbol;Acc:HGNC:681]	protein_coding	6.0377053470407	8.46530515630382	6.85653145503687	4.7065987157413	4.83589761821368	5.84589125245462
ENSG00000076984	chr19	7903843	7914478	+	5609	MAP2K7	mitogen-activated protein kinase kinase 7 [Source:HGNC Symbol;Acc:HGNC:6847]	protein_coding	10.3439884776183	13.233557517961	11.0174043971024	9.17593137787943	8.49104611362863	10.2342646380343
ENSG00000077044	chr2	233354507	233472104	+	8527	DGKD	diacylglycerol kinase, delta 130kDa [Source:HGNC Symbol;Acc:HGNC:2851]	protein_coding	9.89147575322312	11.028944525441	9.59863129873599	13.9213868972931	14.4078028925068	15.3543756065058
ENSG00000077097	chr3	25597905	25664907	-	7155	TOP2B	topoisomerase (DNA) II beta [Source:HGNC Symbol;Acc:HGNC:11990]	protein_coding	22.0420356333246	18.748767674734	21.1408724744299	17.8359952885913	17.9235941114878	18.1137662071902
ENSG00000077147	chr10	96518109	96587452	-	56889	TM9SF3	transmembrane 9 superfamily member 3 [Source:HGNC Symbol;Acc:HGNC:21529]	protein_coding	15.3667815435404	13.2393067068176	16.699762182843	21.4137985732246	21.3688037129905	19.8978964965644
ENSG00000077150	chr10	102394110	102402529	+	4791	NFKB2	nuclear factor of kappa light polypeptide gene enhancer in B-cells 2 (p49/p100) [Source:HGNC Symbol;Acc:HGNC:7795]	protein_coding	6.87699463261822	8.62233249081777	8.05175224509141	7.01530194180978	6.49139480516953	7.06868257958663
ENSG00000077152	chr1	202331657	202341980	-	29089	UBE2T	ubiquitin-conjugating enzyme E2T [Source:HGNC Symbol;Acc:HGNC:25009]	protein_coding	18.5065233621927	16.1457441991573	18.1649382560898	28.8255695302928	28.1864816226715	24.184551337439
ENSG00000077157	chr1	202348699	202592706	+	4660	PPP1R12B	protein phosphatase 1, regulatory subunit 12B [Source:HGNC Symbol;Acc:HGNC:7619]	protein_coding	1.19339133209271	1.04932065491564	1.07170421072843	1.46187364678296	1.60978050053136	1.6697363040195
ENSG00000077232	chr2	182716041	182794464	+	54431	DNAJC10	DnaJ (Hsp40) homolog, subfamily C, member 10 [Source:HGNC Symbol;Acc:HGNC:24637]	protein_coding	2.83158945964247	2.82591852895522	3.02277862051107	2.93801152688771	2.98497143114604	2.75789394184449
ENSG00000077235	chr16	27459555	27549913	-	2975	GTF3C1	general transcription factor IIIC, polypeptide 1, alpha 220kDa [Source:HGNC Symbol;Acc:HGNC:4664]	protein_coding	26.1744014423275	28.8206272340855	26.2424496378494	27.1108209317902	28.1741854593468	30.0367637864385
ENSG00000077238	chr16	27313668	27364778	+	3566	IL4R	interleukin 4 receptor [Source:HGNC Symbol;Acc:HGNC:6015]	protein_coding	1.11953982399952	1.30468047850681	1.32687235346431	5.17428960318035	5.54827743524634	5.44549401285135
ENSG00000077254	chr1	77695987	77759852	-	23032	USP33	ubiquitin specific peptidase 33 [Source:HGNC Symbol;Acc:HGNC:20059]	protein_coding	7.70541724552912	7.39497576493864	7.87928504997576	11.8822248983897	11.3858332166189	10.120943800895
ENSG00000077312	chr19	40750637	40765389	+	6626	SNRPA	small nuclear ribonucleoprotein polypeptide A [Source:HGNC Symbol;Acc:HGNC:11151]	protein_coding	52.0238208417175	61.4985709531266	52.1765880377965	53.3578704361554	52.2296456920186	57.4243156691286
ENSG00000077348	chr19	41386374	41397479	-	56915	EXOSC5	exosome component 5 [Source:HGNC Symbol;Acc:HGNC:24662]	protein_coding	37.505036514834	47.0491264213636	39.2009305830509	25.1442798731668	27.4200279697784	31.8172543802823
ENSG00000077380	chr2	171687409	171748420	+	1781	DYNC1I2	dynein, cytoplasmic 1, intermediate chain 2 [Source:HGNC Symbol;Acc:HGNC:2964]	protein_coding	23.8925774835151	21.1330371605624	22.3182294884974	25.2084379913688	23.8067030748669	22.9169281263589
ENSG00000077454	chr7	100574011	100586153	-	4034	LRCH4	leucine-rich repeats and calponin homology (CH) domain containing 4 [Source:HGNC Symbol;Acc:HGNC:6691]	protein_coding	3.6013494080895	5.62283324094703	4.17921591036036	3.98738883639592	3.6718790126695	4.7939543784894
ENSG00000077458	chr11	95768942	95790409	-	143684	FAM76B	family with sequence similarity 76, member B [Source:HGNC Symbol;Acc:HGNC:28492]	protein_coding	1.97009245894454	1.78534623554617	2.02427844123004	2.00564675885655	1.72592644160854	1.739194698487
ENSG00000077463	chr19	4174109	4182604	-	51548	SIRT6	sirtuin 6 [Source:HGNC Symbol;Acc:HGNC:14934]	protein_coding	6.65410629824477	9.96364346610743	6.92029345061394	7.84467314236615	6.62966644628244	9.13921703296996
ENSG00000077514	chr11	74493851	74669117	+	10714	POLD3	polymerase (DNA-directed), delta 3, accessory subunit [Source:HGNC Symbol;Acc:HGNC:20932]	protein_coding	7.98664696520593	7.55257992252257	8.43375140539494	8.40619246739539	8.09688105961951	8.25334951250129
ENSG00000077549	chr1	19338776	19485539	-	832	CAPZB	capping protein (actin filament) muscle Z-line, beta [Source:HGNC Symbol;Acc:HGNC:1491]	protein_coding	88.6133033358188	88.2655159095724	87.0398673338001	102.980298284875	103.916525442173	102.702507362249
ENSG00000077585	chr1	236142505	236221865	+	7107	GPR137B	G protein-coupled receptor 137B [Source:HGNC Symbol;Acc:HGNC:11862]	protein_coding	3.15661066281807	2.33587309553268	2.85221149326659	4.65778669287462	3.77085902852535	3.71003859010762
ENSG00000077684	chr4	128809623	128875224	+	79960	JADE1	jade family PHD finger 1 [Source:HGNC Symbol;Acc:HGNC:30027]	protein_coding	4.21405204315959	3.38693732628984	3.61993476629553	5.66370565515551	5.81130752796133	5.63028531354486
ENSG00000077713	chrX	119399060	119454478	+	203427	SLC25A43	solute carrier family 25, member 43 [Source:HGNC Symbol;Acc:HGNC:30557]	protein_coding	6.3549608885905	5.62299369276058	5.58754837203037	5.41392632086913	5.62281546514484	5.79348827617012
ENSG00000077721	chrX	119574467	119591083	+	7319	UBE2A	ubiquitin-conjugating enzyme E2A [Source:HGNC Symbol;Acc:HGNC:12472]	protein_coding	15.310565719387	14.7470980759901	15.0681363196413	18.0684595730014	17.1073341821129	17.1026497159495
ENSG00000077782	chr8	38411138	38468834	-	2260	FGFR1	fibroblast growth factor receptor 1 [Source:HGNC Symbol;Acc:HGNC:3688]	protein_coding	3.68173229449752	4.17184489158212	3.7601774649674	1.43945195226219	1.52686005729675	1.81251172317797
ENSG00000077942	chr22	45502238	45601135	+	2192	FBLN1	fibulin 1 [Source:HGNC Symbol;Acc:HGNC:3600]	protein_coding	2.27331656102279	2.9247930578313	2.59097434121332	2.46742730911462	2.3417262680911	3.00248135167779
ENSG00000078018	chr2	209424058	209734118	+	4133	MAP2	microtubule-associated protein 2 [Source:HGNC Symbol;Acc:HGNC:6839]	protein_coding	7.86890973509337	6.99913181622757	7.18293718962729	1.16194426879668	1.27878746506024	1.06225625485485
ENSG00000078043	chr18	46803224	46920160	-	9063	PIAS2	protein inhibitor of activated STAT, 2 [Source:HGNC Symbol;Acc:HGNC:17311]	protein_coding	2.04234333873755	1.84940875006091	2.26455994838472	2.7540652843857	2.68603176762645	2.60345630723731
ENSG00000078061	chrX	47561100	47571920	+	369	ARAF	A-Raf proto-oncogene, serine/threonine kinase [Source:HGNC Symbol;Acc:HGNC:646]	protein_coding	32.4526724209952	37.9625060475052	35.4970802818518	15.7546957117673	16.2533252507184	17.4156802917757
ENSG00000078070	chr3	183015218	183116075	-	56922	MCCC1	methylcrotonoyl-CoA carboxylase 1 (alpha) [Source:HGNC Symbol;Acc:HGNC:6936]	protein_coding	18.5746378181302	17.3761220346511	17.2689126046835	9.69879436195261	10.5085781805029	9.62184183926343
ENSG00000078124	chr11	76860867	77026797	+	55331	ACER3	alkaline ceramidase 3 [Source:HGNC Symbol;Acc:HGNC:16066]	protein_coding	3.627197875456	3.44116387863396	3.88665942880995	4.12693537507787	4.14950726698085	3.52454837990601
ENSG00000078140	chr4	39698044	39782792	+	3093	UBE2K	ubiquitin-conjugating enzyme E2K [Source:HGNC Symbol;Acc:HGNC:4914]	protein_coding	9.70274822922635	8.67452905247315	10.0001611287173	16.0766258241252	15.2781653241596	14.6667268558504
ENSG00000078142	chr18	41955206	42087830	+	5289	PIK3C3	phosphatidylinositol 3-kinase, catalytic subunit type 3 [Source:HGNC Symbol;Acc:HGNC:8974]	protein_coding	3.71566887397198	3.16566770695526	3.45093161139821	2.62072321416943	2.77415116332365	2.51280377721208
ENSG00000078237	chr12	4307763	4354593	+	57103	TIGAR	TP53 induced glycolysis regulatory phosphatase [Source:HGNC Symbol;Acc:HGNC:1185]	protein_coding	2.53377717014151	2.24665650000335	2.94226551426185	8.94956830814041	8.38022340433281	8.16058253425704
ENSG00000078246	chr12	2877223	2941140	+	7289	TULP3	tubby like protein 3 [Source:HGNC Symbol;Acc:HGNC:12425]	protein_coding	13.3817136105484	13.1950390729044	12.532960202126	27.9524328037001	26.6714193663427	26.3915420385644
ENSG00000078269	chr6	157981887	158099176	+	8871	SYNJ2	synaptojanin 2 [Source:HGNC Symbol;Acc:HGNC:11504]	protein_coding	2.43874088462805	2.43834164438269	2.49525125120418	3.20633595475804	3.27068231557823	3.45963373439483
ENSG00000078304	chr14	101761798	101927989	+	5527	PPP2R5C	protein phosphatase 2, regulatory subunit B', gamma [Source:HGNC Symbol;Acc:HGNC:9311]	protein_coding	10.1836036844612	9.3542897270525	10.197344739114	11.7528808660448	11.2055489873427	10.611426982342
ENSG00000078369	chr1	1785285	1891117	-	2782	GNB1	guanine nucleotide binding protein (G protein), beta polypeptide 1 [Source:HGNC Symbol;Acc:HGNC:4396]	protein_coding	72.3435634783815	72.9493170978539	71.6484516664037	77.7407686899844	77.4982859783805	77.3746499766575
ENSG00000078403	chr10	21524675	21743630	+	8028	MLLT10	myeloid/lymphoid or mixed-lineage leukemia; translocated to, 10 [Source:HGNC Symbol;Acc:HGNC:16063]	protein_coding	7.63199154057389	6.55117420881522	6.88344634212104	9.96756622871516	9.75258280074791	9.99936509828955
ENSG00000078487	chr7	100400826	100428992	-	55063	ZCWPW1	zinc finger, CW type with PWWP domain 1 [Source:HGNC Symbol;Acc:HGNC:23486]	protein_coding	1.76774970803111	1.49678137526305	1.77219396849236	1.3695883495718	1.00693940520538	0.740121763102302
ENSG00000078618	chr1	51789191	51878937	-	4898	NRD1	nardilysin (N-arginine dibasic convertase) [Source:HGNC Symbol;Acc:HGNC:7995]	protein_coding	46.8529516016419	42.3157773464214	47.4804125259203	54.3538044900887	55.4273899552868	52.0253714012756
ENSG00000078668	chr8	42391624	42405897	+	7419	VDAC3	voltage-dependent anion channel 3 [Source:HGNC Symbol;Acc:HGNC:12674]	protein_coding	79.3767440215281	70.1476442626129	78.2333757911031	96.2421346330075	88.4951134124184	80.5465402381283
ENSG00000078674	chr8	17922840	18029944	+	5108	PCM1	pericentriolar material 1 [Source:HGNC Symbol;Acc:HGNC:8727]	protein_coding	7.6343388000118	6.39928312732802	7.9867316515001	10.4270062160622	10.6324613608509	10.1133280486723
ENSG00000078687	chr17	78004168	78108835	+	57690	TNRC6C	trinucleotide repeat containing 6C [Source:HGNC Symbol;Acc:HGNC:29318]	protein_coding	1.4274560555284	1.41012648470514	1.42510165440283	2.67118031608021	2.65971639057411	2.57195791527711
ENSG00000078699	chr20	33490075	33650036	+	9139	CBFA2T2	core-binding factor, runt domain, alpha subunit 2; translocated to, 2 [Source:HGNC Symbol;Acc:HGNC:1536]	protein_coding	4.66530984087878	4.82232287975439	4.33999939943474	4.12180874728274	4.08419934913969	4.63787385168019
ENSG00000078747	chr20	34363235	34511393	+	83737	ITCH	itchy E3 ubiquitin protein ligase [Source:HGNC Symbol;Acc:HGNC:13890]	protein_coding	13.6189943074551	11.2554488471226	13.2845637844453	15.7778522880628	15.3854397747756	14.7443849774429
ENSG00000078804	chr20	34704290	34713439	+	58476	TP53INP2	tumor protein p53 inducible nuclear protein 2 [Source:HGNC Symbol;Acc:HGNC:16104]	protein_coding	4.5086397768575	4.43326754482686	4.00539309647067	6.87878016102815	6.62103579097044	6.41607943025117
ENSG00000078808	chr1	1216908	1232031	-	51150	SDF4	stromal cell derived factor 4 [Source:HGNC Symbol;Acc:HGNC:24188]	protein_coding	29.8112749431779	42.2764991504298	33.8648090065515	31.4919230328998	33.0561455832473	36.2500262526019
ENSG00000078902	chr11	1274371	1309654	-	54472	TOLLIP	toll interacting protein [Source:HGNC Symbol;Acc:HGNC:16476]	protein_coding	5.78835008700083	6.74768182962988	6.29979855517357	3.25755852607829	2.93593377302761	3.35996506190272
ENSG00000078967	chr7	43926438	43956136	+	51619	UBE2D4	ubiquitin-conjugating enzyme E2D 4 (putative) [Source:HGNC Symbol;Acc:HGNC:21647]	protein_coding	3.33090457772306	3.27455437671252	3.04424795107079	3.14973354622083	3.13632597255067	2.82338161307325
ENSG00000079134	chr18	214520	268050	-	9984	THOC1	THO complex 1 [Source:HGNC Symbol;Acc:HGNC:19070]	protein_coding	5.42957929947597	4.52810304948646	4.97148311208156	7.10454938975604	7.67883661201019	6.67527006666412
ENSG00000079246	chr2	216107464	216206303	+	7520	XRCC5	X-ray repair complementing defective repair in Chinese hamster cells 5 (double-strand-break rejoining) [Source:HGNC Symbol;Acc:HGNC:12833]	protein_coding	120.004962620852	102.579756306198	116.91392311727	123.12026825028	121.981074876581	111.418066137512
ENSG00000079277	chr1	46557408	46616843	-	8569	MKNK1	MAP kinase interacting serine/threonine kinase 1 [Source:HGNC Symbol;Acc:HGNC:7110]	protein_coding	5.21596334144007	5.5651165570429	5.10049282679101	3.73529341029312	3.84523354772072	3.91347620389992
ENSG00000079313	chr19	1815246	1848463	-	57455	REXO1	REX1, RNA exonuclease 1 homolog [Source:HGNC Symbol;Acc:HGNC:24616]	protein_coding	7.00963071787549	11.637559008118	8.66356400075505	8.44935116833349	7.94522360454142	10.226828295626
ENSG00000079332	chr10	70147289	70170523	-	56681	SAR1A	secretion associated, Ras related GTPase 1A [Source:HGNC Symbol;Acc:HGNC:10534]	protein_coding	20.9339327396945	19.2782234353773	21.669938774721	20.5722312269916	18.5529518814673	17.4947476072268
ENSG00000079335	chr1	100345025	100520277	+	8556	CDC14A	cell division cycle 14A [Source:HGNC Symbol;Acc:HGNC:1718]	protein_coding	0.718927066844671	0.612597776608246	0.959119380639264	1.36660973835566	1.42455451611297	1.56619621556725
ENSG00000079387	chr12	48042898	48106308	-	29843	SENP1	SUMO1/sentrin specific peptidase 1 [Source:HGNC Symbol;Acc:HGNC:17927]	protein_coding	5.24307883553112	4.41221689171752	4.4504367738563	8.18447454344553	7.75048312601845	6.96988839159916
ENSG00000079432	chr19	42268537	42295797	+	23152	CIC	capicua transcriptional repressor [Source:HGNC Symbol;Acc:HGNC:14214]	protein_coding	7.89057838679572	12.0988191945984	9.29029848450227	7.62647496936404	7.84863920627062	9.73285807961215
ENSG00000079459	chr8	11795573	11839309	+	2222	FDFT1	farnesyl-diphosphate farnesyltransferase 1 [Source:HGNC Symbol;Acc:HGNC:3629]	protein_coding	48.8733050448675	45.6816168386361	46.6726189092899	41.610895371033	41.9705724899847	41.7071051111339
ENSG00000079462	chr19	42297033	42303546	-	5050	PAFAH1B3	platelet-activating factor acetylhydrolase 1b, catalytic subunit 3 (29kDa) [Source:HGNC Symbol;Acc:HGNC:8576]	protein_coding	44.2220473612565	60.8526405483913	49.8092162376609	38.4295487854479	38.0999705600564	45.5590995835576
ENSG00000079616	chr16	29790719	29805385	+	3835	KIF22	kinesin family member 22 [Source:HGNC Symbol;Acc:HGNC:6391]	protein_coding	50.1991878569551	56.1506214578938	50.8648438339912	55.0940629430832	60.400760912449	60.5269163695615
ENSG00000079691	chr6	25279078	25620530	+	55604	LRRC16A	leucine rich repeat containing 16A [Source:HGNC Symbol;Acc:HGNC:21581]	protein_coding	2.98133696097848	2.54478896392383	2.77618003761421	0.261295161869819	0.261295161869819	0.261295161869819
ENSG00000079739	chr1	63593276	63660245	+	5236	PGM1	phosphoglucomutase 1 [Source:HGNC Symbol;Acc:HGNC:8905]	protein_coding	17.7467591562798	16.8168387013228	16.2458624298952	15.1970282290555	14.431485098858	14.5637126423057
ENSG00000079785	chr2	15591178	15631111	+	1653	DDX1	DEAD (Asp-Glu-Ala-Asp) box helicase 1 [Source:HGNC Symbol;Acc:HGNC:2734]	protein_coding	66.5427505405767	57.7202120205059	64.6922740420268	76.205877677309	75.8993681955407	69.6254576147524
ENSG00000079805	chr19	10718079	10833488	+	1785	DNM2	dynamin 2 [Source:HGNC Symbol;Acc:HGNC:2974]	protein_coding	14.5780814233011	17.621673185991	15.4669148116122	15.4485042308473	17.5629767326725	18.5310728528276
ENSG00000079819	chr6	130839347	131063322	-	2037	EPB41L2	erythrocyte membrane protein band 4.1-like 2 [Source:HGNC Symbol;Acc:HGNC:3379]	protein_coding	16.3639358215957	14.0916469765019	14.8567203980949	11.0326866271381	10.8189013676915	10.3775310449809
ENSG00000079950	chr6	132445867	132513198	-	8417	STX7	syntaxin 7 [Source:HGNC Symbol;Acc:HGNC:11442]	protein_coding	2.32917470230788	1.76298905065019	1.83361892304318	1.07843137877432	0.939095831440041	0.944454277714186
ENSG00000079974	chr22	50767501	50783663	-	11158	RABL2B	RAB, member of RAS oncogene family-like 2B [Source:HGNC Symbol;Acc:HGNC:9800]	protein_coding	2.78457779880587	2.65641885312937	2.91502660979587	1.85797375558946	2.1300737230356	1.8679886292734
ENSG00000079999	chr19	10486120	10503741	-	9817	KEAP1	kelch-like ECH-associated protein 1 [Source:HGNC Symbol;Acc:HGNC:23177]	protein_coding	15.4003619040326	19.1398426208127	17.9015150960888	17.0902728150263	17.1879209133776	19.4516701815819
ENSG00000080031	chr19	55181248	55209506	-	5794	PTPRH	protein tyrosine phosphatase, receptor type, H [Source:HGNC Symbol;Acc:HGNC:9672]	protein_coding	4.02090168344967	3.8354522569118	3.69539159156523	5.17242401786948	7.10846453955157	6.91523635512243
ENSG00000080189	chr20	46345980	46364458	-	51006	SLC35C2	solute carrier family 35 (GDP-fucose transporter), member C2 [Source:HGNC Symbol;Acc:HGNC:17117]	protein_coding	4.92938171669314	5.25837886314205	4.89757344985444	6.25583939832303	6.17336464610396	6.34965628144494
ENSG00000080200	chr3	97822040	97944963	+	131544	CRYBG3	beta-gamma crystallin domain containing 3 [Source:HGNC Symbol;Acc:HGNC:34427]	protein_coding	1.93757853083969	1.64176372288511	1.95305212759367	0.420421475069396	0.305702712642645	0.365787377508827
ENSG00000080345	chr2	151409883	151508013	+	55183	RIF1	replication timing regulatory factor 1 [Source:HGNC Symbol;Acc:HGNC:23207]	protein_coding	6.19877409563055	5.01794636413447	5.868486773126	6.21771196487811	6.74638718635831	6.07692176194047
ENSG00000080371	chr12	71754874	71800285	+	23011	RAB21	RAB21, member RAS oncogene family [Source:HGNC Symbol;Acc:HGNC:18263]	protein_coding	1.15377066348192	1.14555039298288	1.33106177989968	1.48932341818053	1.32899036114244	1.42097994625378
ENSG00000080546	chr6	108986437	109094819	-	27244	SESN1	sestrin 1 [Source:HGNC Symbol;Acc:HGNC:21595]	protein_coding	2.66970167448536	2.23157147370888	2.58354111926961	2.56355416131527	2.31311308005161	2.24157039642812
ENSG00000080603	chr16	30698209	30741409	+	10847	SRCAP	Snf2-related CREBBP activator protein [Source:HGNC Symbol;Acc:HGNC:16974]	protein_coding	16.9622503909565	19.5187714966538	17.9534757771213	15.3721552020617	16.7183780081033	17.6750717032283
ENSG00000080608	chr9	2720469	2844241	-	9933	PUM3	pumilio RNA-binding family member 3 [Source:HGNC Symbol;Acc:HGNC:29676]	protein_coding	20.1858297770765	17.793856564688	22.1129741412334	27.046039111049	26.0868556286602	25.8017582683784
ENSG00000080802	chr7	135361795	135510127	-	4850	CNOT4	CCR4-NOT transcription complex, subunit 4 [Source:HGNC Symbol;Acc:HGNC:7880]	protein_coding	5.03436049165531	4.46346029897794	4.72998798076675	3.65759732493017	3.83332515387453	3.32100490122904
ENSG00000080815	chr14	73136418	73223691	+	5663	PSEN1	presenilin 1 [Source:HGNC Symbol;Acc:HGNC:9508]	protein_coding	8.19026752119027	7.25832444798509	7.71446884651877	5.05581467031232	5.08913140625842	5.1557911838702
ENSG00000080819	chr3	98521132	98593723	-	1371	CPOX	coproporphyrinogen oxidase [Source:HGNC Symbol;Acc:HGNC:2321]	protein_coding	7.58796818871038	7.12308623540657	8.27646488578326	7.86443582516529	8.17457210530471	7.33735526140581
ENSG00000080822	chr3	98497912	98523066	-	56650	CLDND1	claudin domain containing 1 [Source:HGNC Symbol;Acc:HGNC:1322]	protein_coding	7.65505644715656	7.71795625705579	8.08138793215857	6.7168021976278	6.30707946400884	6.11930460602927
ENSG00000080823	chr14	102224500	102305200	-	5891	MOK	MOK protein kinase [Source:HGNC Symbol;Acc:HGNC:9833]	protein_coding	22.2710577877061	23.0796048879443	22.0538617100668	17.6532212631999	17.5467333830655	18.8619723403123
ENSG00000080824	chr14	102080738	102139699	-	3320	HSP90AA1	heat shock protein 90kDa alpha (cytosolic), class A member 1 [Source:HGNC Symbol;Acc:HGNC:5253]	protein_coding	840.689860637471	715.209022242352	819.320364316411	864.004705938012	896.632985435303	814.501094434566
ENSG00000080839	chr20	36996349	37095995	-	5933	RBL1	retinoblastoma-like 1 [Source:HGNC Symbol;Acc:HGNC:9893]	protein_coding	4.04912538279654	3.20192525367393	3.98988309259806	7.28464276040804	7.354329095535	6.84857919679182
ENSG00000080845	chr20	36306336	36528637	+	22839	DLGAP4	discs, large (Drosophila) homolog-associated protein 4 [Source:HGNC Symbol;Acc:HGNC:24476]	protein_coding	4.72056361984888	6.35541659585043	5.6800984295728	5.13021917609656	5.17216838184676	5.51669948023679
ENSG00000080854	chr11	133908564	133956985	-	22997	IGSF9B	immunoglobulin superfamily, member 9B [Source:HGNC Symbol;Acc:HGNC:32326]	protein_coding	0.389822782518656	0.501246311075906	0.623480818416332	2.8173096552238	3.25569065466355	4.11969271497976
ENSG00000080986	chr18	2571511	2616635	+	10403	NDC80	NDC80 kinetochore complex component [Source:HGNC Symbol;Acc:HGNC:16909]	protein_coding	18.6048941054472	19.3876374799328	22.3281967112628	30.0007567091285	32.6228025076338	28.0631509925259
ENSG00000081014	chr15	50908672	51005900	+	23431	AP4E1	adaptor-related protein complex 4, epsilon 1 subunit [Source:HGNC Symbol;Acc:HGNC:573]	protein_coding	2.50832157439651	2.30759782373576	2.42109294061648	3.51983647507971	3.56325365821324	3.37583766859895
ENSG00000081019	chr1	113761832	113812476	-	54665	RSBN1	round spermatid basic protein 1 [Source:HGNC Symbol;Acc:HGNC:25642]	protein_coding	2.36542487328492	2.63913140111734	2.74216804342503	2.96185113091149	2.96944361918478	2.83078646657943
ENSG00000081041	chr4	74097035	74099293	-	2920	CXCL2	chemokine (C-X-C motif) ligand 2 [Source:HGNC Symbol;Acc:HGNC:4603]	protein_coding	0.402527007046379	0.427210374462175	0.261295161869819	2.38996210529944	2.22734996431431	2.17017470648815
ENSG00000081059	chr5	134114711	134151865	+	6932	TCF7	transcription factor 7 (T-cell specific, HMG-box) [Source:HGNC Symbol;Acc:HGNC:11639]	protein_coding	0.240004177907013	0.261295161869819	0.261295161869819	70.4271010450702	69.9838578400185	73.5737090407078
ENSG00000081087	chr6	108041409	108165854	-	28962	OSTM1	osteopetrosis associated transmembrane protein 1 [Source:HGNC Symbol;Acc:HGNC:21652]	protein_coding	4.86758010532945	4.7935811970169	4.65994160733732	5.61340038221491	5.80841155866856	4.96560854511498
ENSG00000081154	chr3	101574095	101594437	+	57092	PCNP	PEST proteolytic signal containing nuclear protein [Source:HGNC Symbol;Acc:HGNC:30023]	protein_coding	32.1999360430856	26.2874855659148	31.0688226429499	26.8900849834819	27.2690770644248	23.6945166721831
ENSG00000081177	chr14	69191511	69244020	+	55218	EXD2	exonuclease 3'-5' domain containing 2 [Source:HGNC Symbol;Acc:HGNC:20217]	protein_coding	5.05442661844008	4.29734210300448	4.88212132440998	3.05548899272664	3.31388343289183	3.11856496222152
ENSG00000081181	chr14	67619798	67651720	+	384	ARG2	arginase 2 [Source:HGNC Symbol;Acc:HGNC:664]	protein_coding	3.06782369780119	2.78269784854395	3.25863815020399	1.92112425896925	2.19820800673925	2.24377037478097
ENSG00000081307	chr3	132654446	132678097	+	79876	UBA5	ubiquitin-like modifier activating enzyme 5 [Source:HGNC Symbol;Acc:HGNC:23230]	protein_coding	8.28823735448821	8.25228770062976	8.64751742464841	7.13709266937397	7.18504772301346	6.77588796903705
ENSG00000081320	chr2	196133566	196176503	-	9262	STK17B	serine/threonine kinase 17b [Source:HGNC Symbol;Acc:HGNC:11396]	protein_coding	1.53372752359183	1.61502402199797	1.46556670568853	2.33276835484512	2.50799975257828	2.10039305299205
ENSG00000081377	chr9	96490241	96619830	-	8555	CDC14B	cell division cycle 14B [Source:HGNC Symbol;Acc:HGNC:1719]	protein_coding	2.7331096792994	2.59809406185776	2.54045411348772	2.31659677251219	2.38543719349454	2.17259840923615
ENSG00000081386	chr9	96755865	96778129	-	22869	ZNF510	zinc finger protein 510 [Source:HGNC Symbol;Acc:HGNC:29161]	protein_coding	3.51083342696132	3.09350528712477	3.30701989971862	3.78627221355697	3.98406704706848	3.96422103470534
ENSG00000081692	chr1	227730425	227735411	-	65094	JMJD4	jumonji domain containing 4 [Source:HGNC Symbol;Acc:HGNC:25724]	protein_coding	5.03741793290949	6.31162488342148	4.8512854997333	3.52216438086171	4.12950167196164	4.34114352459666
ENSG00000081721	chr1	161749758	161757238	+	11266	DUSP12	dual specificity phosphatase 12 [Source:HGNC Symbol;Acc:HGNC:3067]	protein_coding	13.3642621522209	10.910594126446	11.5133266610266	18.7984421641113	15.8300205130686	15.7522090231382
ENSG00000081760	chr12	125065379	125143333	+	65985	AACS	acetoacetyl-CoA synthetase [Source:HGNC Symbol;Acc:HGNC:21298]	protein_coding	5.5953176253318	5.8398336263004	5.25390874037783	2.5882956165171	2.4502434874104	2.3704105222837
ENSG00000081791	chr5	141923808	141942047	+	9812	KIAA0141	KIAA0141 [Source:HGNC Symbol;Acc:HGNC:28969]	protein_coding	17.0742810166027	17.7503897111992	17.1143470711517	17.1257506736054	17.4124206059119	17.0281261512805
ENSG00000081853	chr5	141338760	141512979	+	56113	PCDHGA2	protocadherin gamma subfamily A, 2 [Source:HGNC Symbol;Acc:HGNC:8700]	protein_coding	5.66358269772381	6.28203833654783	5.78044656054357	6.41289443927697	5.85716792032791	7.31284801608653
ENSG00000081870	chr1	53916574	53945929	-	51668	HSPB11	heat shock protein family B (small), member 11 [Source:HGNC Symbol;Acc:HGNC:25019]	protein_coding	6.14399226056355	6.41937715025441	6.9231556947508	14.9167188626169	13.0934088108992	12.6185260810864
ENSG00000081913	chr18	62715450	62980433	+	23239	PHLPP1	PH domain and leucine rich repeat protein phosphatase 1 [Source:HGNC Symbol;Acc:HGNC:20610]	protein_coding	2.8446860477033	2.63443282217295	2.58566628107413	2.83887210427322	3.17838467690682	2.99230182387772
ENSG00000081923	chr18	57646426	57803101	-	5205	ATP8B1	ATPase, aminophospholipid transporter, class I, type 8B, member 1 [Source:HGNC Symbol;Acc:HGNC:3706]	protein_coding	1.97745152611157	1.60557116078689	1.9182054877906	0.261295161869819	0.261295161869819	0.261295161869819
ENSG00000082014	chr7	151238764	151277896	-	6604	SMARCD3	SWI/SNF related, matrix associated, actin dependent regulator of chromatin, subfamily d, member 3 [Source:HGNC Symbol;Acc:HGNC:11108]	protein_coding	6.98608819188117	7.06812085489555	6.91182240849676	5.2260062618251	5.49260808297453	5.97686883786049
ENSG00000082068	chr5	37379212	37753435	+	55100	WDR70	WD repeat domain 70 [Source:HGNC Symbol;Acc:HGNC:25495]	protein_coding	8.77997890981056	7.38165389884388	8.28682834317087	9.50449044315002	9.20523303388368	8.99770358190594
ENSG00000082146	chr2	201387858	201480846	+	55437	STRADB	STE20-related kinase adaptor beta [Source:HGNC Symbol;Acc:HGNC:13205]	protein_coding	10.4427503039815	8.84531042127499	10.1750718956315	11.3848756569186	11.5545887330533	11.5558508998363
ENSG00000082153	chr2	200810594	200827338	+	9689	BZW1	basic leucine zipper and W2 domains 1 [Source:HGNC Symbol;Acc:HGNC:18380]	protein_coding	19.9823239914622	18.1835213496346	22.3278027625169	33.1430894270144	34.4552393703875	28.9257735998079
ENSG00000082212	chr18	50879049	50954257	+	4200	ME2	malic enzyme 2, NAD(+)-dependent, mitochondrial [Source:HGNC Symbol;Acc:HGNC:6984]	protein_coding	11.4510246202831	10.6255063497681	11.1536130591955	17.2297812781921	16.7873584593029	15.3159094531998
ENSG00000082213	chr5	31532266	31555058	+	55322	C5orf22	chromosome 5 open reading frame 22 [Source:HGNC Symbol;Acc:HGNC:25639]	protein_coding	7.07082436018328	6.19516482621324	7.11761862815462	11.5338029165785	11.466299770532	10.9921424112504
ENSG00000082258	chr2	134918235	134959342	+	905	CCNT2	cyclin T2 [Source:HGNC Symbol;Acc:HGNC:1600]	protein_coding	5.76083415389185	4.90438074415613	5.1736940098873	6.15513907826389	6.29355524949909	6.19460552655003
ENSG00000082512	chr1	211326615	211374946	+	7188	TRAF5	TNF receptor-associated factor 5 [Source:HGNC Symbol;Acc:HGNC:12035]	protein_coding	2.17503786228231	2.39719853770202	2.17034635626623	2.15467529421106	2.32852581364351	2.16488277082613
ENSG00000082515	chr5	154941070	154969411	+	29093	MRPL22	mitochondrial ribosomal protein L22 [Source:HGNC Symbol;Acc:HGNC:14480]	protein_coding	12.1760352764782	9.81440199542875	12.514973376761	16.7859819967777	15.6660702221047	14.2259611229425
ENSG00000082516	chr5	154887416	154938209	-	25929	GEMIN5	gem (nuclear organelle) associated protein 5 [Source:HGNC Symbol;Acc:HGNC:20043]	protein_coding	43.755264070901	39.6554600740347	40.922099701253	39.9315303518687	42.38671372411	40.2615906351079
ENSG00000082641	chr17	48048329	48061487	+	4779	NFE2L1	nuclear factor, erythroid 2-like 1 [Source:HGNC Symbol;Acc:HGNC:7781]	protein_coding	43.5869372866101	46.3239060548792	43.4877962965966	30.9714124484129	31.7894895414036	32.5697780662013
ENSG00000082701	chr3	119821323	120094417	-	2932	GSK3B	glycogen synthase kinase 3 beta [Source:HGNC Symbol;Acc:HGNC:4617]	protein_coding	8.01577637956816	6.67015948136047	7.37404464877276	6.5023000282281	6.36721724066186	5.97064119453366
ENSG00000082781	chr3	124761948	124901418	-	3693	ITGB5	integrin, beta 5 [Source:HGNC Symbol;Acc:HGNC:6160]	protein_coding	9.46579330869219	10.1136937183635	9.13897916338228	4.85576817676631	5.41000086514009	5.57190978415521
ENSG00000082805	chr12	990509	1495933	+	23085	ERC1	ELKS/RAB6-interacting/CAST family member 1 [Source:HGNC Symbol;Acc:HGNC:17072]	protein_coding	6.88626186197547	5.7464611145118	5.59058065197322	13.2820885068226	13.8154443459532	12.8670837138578
ENSG00000082898	chr2	61477849	61538626	-	7514	XPO1	exportin 1 [Source:HGNC Symbol;Acc:HGNC:12825]	protein_coding	25.9253600309228	23.0882613974156	28.9486885737153	33.7246898655577	35.2811902289126	33.1986429709744
ENSG00000082996	chr3	149812708	149962139	+	11342	RNF13	ring finger protein 13 [Source:HGNC Symbol;Acc:HGNC:10057]	protein_coding	8.2933693630994	8.21219392449643	9.22057651953468	5.95904688284941	6.19714101613022	7.05428540659655
ENSG00000083093	chr16	23603160	23641310	-	79728	PALB2	partner and localizer of BRCA2 [Source:HGNC Symbol;Acc:HGNC:26144]	protein_coding	4.07929728920124	3.95981809065425	4.28592436751705	6.28625761073103	6.24905241151438	5.5702265647224
ENSG00000083097	chr6	83067666	83171350	+	23033	DOPEY1	dopey family member 1 [Source:HGNC Symbol;Acc:HGNC:21194]	protein_coding	3.19434075136002	3.00897302072662	3.32495697926923	1.70904265131236	1.96035824272199	1.74541834086574
ENSG00000083099	chr6	89568144	89638753	-	57226	LYRM2	LYR motif containing 2 [Source:HGNC Symbol;Acc:HGNC:25229]	protein_coding	6.29103736754624	5.45765068193268	6.14504736239668	5.11379261879868	4.38032194534364	4.32321448069665
ENSG00000083123	chr6	80106647	80346270	+	594	BCKDHB	branched chain keto acid dehydrogenase E1, beta polypeptide [Source:HGNC Symbol;Acc:HGNC:987]	protein_coding	10.9541247838182	9.94305649233386	9.61968303917167	12.1424273775424	11.0793015910992	11.2788818473185
ENSG00000083168	chr8	41929479	42051990	-	7994	KAT6A	K(lysine) acetyltransferase 6A [Source:HGNC Symbol;Acc:HGNC:13013]	protein_coding	7.39782380302259	6.18179034933033	6.36535529084387	9.0274114925564	9.34953262948337	9.38178356202914
ENSG00000083223	chr9	86287733	86354454	-	79670	ZCCHC6	zinc finger, CCHC domain containing 6 [Source:HGNC Symbol;Acc:HGNC:25817]	protein_coding	3.88388962900189	3.38386031658015	3.81371808639343	5.64620812071868	5.64558661001093	5.01531354563387
ENSG00000083290	chr17	19770829	19867936	-	9706	ULK2	unc-51 like autophagy activating kinase 2 [Source:HGNC Symbol;Acc:HGNC:13480]	protein_coding	5.40248834945993	4.93702937062608	5.3466676122875	5.70428515244188	5.18404580095874	5.04780847368072
ENSG00000083312	chr5	72816312	72916733	+	3842	TNPO1	transportin 1 [Source:HGNC Symbol;Acc:HGNC:6401]	protein_coding	25.8616124173156	22.841683522269	26.1628653766066	26.023886291472	28.3433567001369	25.1384474905972
ENSG00000083444	chr1	11934205	11975538	+	5351	PLOD1	procollagen-lysine, 2-oxoglutarate 5-dioxygenase 1 [Source:HGNC Symbol;Acc:HGNC:9081]	protein_coding	48.802616455811	55.0274265225951	50.1359270088493	59.0055904187492	63.8764538210952	70.5929405909483
ENSG00000083454	chr17	3672199	3696404	-	5026	P2RX5	purinergic receptor P2X, ligand gated ion channel, 5 [Source:HGNC Symbol;Acc:HGNC:8536]	protein_coding	7.18455125089599	8.11852650753	7.10107549225195	6.74835513278272	7.07977369867751	7.31933059530297
ENSG00000083457	chr17	3714628	3801243	-	3682	ITGAE	integrin, alpha E (antigen CD103, human mucosal lymphocyte antigen 1; alpha polypeptide) [Source:HGNC Symbol;Acc:HGNC:6147]	protein_coding	2.39707385255843	1.76480175720442	1.95209681362196	3.79999560376461	3.26222955566539	2.81388527995112
ENSG00000083520	chr13	72752169	72782096	-	22894	DIS3	DIS3 homolog, exosome endoribonuclease and 3'-5' exoribonuclease [Source:HGNC Symbol;Acc:HGNC:20604]	protein_coding	3.45500799772157	3.44508596849401	4.33073501688158	5.63871805783095	6.09234457663687	5.48697415649617
ENSG00000083535	chr13	72782059	73016461	+	10464	PIBF1	progesterone immunomodulatory binding factor 1 [Source:HGNC Symbol;Acc:HGNC:23352]	protein_coding	2.91034692374234	2.52378571793138	3.48411750773413	3.32419562736416	4.02306547217064	3.42417457741581
ENSG00000083544	chr13	60396457	60573878	+	81550	TDRD3	tudor domain containing 3 [Source:HGNC Symbol;Acc:HGNC:20612]	protein_coding	2.54438116114896	2.06113018204344	2.18326286414262	2.68244216170022	2.27329124889992	2.33836969980611
ENSG00000083635	chr13	44939249	44989483	-	26747	NUFIP1	nuclear fragile X mental retardation protein interacting protein 1 [Source:HGNC Symbol;Acc:HGNC:8057]	protein_coding	3.54458919435171	3.54785247978324	3.56984419398917	5.11862074243746	4.85630947389679	5.06989026806632
ENSG00000083642	chr13	32586427	32778019	+	23047	PDS5B	PDS5 cohesin associated factor B [Source:HGNC Symbol;Acc:HGNC:20418]	protein_coding	3.47974073497665	3.10012069721171	3.39136116079528	4.78093313653657	4.93495368197787	4.86721943270404
ENSG00000083720	chr5	41730065	41870519	-	5019	OXCT1	3-oxoacid CoA transferase 1 [Source:HGNC Symbol;Acc:HGNC:8527]	protein_coding	5.22388410943083	5.23317429375161	6.08483686446499	13.6644249809329	12.3958924727468	11.9693770988824
ENSG00000083750	chrX	55717739	55758774	+	10325	RRAGB	Ras-related GTP binding B [Source:HGNC Symbol;Acc:HGNC:19901]	protein_coding	6.63140822879814	6.21218755525274	6.45196967577921	4.83612954761458	4.27264797157874	4.58974660280933
ENSG00000083799	chr16	50742050	50801935	+	1540	CYLD	cylindromatosis (turban tumor syndrome) [Source:HGNC Symbol;Acc:HGNC:2584]	protein_coding	2.55358147294194	2.29204269145601	2.44665372675596	2.80641911000724	2.67293250170356	2.73778164990522
ENSG00000083812	chr19	58467045	58475436	+	25799	ZNF324	zinc finger protein 324 [Source:HGNC Symbol;Acc:HGNC:14096]	protein_coding	2.45944732286585	2.68703559149276	2.10746528293415	2.86157882176952	2.71697799961299	3.37779013656674
ENSG00000083817	chr19	57571566	57578927	-	55659	ZNF416	zinc finger protein 416 [Source:HGNC Symbol;Acc:HGNC:20645]	protein_coding	3.11544721524433	2.60646704450273	2.80115981909345	2.07015872752535	1.95686740324373	1.94008507639357
ENSG00000083828	chr19	57769655	57819939	+	54807	ZNF586	zinc finger protein 586 [Source:HGNC Symbol;Acc:HGNC:25949]	protein_coding	2.28798699628807	1.81770743503915	2.14577310919184	1.20772409016518	1.70756666997417	1.75129900941603
ENSG00000083838	chr19	58474017	58481230	+	55663	ZNF446	zinc finger protein 446 [Source:HGNC Symbol;Acc:HGNC:21036]	protein_coding	2.4879792374243	3.2216504472696	2.98605504136585	2.26665990881194	2.37529703689826	2.9465579153062
ENSG00000083845	chr19	58386400	58394806	+	6193	RPS5	ribosomal protein S5 [Source:HGNC Symbol;Acc:HGNC:10426]	protein_coding	270.571789285609	306.706812243476	303.062101712428	238.515066944123	252.786054838547	268.038981253313
ENSG00000083857	chr4	186587783	186726722	-	2195	FAT1	FAT atypical cadherin 1 [Source:HGNC Symbol;Acc:HGNC:3595]	protein_coding	12.2769333055434	10.9232176013425	11.609795291055	10.1502438687954	10.6268727188593	10.7462703815195
ENSG00000083896	chr4	68310387	68350089	-	91746	YTHDC1	YTH domain containing 1 [Source:HGNC Symbol;Acc:HGNC:30626]	protein_coding	9.61055308449652	9.59127387204436	9.11455083948923	10.4114942937443	9.78309740376185	9.26654594074825
ENSG00000083937	chr3	87227271	87255548	+	25978	CHMP2B	charged multivesicular body protein 2B [Source:HGNC Symbol;Acc:HGNC:24537]	protein_coding	6.26229234354879	5.96595299172468	6.8532212835147	4.29167079482047	4.009308166169	3.64061571732686
ENSG00000084070	chr1	40344850	40423326	+	64744	SMAP2	small ArfGAP2 [Source:HGNC Symbol;Acc:HGNC:25082]	protein_coding	9.5615407209447	9.72135973283868	8.40482634505788	11.1664010451208	9.99605621049398	10.3964797358178
ENSG00000084072	chr1	39692182	39763914	+	10450	PPIE	peptidylprolyl isomerase E (cyclophilin E) [Source:HGNC Symbol;Acc:HGNC:9258]	protein_coding	7.36877280276329	7.33763327466473	8.24720358444065	8.87100468896974	8.56759906751824	8.5901834823723
ENSG00000084073	chr1	40258107	40294184	+	10269	ZMPSTE24	zinc metallopeptidase STE24 [Source:HGNC Symbol;Acc:HGNC:12877]	protein_coding	16.8672081120158	15.5629199263411	17.3177683258831	30.9568376729361	29.8741074822773	27.899414030337
ENSG00000084090	chr2	96184859	96208825	-	56910	STARD7	StAR-related lipid transfer (START) domain containing 7 [Source:HGNC Symbol;Acc:HGNC:18063]	protein_coding	51.7847385917974	47.5578834960017	47.7311738601285	63.2467460139662	56.9406875479906	56.8899088094604
ENSG00000084092	chr4	56963370	56978823	-	84273	NOA1	nitric oxide associated 1 [Source:HGNC Symbol;Acc:HGNC:28473]	protein_coding	8.47403121924661	9.64819915970579	10.0039856524536	7.2448483178813	6.77425085645973	8.04387789027358
ENSG00000084093	chr4	56907876	56935844	+	5978	REST	RE1-silencing transcription factor [Source:HGNC Symbol;Acc:HGNC:9966]	protein_coding	5.37811068047959	4.82659112568046	4.81203126516018	4.95718098522197	5.54260276246433	4.72385774213241
ENSG00000084112	chr12	108778192	108857590	-	54434	SSH1	slingshot protein phosphatase 1 [Source:HGNC Symbol;Acc:HGNC:30579]	protein_coding	5.9335342384415	5.64245662081156	5.3150604787228	4.3590601381673	4.32148265196967	4.78501825197875
ENSG00000084207	chr11	67583595	67586660	+	2950	GSTP1	glutathione S-transferase pi 1 [Source:HGNC Symbol;Acc:HGNC:4638]	protein_coding	238.543419916183	275.846280951687	261.766005133558	156.407037200415	159.821479756045	162.114466187572
ENSG00000084234	chr11	130069837	130144811	+	334	APLP2	amyloid beta (A4) precursor-like protein 2 [Source:HGNC Symbol;Acc:HGNC:598]	protein_coding	111.069809491722	102.946749073525	102.229671474871	90.162146146398	86.099504940628	86.2204835567294
ENSG00000084444	chr12	13044284	13142521	+	57613	FAM234B	family with sequence similarity 234, member B [Source:HGNC Symbol;Acc:HGNC:29288]	protein_coding	1.18479742991993	0.980632011307697	1.09707320053933	2.26981050230488	2.32024917152819	2.28204526364029
ENSG00000084463	chr12	14784579	14803540	-	51729	WBP11	WW domain binding protein 11 [Source:HGNC Symbol;Acc:HGNC:16461]	protein_coding	15.3523941136625	15.1814411056526	14.9575705028085	44.4976978570717	42.7164311551769	43.1090801724537
ENSG00000084623	chr1	32221928	32231604	+	8668	EIF3I	eukaryotic translation initiation factor 3, subunit I [Source:HGNC Symbol;Acc:HGNC:3272]	protein_coding	307.145607550607	304.526699535103	308.801069697268	279.419207069057	298.300558461857	287.568840588194
ENSG00000084652	chr1	32179686	32198285	+	200081	TXLNA	taxilin alpha [Source:HGNC Symbol;Acc:HGNC:30685]	protein_coding	44.0744591783587	45.3853467088589	43.498975000299	46.0989535922949	45.979045679889	47.8209748693951
ENSG00000084676	chr2	24491914	24770702	+	8648	NCOA1	nuclear receptor coactivator 1 [Source:HGNC Symbol;Acc:HGNC:7668]	protein_coding	6.00982926159745	5.28260251058001	5.42855467531998	4.77841913529393	4.19843142710594	4.00225480385953
ENSG00000084693	chr2	27042364	27070622	+	60509	AGBL5	ATP/GTP binding protein-like 5 [Source:HGNC Symbol;Acc:HGNC:26147]	protein_coding	10.530945061447	11.9680362332769	11.0412615384402	11.9946350990986	12.2361859843296	12.6045991998425
ENSG00000084731	chr2	25926596	25982749	-	3797	KIF3C	kinesin family member 3C [Source:HGNC Symbol;Acc:HGNC:6321]	protein_coding	3.64394665690342	4.35350256655583	4.01315164722628	3.4539379718172	3.92924102432174	4.49529436066166
ENSG00000084733	chr2	26034107	26137454	+	10890	RAB10	RAB10, member RAS oncogene family [Source:HGNC Symbol;Acc:HGNC:9759]	protein_coding	26.0952856694602	26.0314776507178	28.1294477097602	34.8758827162676	34.881635479297	36.0023330034599
ENSG00000084754	chr2	26190635	26244726	-	3030	HADHA	hydroxyacyl-CoA dehydrogenase/3-ketoacyl-CoA thiolase/enoyl-CoA hydratase (trifunctional protein), alpha subunit [Source:HGNC Symbol;Acc:HGNC:4801]	protein_coding	118.361227837596	113.458488651936	116.090711771271	123.32222482063	124.196239154235	119.359758712164
ENSG00000084764	chr2	26970612	27027196	+	22924	MAPRE3	microtubule-associated protein, RP/EB family, member 3 [Source:HGNC Symbol;Acc:HGNC:6892]	protein_coding	1.62088065035402	1.46664446277489	1.27496521844268	1.94144460870494	2.48790700106069	2.41053473887548
ENSG00000084774	chr2	27217390	27243943	+	790	CAD	carbamoyl-phosphate synthetase 2, aspartate transcarbamylase, and dihydroorotase [Source:HGNC Symbol;Acc:HGNC:1424]	protein_coding	56.4626163580085	65.0364641839607	60.6097028719066	38.4176849969366	40.1690912639854	44.4157667496701
ENSG00000085063	chr11	33698261	33736445	-	966	CD59	CD59 molecule, complement regulatory protein [Source:HGNC Symbol;Acc:HGNC:1689]	protein_coding	20.9792505551431	19.4392822657187	21.2384645156048	10.9219174418969	11.2264797141776	10.7586564769243
ENSG00000085117	chr11	44564427	44620363	+	3732	CD82	CD82 molecule [Source:HGNC Symbol;Acc:HGNC:6210]	protein_coding	1.27660267228748	1.42262951535258	1.53748099721389	3.84856353247459	3.63366618612069	3.97261487828564
ENSG00000085185	chrX	129981107	130058083	+	63035	BCORL1	BCL6 corepressor-like 1 [Source:HGNC Symbol;Acc:HGNC:25657]	protein_coding	8.14446215036133	9.03601232877882	8.82462169203247	7.05349418975194	7.5400592554753	8.19936469237382
ENSG00000085224	chrX	77504878	77786269	-	546	ATRX	alpha thalassemia/mental retardation syndrome X-linked [Source:HGNC Symbol;Acc:HGNC:886]	protein_coding	7.36523051980192	5.84444413121785	7.06480569531899	7.25857873045882	7.6038621432699	6.78666497790312
ENSG00000085231	chr5	69350984	69370013	-	102157402	AK6	adenylate kinase 6 [Source:HGNC Symbol;Acc:HGNC:49151]	protein_coding	20.9056579581376	18.401464441161	21.2957876826056	28.2120841083672	28.0268470616877	24.275653090007
ENSG00000085274	chr3	169772831	169789716	+	55892	MYNN	myoneurin [Source:HGNC Symbol;Acc:HGNC:14955]	protein_coding	4.73428360942731	4.20313871907594	4.33057400681871	3.07535128216763	2.80936573319035	2.7408746407837
ENSG00000085365	chr5	78360583	78479071	+	9522	SCAMP1	secretory carrier membrane protein 1 [Source:HGNC Symbol;Acc:HGNC:10563]	protein_coding	7.46671718627243	7.12226461537264	7.34729545005479	7.22870483347632	6.72178575920086	6.59906341779543
ENSG00000085377	chr6	105277565	105403084	-	5550	PREP	prolyl endopeptidase [Source:HGNC Symbol;Acc:HGNC:9358]	protein_coding	20.6009635356101	19.5464076832275	20.038115234239	16.9783569378203	16.6047427381703	16.1978259871769
ENSG00000085382	chr6	104728093	104859919	-	57531	HACE1	HECT domain and ankyrin repeat containing E3 ubiquitin protein ligase 1 [Source:HGNC Symbol;Acc:HGNC:21033]	protein_coding	1.85340698895957	1.76308676405829	1.78224624863405	1.43747968516542	1.54527910886023	1.38478120763593
ENSG00000085415	chr18	12947133	12987536	+	81929	SEH1L	SEH1-like nucleoporin [Source:HGNC Symbol;Acc:HGNC:30379]	protein_coding	10.1719447580518	9.14562806697363	9.92459396070276	11.6053436298541	11.6640721388032	10.8705440407049
ENSG00000085433	chr1	108970214	109042113	-	22911	WDR47	WD repeat domain 47 [Source:HGNC Symbol;Acc:HGNC:29141]	protein_coding	6.15276980991243	5.72286110940174	5.78309003062192	7.37461757215057	6.50080560155863	6.54639370866103
ENSG00000085449	chr2	223855716	223945387	-	57590	WDFY1	WD repeat and FYVE domain containing 1 [Source:HGNC Symbol;Acc:HGNC:20451]	protein_coding	4.58957098446515	4.48237861167484	4.76508773675411	4.21073101721143	5.18513386609856	4.59695035342516
ENSG00000085491	chr1	108134036	108200849	-	29957	SLC25A24	solute carrier family 25 (mitochondrial carrier; phosphate carrier), member 24 [Source:HGNC Symbol;Acc:HGNC:20662]	protein_coding	5.99364434743768	5.1460321144936	5.63947413091539	2.86081098109548	3.1696475168298	2.79967398957776
ENSG00000085511	chr6	160991727	161117385	+	4216	MAP3K4	mitogen-activated protein kinase kinase kinase 4 [Source:HGNC Symbol;Acc:HGNC:6856]	protein_coding	10.5726981947267	9.54152391779387	9.51359994407863	9.29023471170321	10.0408684427405	9.05770590422609
ENSG00000085514	chr7	100367530	100400099	+	29992	PILRA	paired immunoglobin-like type 2 receptor alpha [Source:HGNC Symbol;Acc:HGNC:20396]	protein_coding	2.85942664526964	3.48732297199308	2.75539940788145	1.68642798072398	1.3879299378828	1.36653704559258
ENSG00000085644	chr16	3129777	3142805	+	7760	ZNF213	zinc finger protein 213 [Source:HGNC Symbol;Acc:HGNC:13005]	protein_coding	0.990676432499237	1.54990571209892	1.54236161769415	1.1128179909822	1.31209150184305	1.68413371603923
ENSG00000085662	chr7	134442350	134459284	-	231	AKR1B1	aldo-keto reductase family 1, member B1 (aldose reductase) [Source:HGNC Symbol;Acc:HGNC:381]	protein_coding	1.19014132645446	1.35691819757453	1.54233169507086	5.83556898257714	7.0123350217794	7.06851554529144
ENSG00000085719	chr8	86484830	86561498	+	8895	CPNE3	copine III [Source:HGNC Symbol;Acc:HGNC:2316]	protein_coding	13.6437278628631	12.0198119857329	13.4430395691472	9.97504414852857	10.0676826472058	9.4412444520528
ENSG00000085721	chr16	15060022	15094317	-	54700	RRN3	RRN3 homolog, RNA polymerase I transcription factor [Source:HGNC Symbol;Acc:HGNC:30346]	protein_coding	18.751709277451	14.9564748518399	16.83678082068	23.3386510811464	23.203592188833	22.0414380553607
ENSG00000085733	chr11	70398404	70436584	+	2017	CTTN	cortactin [Source:HGNC Symbol;Acc:HGNC:3338]	protein_coding	45.8276538252749	46.8846325837123	44.7462629708965	32.1307121795844	32.7157232882938	33.3668203237948
ENSG00000085760	chr2	55236595	55269347	-	4528	MTIF2	mitochondrial translational initiation factor 2 [Source:HGNC Symbol;Acc:HGNC:7441]	protein_coding	25.1046778465288	23.0287157247505	23.8412298626024	23.2856539810185	22.355118330201	21.9874656329214
ENSG00000085788	chr8	38225218	38275558	+	23259	DDHD2	DDHD domain containing 2 [Source:HGNC Symbol;Acc:HGNC:29106]	protein_coding	5.48885788063563	4.63750734022201	5.25503771853083	7.13486405604178	6.83576216652534	6.77130764581423
ENSG00000085832	chr1	51354263	51519328	-	2060	EPS15	epidermal growth factor receptor pathway substrate 15 [Source:HGNC Symbol;Acc:HGNC:3419]	protein_coding	12.1616022578241	10.1921829928812	12.1396430192674	10.2816690979346	9.9610225676813	9.00401432764079
ENSG00000085840	chr1	52372829	52404459	-	4998	ORC1	origin recognition complex, subunit 1 [Source:HGNC Symbol;Acc:HGNC:8487]	protein_coding	15.5872431458409	14.7500572747473	15.3103412761805	21.7354582111423	23.5068897952946	22.4857639678307
ENSG00000085871	chr4	139665768	139740745	+	4258	MGST2	microsomal glutathione S-transferase 2 [Source:HGNC Symbol;Acc:HGNC:7063]	protein_coding	4.07966561195654	3.18863808720197	4.02850543703886	0.888611188131979	1.09770261369127	0.933284964251084
ENSG00000085872	chr19	16517889	16542530	-	10523	CHERP	calcium homeostasis endoplasmic reticulum protein [Source:HGNC Symbol;Acc:HGNC:16930]	protein_coding	16.5301250994894	22.1886625047834	18.0357626803257	15.3962671250538	14.6076369921421	18.2643182827983
ENSG00000085978	chr2	233210051	233295674	+	55054	ATG16L1	autophagy related 16-like 1 [Source:HGNC Symbol;Acc:HGNC:21498]	protein_coding	10.2845084485969	9.95258169379179	10.025506721794	11.4811834111202	11.6696703483852	12.1359634522437
ENSG00000085982	chr2	233475520	233566782	-	55230	USP40	ubiquitin specific peptidase 40 [Source:HGNC Symbol;Acc:HGNC:20069]	protein_coding	7.77519553357794	7.56023492017644	7.97264435083008	8.08241651623799	8.84470468565203	7.58452170506249
ENSG00000085998	chr1	46188682	46220305	-	55624	POMGNT1	protein O-linked mannose N-acetylglucosaminyltransferase 1 (beta 1,2-) [Source:HGNC Symbol;Acc:HGNC:19139]	protein_coding	10.4514514690856	11.0369572782762	10.1038216531823	13.2951275372179	14.047940459608	14.4663570981573
ENSG00000085999	chr1	46247688	46278473	+	8438	RAD54L	RAD54-like (S. cerevisiae) [Source:HGNC Symbol;Acc:HGNC:9826]	protein_coding	14.850389269924	13.200694167301	12.75982967764	20.4672442760853	21.0870758254029	21.3184069040383
ENSG00000086015	chr1	45786987	46036124	+	23139	MAST2	microtubule associated serine/threonine kinase 2 [Source:HGNC Symbol;Acc:HGNC:19035]	protein_coding	14.8869801613981	16.9349294688097	15.5046971221906	15.9354453072712	18.3219694515104	18.8795324685966
ENSG00000086061	chr9	33025211	33039907	+	3301	DNAJA1	DnaJ (Hsp40) homolog, subfamily A, member 1 [Source:HGNC Symbol;Acc:HGNC:5229]	protein_coding	90.0946436885989	77.4612217431417	85.8112678257554	134.479294750288	134.082314285354	120.5582883506
ENSG00000086062	chr9	33104082	33167356	-	2683	B4GALT1	UDP-Gal:betaGlcNAc beta 1,4- galactosyltransferase, polypeptide 1 [Source:HGNC Symbol;Acc:HGNC:924]	protein_coding	6.98705315813445	7.75795211735026	7.57063472696546	5.22332660216002	4.91652252329586	5.32528184830747
ENSG00000086065	chr9	33264879	33282069	+	51510	CHMP5	charged multivesicular body protein 5 [Source:HGNC Symbol;Acc:HGNC:26942]	protein_coding	20.7880056239134	17.9866292595215	17.3205785337664	17.936335323819	16.6267565803227	14.6956336103305
ENSG00000086102	chr9	33290511	33371157	+	4799	NFX1	nuclear transcription factor, X-box binding 1 [Source:HGNC Symbol;Acc:HGNC:7803]	protein_coding	7.66972894655022	7.32988277157189	7.56100221194007	7.78541446536216	7.3945627623292	8.06266257777112
ENSG00000086189	chr5	62387254	62403939	-	27292	DIMT1	DIM1 dimethyladenosine transferase 1 homolog [Source:HGNC Symbol;Acc:HGNC:30217]	protein_coding	12.1903253892908	13.0501563130342	13.1421749344945	11.3931714349577	11.3817279663715	11.7552149025794
ENSG00000086200	chr5	62403972	62628582	+	51194	IPO11	importin 11 [Source:HGNC Symbol;Acc:HGNC:20628]	protein_coding	10.7648137636598	9.59665214516326	11.5029255855438	11.3172076380134	11.1448063080593	11.2629128456927
ENSG00000086232	chr7	6022244	6059230	-	27102	EIF2AK1	eukaryotic translation initiation factor 2-alpha kinase 1 [Source:HGNC Symbol;Acc:HGNC:24921]	protein_coding	40.5013660371762	39.5650689141546	41.6377451868622	51.2108743461384	47.2650594392988	48.4147557801174
ENSG00000086289	chr7	37683843	37951941	+	54749	EPDR1	ependymin related 1 [Source:HGNC Symbol;Acc:HGNC:17572]	protein_coding	3.77971413988831	4.38174048527458	4.06518030138482	0.722827668757945	0.689330312089402	0.917267315665017
ENSG00000086300	chr7	26291895	26374329	+	29887	SNX10	sorting nexin 10 [Source:HGNC Symbol;Acc:HGNC:14974]	protein_coding	1.6304746590139	1.48758586900559	1.68815832385794	1.26302155473871	1.46770954803904	1.23375480755438
ENSG00000086475	chr10	13317424	13348298	-	22929	SEPHS1	selenophosphate synthetase 1 [Source:HGNC Symbol;Acc:HGNC:19685]	protein_coding	26.4446755070152	25.0387253293643	24.5157054302182	43.8819441934382	43.1351152250123	43.4640117805017
ENSG00000086504	chr16	367384	370527	-	10573	MRPL28	mitochondrial ribosomal protein L28 [Source:HGNC Symbol;Acc:HGNC:14484]	protein_coding	32.8123616541401	38.0961830388223	35.4422723054331	37.3020262503674	38.3662800160781	42.6185898879034
ENSG00000086544	chr19	40717103	40740860	+	80271	ITPKC	inositol-trisphosphate 3-kinase C [Source:HGNC Symbol;Acc:HGNC:14897]	protein_coding	4.79057252530403	5.53732797031845	5.33294786809304	4.46001624493644	4.83036147759851	4.8252349067528
ENSG00000086589	chr5	150690794	150701107	-	55696	RBM22	RNA binding motif protein 22 [Source:HGNC Symbol;Acc:HGNC:25503]	protein_coding	22.3215183812619	20.1787472861456	22.9837821219299	28.8985541222871	25.1217517665024	26.1299334973532
ENSG00000086598	chr12	123584531	123598577	+	10959	TMED2	transmembrane p24 trafficking protein 2 [Source:HGNC Symbol;Acc:HGNC:16996]	protein_coding	61.0772049483279	57.9187955455573	59.5076267388663	51.1645070275464	49.1148378079277	49.1174624376253
ENSG00000086619	chr1	236215555	236281985	-	56605	ERO1B	endoplasmic reticulum oxidoreductase beta [Source:HGNC Symbol;Acc:HGNC:14355]	protein_coding	1.72962080332104	1.4244330243446	1.76590649800537	1.42218163221157	1.3030739476835	1.12920075245066
ENSG00000086666	chr15	80059568	80138393	+	54469	ZFAND6	zinc finger, AN1-type domain 6 [Source:HGNC Symbol;Acc:HGNC:30164]	protein_coding	4.82081636339541	4.78777394240067	5.14640588772248	4.01742372078936	3.85089526847207	3.98982143429855
ENSG00000086712	chrX	16786427	16844519	+	55787	TXLNG	taxilin gamma [Source:HGNC Symbol;Acc:HGNC:18578]	protein_coding	21.5542768747529	18.1396781757342	19.2620716082413	16.1212627326458	17.343002168122	16.3774690205237
ENSG00000086758	chrX	53532096	53686729	-	10075	HUWE1	HECT, UBA and WWE domain containing 1, E3 ubiquitin protein ligase [Source:HGNC Symbol;Acc:HGNC:30892]	protein_coding	34.1276133974325	32.4494301258274	31.4509652502913	24.438436477632	24.9758420650633	25.9754573538684
ENSG00000086827	chr11	113733187	113773811	-	9183	ZW10	zw10 kinetochore protein [Source:HGNC Symbol;Acc:HGNC:13194]	protein_coding	22.8179998622906	20.2039665729939	24.2123394777668	19.1370675845181	19.3214758997246	18.133144272127
ENSG00000086848	chr11	111782195	111871581	-	79796	ALG9	ALG9, alpha-1,2-mannosyltransferase [Source:HGNC Symbol;Acc:HGNC:15672]	protein_coding	3.08402384122553	2.87232733360161	3.11875617704917	2.60872994656738	2.76703562497779	2.28068830937953
ENSG00000087008	chr4	8366282	8440723	-	8310	ACOX3	acyl-CoA oxidase 3, pristanoyl [Source:HGNC Symbol;Acc:HGNC:121]	protein_coding	4.24999263624297	4.85971239800317	4.49495849899258	3.26899301388434	3.47480493652778	3.84593185661406
ENSG00000087053	chr11	95832882	95925315	-	8898	MTMR2	myotubularin related protein 2 [Source:HGNC Symbol;Acc:HGNC:7450]	protein_coding	6.40680753283377	5.63772474878586	6.33275369853666	5.45437422437247	5.20362480334614	5.22659290576103
ENSG00000087074	chr19	48872392	48876057	+	23645	PPP1R15A	protein phosphatase 1, regulatory subunit 15A [Source:HGNC Symbol;Acc:HGNC:14375]	protein_coding	8.35228201540741	8.39089241790403	8.17478183836658	7.18284809177302	8.60877995201281	8.89975844034314
ENSG00000087077	chr7	100867138	100873454	+	7205	TRIP6	thyroid hormone receptor interactor 6 [Source:HGNC Symbol;Acc:HGNC:12311]	protein_coding	41.8527288590612	54.00278976724	46.9003741822563	12.4053240737913	14.8069487404018	18.1521310135312
ENSG00000087086	chr19	48965301	48966878	+	2512	FTL	ferritin, light polypeptide [Source:HGNC Symbol;Acc:HGNC:3999]	protein_coding	4071.85278015493	4511.43643589577	4394.2993040028	3010.14918214465	3220.87073945058	3078.2735278909
ENSG00000087087	chr7	100875111	100888664	+	51593	SRRT	serrate, RNA effector molecule [Source:HGNC Symbol;Acc:HGNC:24101]	protein_coding	43.9175063112004	50.9919532072469	44.4727209426286	53.5296103744757	50.566422715644	54.3091373629595
ENSG00000087088	chr19	48954815	48961798	+	581	BAX	BCL2-associated X protein [Source:HGNC Symbol;Acc:HGNC:959]	protein_coding	34.809061407843	41.2017736483621	40.3904447116824	41.2993446224646	42.1487843336703	47.1316399645211
ENSG00000087095	chr17	28041737	28196381	+	51701	NLK	nemo-like kinase [Source:HGNC Symbol;Acc:HGNC:29858]	protein_coding	4.22310943120492	3.53316708558037	4.09053188692705	4.13291191829385	4.076521244191	4.04843057871385
ENSG00000087111	chr17	28553383	28571872	-	94005	PIGS	phosphatidylinositol glycan anchor biosynthesis, class S [Source:HGNC Symbol;Acc:HGNC:14937]	protein_coding	15.1055627375978	16.885151277783	16.1482965298294	16.9009641225706	16.1836970012973	16.7706585920071
ENSG00000087152	chr17	44191805	44200113	-	56970	ATXN7L3	ataxin 7-like 3 [Source:HGNC Symbol;Acc:HGNC:25416]	protein_coding	13.5217051845558	13.0858865408971	13.9100076262439	13.1635844533339	13.1686800123023	14.3932793607372
ENSG00000087157	chr17	78378640	78425114	+	9489	PGS1	phosphatidylglycerophosphate synthase 1 [Source:HGNC Symbol;Acc:HGNC:30029]	protein_coding	7.25313014423234	8.57217191456077	7.33092931447387	6.7831357143727	7.58559174883204	7.98272775906492
ENSG00000087191	chr17	63827152	63832026	+	5705	PSMC5	proteasome 26S subunit, ATPase 5 [Source:HGNC Symbol;Acc:HGNC:9552]	protein_coding	45.385144168648	45.0164606720305	44.8278793048274	52.4488688123056	48.7387826266995	50.3304496165375
ENSG00000087206	chr5	176905005	177022633	-	51720	UIMC1	ubiquitin interaction motif containing 1 [Source:HGNC Symbol;Acc:HGNC:30298]	protein_coding	19.7574714142003	18.8746934275202	18.9221626310886	17.5694380981849	17.3474282167625	16.7027362156828
ENSG00000087263	chr16	56451490	56479100	+	55239	OGFOD1	2-oxoglutarate and iron-dependent oxygenase domain containing 1 [Source:HGNC Symbol;Acc:HGNC:25585]	protein_coding	22.1062024439624	18.8642886243094	21.1567543889063	22.7675624233088	22.2243253806297	20.5186306259146
ENSG00000087266	chr4	2793023	2841098	+	6452	SH3BP2	SH3-domain binding protein 2 [Source:HGNC Symbol;Acc:HGNC:10825]	protein_coding	4.28253067296674	4.47304676869224	4.18025387338591	4.4390298529048	4.41416786507932	4.91043404189326
ENSG00000087269	chr4	2937933	2963385	-	8602	NOP14	NOP14 nucleolar protein [Source:HGNC Symbol;Acc:HGNC:16821]	protein_coding	31.4987216206042	30.2778409825864	28.9519591897999	28.6712107752445	28.4156240629543	29.3943064808763
ENSG00000087274	chr4	2843857	2930076	+	118	ADD1	adducin 1 (alpha) [Source:HGNC Symbol;Acc:HGNC:243]	protein_coding	13.9130729583404	14.281363139878	13.4822367315048	12.7521013414045	13.0165388852767	13.5127176882018
ENSG00000087299	chr14	50237563	50312548	-	79944	L2HGDH	L-2-hydroxyglutarate dehydrogenase [Source:HGNC Symbol;Acc:HGNC:20499]	protein_coding	4.07517529406496	3.23714795302237	3.88932041327697	5.81331421226009	5.34989039123189	5.37973393395737
ENSG00000087301	chr14	52430590	52552522	-	57544	TXNDC16	thioredoxin domain containing 16 [Source:HGNC Symbol;Acc:HGNC:19965]	protein_coding	1.82012633940123	1.44236463207318	1.83638037337778	1.55557183889326	1.63433283076641	1.74740025344444
ENSG00000087302	chr14	51989475	52010691	+	51637	C14orf166	chromosome 14 open reading frame 166 [Source:HGNC Symbol;Acc:HGNC:23169]	protein_coding	13.5399718861527	11.2538597381752	12.5685069399101	15.3120515027316	13.5935664867412	14.0252980012957
ENSG00000087338	chr2	69829642	69881396	+	64395	GMCL1	germ cell-less, spermatogenesis associated 1 [Source:HGNC Symbol;Acc:HGNC:23843]	protein_coding	3.95178383158524	4.32895518616436	4.16937975624282	4.52398238622677	4.3813078792707	4.80363314274309
ENSG00000087365	chr11	66050729	66069308	+	10992	SF3B2	splicing factor 3b, subunit 2, 145kDa [Source:HGNC Symbol;Acc:HGNC:10769]	protein_coding	40.0281450564278	40.5184724732375	39.9993568874224	28.4549982124818	30.0887082747179	29.7414394502998
ENSG00000087448	chr12	27780020	27803040	+	57542	KLHL42	kelch-like family member 42 [Source:HGNC Symbol;Acc:HGNC:29252]	protein_coding	2.60283797711513	2.20695466996171	2.44555792341127	6.352922948162	6.65479313543015	6.53369175122454
ENSG00000087460	chr20	58839718	58911192	+	2778	GNAS	GNAS complex locus [Source:HGNC Symbol;Acc:HGNC:4392]	protein_coding	47.9814005584	48.9792524850263	48.2815965976158	69.0211109207147	68.0883189336868	69.487951375165
ENSG00000087470	chr12	32679200	32745650	+	10059	DNM1L	dynamin 1-like [Source:HGNC Symbol;Acc:HGNC:2973]	protein_coding	12.1234273858821	10.4133262107987	11.3210048085905	27.8046622065911	29.9683706279462	28.460819070258
ENSG00000087502	chr12	29337352	29381189	-	51290	ERGIC2	ERGIC and golgi 2 [Source:HGNC Symbol;Acc:HGNC:30208]	protein_coding	3.83457756455098	3.57475210350688	4.01698516273282	10.40003236956	9.34926724090362	8.95956276641089
ENSG00000087586	chr20	56369389	56392337	-	6790	AURKA	aurora kinase A [Source:HGNC Symbol;Acc:HGNC:11393]	protein_coding	40.1083518803897	35.290816025628	38.8595290359649	81.2737488619564	76.3473162134562	76.4780614047675
ENSG00000087842	chrX	15384799	15493564	-	8544	PIR	pirin (iron-binding nuclear protein) [Source:HGNC Symbol;Acc:HGNC:30048]	protein_coding	9.61449857594854	10.2040694537144	9.94848457272889	3.89947392034929	4.33265998052599	4.1604715396343
ENSG00000087884	chr11	77821109	77918432	+	28971	AAMDC	adipogenesis associated, Mth938 domain containing [Source:HGNC Symbol;Acc:HGNC:30205]	protein_coding	6.12624736847294	4.7272378028496	5.20527024726049	4.443725616763	4.16853032202182	3.26258082211698
ENSG00000087903	chr19	5993164	6199572	-	5990	RFX2	regulatory factor X, 2 (influences HLA class II expression) [Source:HGNC Symbol;Acc:HGNC:9983]	protein_coding	1.60769253733296	1.77926027410984	1.82339934425231	1.21039039582346	1.25802500133713	1.15551070686809
ENSG00000087995	chr17	62423867	62450822	+	339175	METTL2A	methyltransferase like 2A [Source:HGNC Symbol;Acc:HGNC:25755]	protein_coding	7.01403422002863	6.5865768115753	6.85480753364825	8.86864587017802	8.74648343094115	8.26257677532228
ENSG00000088035	chr1	63367590	63438562	+	29929	ALG6	ALG6, alpha-1,3-glucosyltransferase [Source:HGNC Symbol;Acc:HGNC:23157]	protein_coding	1.68155221558336	1.82319579000272	2.24514420612019	2.1420915156333	2.77140422557015	2.34208115585909
ENSG00000088038	chr19	54137728	54155681	+	4849	CNOT3	CCR4-NOT transcription complex, subunit 3 [Source:HGNC Symbol;Acc:HGNC:7879]	protein_coding	11.9577188550059	14.6461615420956	12.4455321106615	10.3843217155086	10.790072305202	12.1217304685035
ENSG00000088179	chr2	119759631	119983818	+	5775	PTPN4	protein tyrosine phosphatase, non-receptor type 4 (megakaryocyte) [Source:HGNC Symbol;Acc:HGNC:9656]	protein_coding	2.51113075893044	2.43355260961254	2.15689887158065	2.25649717219695	2.18525044552701	1.94848635727584
ENSG00000088205	chr2	117814650	117832379	+	8886	DDX18	DEAD (Asp-Glu-Ala-Asp) box polypeptide 18 [Source:HGNC Symbol;Acc:HGNC:2741]	protein_coding	19.6385453653421	17.1338513130528	18.8814570118211	24.4839692123412	24.5854188057412	23.7939567367307
ENSG00000088247	chr19	6413348	6424794	-	8570	KHSRP	KH-type splicing regulatory protein [Source:HGNC Symbol;Acc:HGNC:6316]	protein_coding	90.8492906858691	108.382513639442	94.6002733103803	94.8539932338196	90.7816067877194	100.940395906588
ENSG00000088256	chr19	3094410	3124004	+	2767	GNA11	guanine nucleotide binding protein (G protein), alpha 11 (Gq class) [Source:HGNC Symbol;Acc:HGNC:4379]	protein_coding	14.253900115634	19.1036680185445	15.9108551156936	16.962841004868	16.592722419195	20.0369424746162
ENSG00000088280	chr1	23428563	23484568	-	55616	ASAP3	ArfGAP with SH3 domain, ankyrin repeat and PH domain 3 [Source:HGNC Symbol;Acc:HGNC:14987]	protein_coding	7.33208776725562	8.12581882058919	7.2146059092303	1.79172249725257	1.9789915936488	2.10669895113441
ENSG00000088298	chr20	35115357	35147364	-	55741	EDEM2	ER degradation enhancer, mannosidase alpha-like 2 [Source:HGNC Symbol;Acc:HGNC:15877]	protein_coding	12.5405756308278	14.4982155481236	12.8388665301967	12.261253378772	12.9785421199801	13.5706599676174
ENSG00000088305	chr20	32762385	32809356	+	1789	DNMT3B	DNA (cytosine-5-)-methyltransferase 3 beta [Source:HGNC Symbol;Acc:HGNC:2979]	protein_coding	5.0300351081081	4.64810423618404	5.20703505584802	5.62720369148471	5.4994945614083	5.03257519749441
ENSG00000088325	chr20	31739271	31801805	+	22974	TPX2	TPX2, microtubule-associated [Source:HGNC Symbol;Acc:HGNC:1249]	protein_coding	129.563131156497	119.897391501278	127.944008111006	168.984154248429	159.278972671903	153.285717643473
ENSG00000088356	chr20	31944342	31952092	-	81572	PDRG1	p53 and DNA-damage regulated 1 [Source:HGNC Symbol;Acc:HGNC:16119]	protein_coding	12.6275364179607	13.1765962593752	14.067601215239	24.3363099797336	27.489702330524	26.0681646425004
ENSG00000088367	chr20	36091504	36232799	+	2036	EPB41L1	erythrocyte membrane protein band 4.1-like 1 [Source:HGNC Symbol;Acc:HGNC:3378]	protein_coding	1.91520993391362	1.98411740270638	1.96029593067044	2.82046787004705	3.07246449634445	2.97212533720527
ENSG00000088387	chr13	98793487	99086625	-	23348	DOCK9	dedicator of cytokinesis 9 [Source:HGNC Symbol;Acc:HGNC:14132]	protein_coding	1.24327093811897	1.087555990922	1.17223291883343	1.35418191292046	1.30683201400494	1.25318159722477
ENSG00000088448	chr13	110878540	110915069	-	55608	ANKRD10	ankyrin repeat domain 10 [Source:HGNC Symbol;Acc:HGNC:20265]	protein_coding	8.47813293229553	7.67724100501828	8.37626721860063	9.9036775483281	9.52968351834913	9.62469491037401
ENSG00000088451	chr13	94574051	94596257	-	23483	TGDS	TDP-glucose 4,6-dehydratase [Source:HGNC Symbol;Acc:HGNC:20324]	protein_coding	4.16453202125454	3.3208222425845	4.74681025020721	3.76399626526196	3.10885779281203	3.52938497934688
ENSG00000088682	chr16	57447425	57461275	+	57017	COQ9	coenzyme Q9 [Source:HGNC Symbol;Acc:HGNC:25302]	protein_coding	24.9950280739946	27.9232960412517	26.3409583277184	22.4318764785486	23.4376557299494	23.5624402135868
ENSG00000088766	chr20	6006090	6040053	+	54675	CRLS1	cardiolipin synthase 1 [Source:HGNC Symbol;Acc:HGNC:16148]	protein_coding	3.35706881375472	3.07281205095	4.33619232147714	4.93638407932255	5.30725423188148	5.34939663512468
ENSG00000088808	chr14	103733752	103847590	-	23368	PPP1R13B	protein phosphatase 1, regulatory subunit 13B [Source:HGNC Symbol;Acc:HGNC:14950]	protein_coding	4.57496645780128	4.80144535576468	4.27125630536177	2.963220384424	2.83628884836835	2.7698061106534
ENSG00000088812	chr20	3471040	3651122	+	8455	ATRN	attractin [Source:HGNC Symbol;Acc:HGNC:885]	protein_coding	9.46517578303064	8.62669184121896	9.37140948760814	9.12008459508873	8.73862934287185	8.59290375163072
ENSG00000088826	chr20	4120980	4187747	+	54498	SMOX	spermine oxidase [Source:HGNC Symbol;Acc:HGNC:15862]	protein_coding	0.453823727758138	0.56192810625965	0.997987031136734	3.8734648733375	4.0724089793749	5.15655904460865
ENSG00000088832	chr20	1368978	1393172	-	2280	FKBP1A	FK506 binding protein 1A, 12kDa [Source:HGNC Symbol;Acc:HGNC:3711]	protein_coding	70.4238169653735	75.3254613489527	70.3015524600582	84.9765174923648	73.1135267151538	80.2463351121623
ENSG00000088833	chr20	1442162	1473842	-	55968	NSFL1C	NSFL1 (p97) cofactor (p47) [Source:HGNC Symbol;Acc:HGNC:15912]	protein_coding	16.1325132589787	16.3286464132783	16.72837138799	14.8515440044778	15.1298949427957	14.550728556102
ENSG00000088836	chr20	3227417	3239190	-	83959	SLC4A11	solute carrier family 4, sodium borate transporter, member 11 [Source:HGNC Symbol;Acc:HGNC:16438]	protein_coding	1.5217879637697	1.85811912440667	1.48408325779989	3.86021882678624	3.33673308904095	4.14224914636824
ENSG00000088854	chr20	3249305	3407625	-	25943	C20orf194	chromosome 20 open reading frame 194 [Source:HGNC Symbol;Acc:HGNC:17721]	protein_coding	4.87782990625222	4.49543758398174	4.43368445653052	3.7066599386128	3.92360293231598	3.51712758771242
ENSG00000088876	chr20	2481817	2524702	-	79175	ZNF343	zinc finger protein 343 [Source:HGNC Symbol;Acc:HGNC:16017]	protein_coding	5.09955063386808	4.64659140864524	4.76186191015307	5.1438273387773	5.00437429571529	4.8585817306348
ENSG00000088888	chr20	3846799	3876123	+	57506	MAVS	mitochondrial antiviral signaling protein [Source:HGNC Symbol;Acc:HGNC:29233]	protein_coding	19.9316745603508	20.7916186619674	20.6212014417001	14.7946181314147	15.3228039690223	16.0835263113366
ENSG00000088899	chr20	3162617	3173592	-	9762	RP5-1187M17.10	Leucine zipper putative tumor suppressor 3 [Source:UniProtKB/Swiss-Prot;Acc:O60299]	protein_coding	4.80442336624269	6.37450141690549	5.05724702239174	1.90924931593319	2.0267402152325	2.78403954834586
ENSG00000088930	chr20	21303304	21389827	+	22803	XRN2	5'-3' exoribonuclease 2 [Source:HGNC Symbol;Acc:HGNC:12836]	protein_coding	71.7752550076465	64.4016221321544	72.5394002060529	84.6628750886624	88.4736373927848	80.9208674991755
ENSG00000088970	chr20	21125983	21246622	+	55857	KIZ	kizuna centrosomal protein [Source:HGNC Symbol;Acc:HGNC:15865]	protein_coding	3.90942304300305	3.08695800636439	3.33136389149223	2.54060786910005	2.47906769252994	2.69810365497906
ENSG00000088986	chr12	120469850	120498493	+	8655	DYNLL1	dynein, light chain, LC8-type 1 [Source:HGNC Symbol;Acc:HGNC:15476]	protein_coding	80.6551409113898	74.729308823321	82.2265038692504	99.7207297195154	90.9031597634964	86.6787469761212
ENSG00000088992	chr12	117038923	117099479	-	54997	TESC	tescalcin [Source:HGNC Symbol;Acc:HGNC:26065]	protein_coding	0.291102085647693	0.388171420201873	0.4884851162997	3.09349664807747	2.89116038981608	3.88441939320583
ENSG00000089006	chr20	17941597	17968980	-	27131	SNX5	sorting nexin 5 [Source:HGNC Symbol;Acc:HGNC:14969]	protein_coding	27.2498007545408	23.5145657513916	26.4987052451253	19.3638978147053	19.7063300570314	18.6991169690853
ENSG00000089009	chr12	112405190	112418838	-	6128	RPL6	ribosomal protein L6 [Source:HGNC Symbol;Acc:HGNC:10362]	protein_coding	382.603672338977	318.966774411522	357.118979037679	243.184398904643	240.199274265574	216.431860204069
ENSG00000089022	chr12	111841978	111902238	+	8550	MAPKAPK5	mitogen-activated protein kinase-activated protein kinase 5 [Source:HGNC Symbol;Acc:HGNC:6889]	protein_coding	4.44950780162087	4.16351678666907	4.24448173848327	3.59061748719097	3.29622234538226	3.49851924018811
ENSG00000089048	chr20	13714322	13784886	-	51575	ESF1	ESF1 nucleolar pre-rRNA processing protein homolog [Source:HGNC Symbol;Acc:HGNC:15898]	protein_coding	13.7993167061142	11.5071824277941	14.4260887266918	15.6060958368434	17.235895882266	14.7036581645407
ENSG00000089050	chr20	18486540	18497243	-	10741	RBBP9	retinoblastoma binding protein 9 [Source:HGNC Symbol;Acc:HGNC:9892]	protein_coding	6.09889404615726	5.15894423965266	5.96999409034808	6.64336074445493	6.64727950782507	5.57638370442641
ENSG00000089053	chr12	121308245	121399896	-	51433	ANAPC5	anaphase promoting complex subunit 5 [Source:HGNC Symbol;Acc:HGNC:15713]	protein_coding	22.7557123967678	22.5514579171963	23.4364471203611	16.4682238832785	17.0164902995404	16.3429632245072
ENSG00000089057	chr20	4852356	5010293	-	9962	SLC23A2	solute carrier family 23 (ascorbic acid transporter), member 2 [Source:HGNC Symbol;Acc:HGNC:10973]	protein_coding	7.85656505056306	7.73839151346156	7.66022176463211	9.27201289059411	9.32272530880967	8.76216492131821
ENSG00000089060	chr12	113298759	113359493	-	80024	SLC8B1	solute carrier family 8 (sodium/lithium/calcium exchanger), member B1 [Source:HGNC Symbol;Acc:HGNC:26175]	protein_coding	1.58033652715777	2.00412668279759	1.45092096794537	1.53684757295626	1.38371663240835	1.57794680117459
ENSG00000089063	chr20	5068232	5113103	-	29058	TMEM230	transmembrane protein 230 [Source:HGNC Symbol;Acc:HGNC:15876]	protein_coding	31.2680762602399	30.1399649632852	31.0870703197941	30.5501547383409	28.7701859161006	29.7809860272098
ENSG00000089094	chr12	121429097	121581015	-	84678	KDM2B	lysine (K)-specific demethylase 2B [Source:HGNC Symbol;Acc:HGNC:13610]	protein_coding	2.76375623015296	3.1163496265271	2.8617283612159	2.06445948285231	2.25926204063833	2.43564773287748
ENSG00000089123	chr20	13389392	13638940	-	55617	TASP1	taspase, threonine aspartase, 1 [Source:HGNC Symbol;Acc:HGNC:15859]	protein_coding	2.79106505992326	2.04046263189765	2.36824899047347	2.4333569712874	2.7184055267801	2.41807671798209
ENSG00000089154	chr12	120127203	120194710	-	10985	GCN1	GCN1 eIF2 alpha kinase activator homolog [Source:HGNC Symbol;Acc:HGNC:4199]	protein_coding	61.5691557657062	68.0819516376691	64.405009320258	31.6582791852553	34.9065594865067	37.3101192683174
ENSG00000089157	chr12	120196686	120201235	-	6175	RPLP0	ribosomal protein, large, P0 [Source:HGNC Symbol;Acc:HGNC:10371]	protein_coding	869.111673620937	878.965858854242	887.517494493825	475.088165015627	487.275505985078	473.222497298056
ENSG00000089159	chr12	120210439	120265771	-	5829	PXN	paxillin [Source:HGNC Symbol;Acc:HGNC:9718]	protein_coding	41.338694121154	48.2103084928082	42.7139207017327	33.94666585246	34.7680281232015	38.4268219413628
ENSG00000089163	chr12	120302316	120313249	+	23409	SIRT4	sirtuin 4 [Source:HGNC Symbol;Acc:HGNC:14932]	protein_coding	4.5174880379299	4.23889180880023	4.76377920751478	2.14860243209419	1.94698423454048	2.85081956016404
ENSG00000089177	chr20	16272104	16573433	-	55614	KIF16B	kinesin family member 16B [Source:HGNC Symbol;Acc:HGNC:15869]	protein_coding	4.60122431848966	4.03060743421718	3.78276495753644	3.30450264178054	3.34521654310379	3.26471974366932
ENSG00000089195	chr20	5937235	5950558	-	51605	TRMT6	tRNA methyltransferase 6 [Source:HGNC Symbol;Acc:HGNC:20900]	protein_coding	10.0053058273862	8.79650598899209	9.48359377320366	14.5753313819102	12.9905510606496	14.1413452732384
ENSG00000089220	chr12	118135858	118145584	+	5037	PEBP1	phosphatidylethanolamine binding protein 1 [Source:HGNC Symbol;Acc:HGNC:8630]	protein_coding	245.00520236274	261.456349258277	248.650621768504	163.135053816788	154.964631710274	161.608072096109
ENSG00000089234	chr12	111642146	111685986	-	8315	BRAP	BRCA1 associated protein [Source:HGNC Symbol;Acc:HGNC:1099]	protein_coding	7.7493995777632	7.01988878224232	6.7384442135398	5.57073095363389	5.174507395853	6.00835708998057
ENSG00000089248	chr12	112013316	112023451	+	10961	ERP29	endoplasmic reticulum protein 29 [Source:HGNC Symbol;Acc:HGNC:13799]	protein_coding	42.3165352502883	37.1366786752718	38.0502058935387	29.9710177074962	35.0229814074427	32.6024504790204
ENSG00000089280	chr16	31180110	31194871	+	2521	FUS	FUS RNA binding protein [Source:HGNC Symbol;Acc:HGNC:4010]	protein_coding	64.9497773487472	64.5873702614276	65.0915383876596	76.0598574656003	76.1120689007089	76.0428097504717
ENSG00000089289	chrX	70133449	70166324	+	3476	IGBP1	immunoglobulin (CD79A) binding protein 1 [Source:HGNC Symbol;Acc:HGNC:5461]	protein_coding	44.5407837895228	41.1264552214527	41.2115046274555	35.4421317940693	36.4029587224985	33.5850147493432
ENSG00000089327	chr19	35154730	35169883	+	53827	FXYD5	FXYD domain containing ion transport regulator 5 [Source:HGNC Symbol;Acc:HGNC:4029]	protein_coding	12.8245323470697	14.1309144910643	13.5363052982236	16.8363424122637	17.623687565042	19.1383863278142
ENSG00000089335	chr19	34677639	34686397	+	55900	ZNF302	zinc finger protein 302 [Source:HGNC Symbol;Acc:HGNC:13848]	protein_coding	6.30805439159667	5.17882210695404	6.22836724983093	2.498518905286	2.90732105292869	2.34931263201326
ENSG00000089351	chr19	34994784	35026471	+	57655	GRAMD1A	GRAM domain containing 1A [Source:HGNC Symbol;Acc:HGNC:29305]	protein_coding	10.1614020627662	12.5280053433245	10.9646493821997	8.52299455161161	8.78338259695256	10.8222321011252
ENSG00000089505	chr16	66566393	66579137	+	113540	CMTM1	CKLF-like MARVEL transmembrane domain containing 1 [Source:HGNC Symbol;Acc:HGNC:19172]	protein_coding	1.82520778426686	2.22353522544306	1.76604874981663	1.51648799644054	1.7622533071677	1.40338224238501
ENSG00000089597	chr11	62624826	62646726	-	23193	GANAB	glucosidase, alpha; neutral AB [Source:HGNC Symbol;Acc:HGNC:4138]	protein_coding	164.893199766221	168.65971542013	163.502270048703	109.320994323943	114.303892819374	116.775861966391
ENSG00000089639	chr19	19629476	19643667	-	51291	GMIP	GEM interacting protein [Source:HGNC Symbol;Acc:HGNC:24852]	protein_coding	6.83819275721455	8.01019452116579	7.4052025285897	3.44264707869638	3.80338684961304	3.90912415466484
ENSG00000089682	chrX	107064420	107118823	-	55285	RBM41	RNA binding motif protein 41 [Source:HGNC Symbol;Acc:HGNC:25617]	protein_coding	2.19845515708357	1.85560972352854	1.79266671573041	2.03590733649181	1.85028922994029	1.67557204798773
ENSG00000089685	chr17	78214186	78225636	+	332	BIRC5	baculoviral IAP repeat containing 5 [Source:HGNC Symbol;Acc:HGNC:593]	protein_coding	41.7487054022358	44.9746701555364	43.095334958143	57.6259114677446	53.5540596686081	52.7386734562859
ENSG00000089693	chr12	6747996	6767475	-	8079	MLF2	myeloid leukemia factor 2 [Source:HGNC Symbol;Acc:HGNC:7126]	protein_coding	58.4125742363464	65.7311915745492	59.1901911395498	134.289640926414	128.756369207345	138.099829768101
ENSG00000089737	chr14	94048291	94081245	-	57062	DDX24	DEAD (Asp-Glu-Ala-Asp) box helicase 24 [Source:HGNC Symbol;Acc:HGNC:13266]	protein_coding	29.619214568485	27.9435456547385	28.3044699688066	27.4678270391958	26.1959108555114	25.8634396927037
ENSG00000089818	chr12	8082211	8097771	+	25977	NECAP1	NECAP endocytosis associated 1 [Source:HGNC Symbol;Acc:HGNC:24539]	protein_coding	3.80937110845851	3.27733590517012	3.25495091483816	10.3293221615118	9.95375189172296	9.47020313363948
ENSG00000089820	chrX	153907367	153934999	-	393	ARHGAP4	Rho GTPase activating protein 4 [Source:HGNC Symbol;Acc:HGNC:674]	protein_coding	9.04294543479769	10.8812319839492	9.24172476379991	10.9218698360458	9.38948848592909	10.8283570999079
ENSG00000089876	chr10	125836337	125896436	-	55760	DHX32	DEAH (Asp-Glu-Ala-His) box polypeptide 32 [Source:HGNC Symbol;Acc:HGNC:16717]	protein_coding	16.9103291062689	14.459469677687	16.7557169095487	12.9555610935203	12.9118392170058	12.2812238429081
ENSG00000089902	chr14	102592661	102730576	+	23186	RCOR1	REST corepressor 1 [Source:HGNC Symbol;Acc:HGNC:17441]	protein_coding	16.9048547841091	14.4739729013003	15.9565864651583	12.7166638946923	12.6431543150408	12.7258670563258
ENSG00000089916	chr14	76151916	76254342	+	55668	GPATCH2L	G patch domain containing 2-like [Source:HGNC Symbol;Acc:HGNC:20210]	protein_coding	2.77750931708513	2.39233535069156	2.70913785513921	2.27349049814306	2.33687697046088	2.29353740826402
ENSG00000090006	chr19	40592883	40629818	+	8425	LTBP4	latent transforming growth factor beta binding protein 4 [Source:HGNC Symbol;Acc:HGNC:6717]	protein_coding	1.9680957864432	3.06260520666181	2.22644653841822	2.67780310511986	2.17895102913423	3.46547255339811
ENSG00000090013	chr19	40447789	40465840	-	645	BLVRB	biliverdin reductase B [Source:HGNC Symbol;Acc:HGNC:1063]	protein_coding	27.9489472717531	39.3533880979797	34.9983082953184	33.6007868629842	34.6598274545224	41.8119640779052
ENSG00000090020	chr1	27098815	27166981	-	6548	SLC9A1	solute carrier family 9, subfamily A (NHE1, cation proton antiporter 1), member 1 [Source:HGNC Symbol;Acc:HGNC:11071]	protein_coding	4.14385854257655	4.46947579576263	3.84856809289578	4.87679522564131	4.69440256349533	5.25785460049903
ENSG00000090054	chr9	92031999	92115384	-	10558	SPTLC1	serine palmitoyltransferase, long chain base subunit 1 [Source:HGNC Symbol;Acc:HGNC:11277]	protein_coding	28.6379588802133	23.7955477847644	28.1950924997285	31.8578181279182	32.9635395335049	29.288709313198
ENSG00000090060	chr14	96501433	96567111	+	10914	PAPOLA	poly(A) polymerase alpha [Source:HGNC Symbol;Acc:HGNC:14981]	protein_coding	18.0910128695645	16.3224079699143	19.4653532011562	16.8294006494735	17.1144276095249	16.4270255741495
ENSG00000090061	chr14	99481169	99535044	+	8812	CCNK	cyclin K [Source:HGNC Symbol;Acc:HGNC:1596]	protein_coding	6.47967744658861	6.67841035503522	6.63840576296921	6.35144653253732	6.20145270422614	6.16258472485271
ENSG00000090097	chr3	51957454	51974016	-	57060	PCBP4	poly(rC) binding protein 4 [Source:HGNC Symbol;Acc:HGNC:8652]	protein_coding	13.568326080215	18.4290189625537	15.2115970601165	15.0882128253763	15.4383661615248	16.8060050205357
ENSG00000090238	chr16	30092314	30096915	-	83719	YPEL3	yippee-like 3 [Source:HGNC Symbol;Acc:HGNC:18327]	protein_coding	3.22679618977764	4.31440845004633	3.84491994401505	1.93651152870608	1.16170263349822	1.88511014561174
ENSG00000090263	chr7	141002610	141015228	-	51650	MRPS33	mitochondrial ribosomal protein S33 [Source:HGNC Symbol;Acc:HGNC:16634]	protein_coding	10.2697169699689	8.54501936756822	10.0796007371471	9.72995958844024	9.62021856671465	8.42213072993463
ENSG00000090266	chr7	140690777	140722790	+	4708	NDUFB2	NADH dehydrogenase (ubiquinone) 1 beta subcomplex, 2, 8kDa [Source:HGNC Symbol;Acc:HGNC:7697]	protein_coding	26.689445293576	27.1509629148577	28.1379290355517	20.4602804569132	19.5337640225451	18.9938124513035
ENSG00000090273	chr1	26900238	26946862	+	10726	NUDC	nudC nuclear distribution protein [Source:HGNC Symbol;Acc:HGNC:8045]	protein_coding	58.3042007130128	59.9081775112399	56.1454504726785	67.6411040868421	63.7201037823875	68.2478832489687
ENSG00000090316	chr4	1289851	1340147	+	10296	MAEA	macrophage erythroblast attacher [Source:HGNC Symbol;Acc:HGNC:13731]	protein_coding	6.70304687164002	8.18599568596362	7.18239633082987	6.81800356825183	6.83548102064603	8.09978545749064
ENSG00000090372	chr19	46719507	46746994	-	29888	STRN4	striatin, calmodulin binding protein 4 [Source:HGNC Symbol;Acc:HGNC:15721]	protein_coding	15.93942828957	23.3844705037043	18.9001738343096	15.7800381212226	15.7608641333944	19.4028528163276
ENSG00000090432	chr1	20499448	20508161	-	79594	MUL1	mitochondrial E3 ubiquitin protein ligase 1 [Source:HGNC Symbol;Acc:HGNC:25762]	protein_coding	17.849074919861	19.472417088642	18.5231632615565	17.9145676531562	18.6664518039989	19.3255271021623
ENSG00000090447	chr16	4257186	4273075	-	7023	TFAP4	transcription factor AP-4 (activating enhancer binding protein 4) [Source:HGNC Symbol;Acc:HGNC:11745]	protein_coding	2.01194063247046	2.37580448490151	2.19748447783468	1.6045556487293	1.53145270666537	1.88744931755876
ENSG00000090470	chr15	65117379	65133836	-	10081	PDCD7	programmed cell death 7 [Source:HGNC Symbol;Acc:HGNC:8767]	protein_coding	7.6660062197441	7.75734437232115	8.1273152128207	10.9092769824458	10.8131315655356	10.0812993446229
ENSG00000090487	chr15	64963021	64990310	-	51324	SPG21	spastic paraplegia 21 (autosomal recessive, Mast syndrome) [Source:HGNC Symbol;Acc:HGNC:20373]	protein_coding	15.6100458304883	14.9051812375106	16.1172500740556	15.9689051240736	16.6959762522191	15.7826196354065
ENSG00000090520	chr3	186567403	186597203	+	51726	DNAJB11	DnaJ (Hsp40) homolog, subfamily B, member 11 [Source:HGNC Symbol;Acc:HGNC:14889]	protein_coding	12.59314228647	11.9545779395146	12.0878855422648	12.6421041238608	12.4111668288731	11.3280509051722
ENSG00000090530	chr3	189956728	190122437	-	55214	P3H2	prolyl 3-hydroxylase 2 [Source:HGNC Symbol;Acc:HGNC:19317]	protein_coding	0.977206510033582	1.0670731922338	1.24841500607932	1.80168268168469	1.37278888401498	1.55893107701154
ENSG00000090565	chr16	425619	523011	+	9727	RAB11FIP3	RAB11 family interacting protein 3 (class II) [Source:HGNC Symbol;Acc:HGNC:17224]	protein_coding	6.44494721700709	8.07317372984363	6.89755174023446	5.28341236012904	5.68961990970671	6.1928533445439
ENSG00000090581	chr16	1351923	1364113	+	84572	GNPTG	N-acetylglucosamine-1-phosphate transferase, gamma subunit [Source:HGNC Symbol;Acc:HGNC:23026]	protein_coding	8.17979064608073	10.1673361303925	8.28552092040594	5.76068492154362	5.68906704904978	5.98665043874558
ENSG00000090615	chr12	132768909	132828858	-	2802	GOLGA3	golgin A3 [Source:HGNC Symbol;Acc:HGNC:4426]	protein_coding	11.2909234271709	11.5964332688726	10.9409611470894	6.59030335557839	6.97666274905861	7.34037640807667
ENSG00000090621	chr1	39560816	39576790	-	8761	PABPC4	poly(A) binding protein, cytoplasmic 4 (inducible form) [Source:HGNC Symbol;Acc:HGNC:8557]	protein_coding	58.7968894629295	61.535112732636	58.1164489158487	44.5733625600526	45.3817852840105	45.4470536983213
ENSG00000090661	chr19	8206736	8262421	+	79603	CERS4	ceramide synthase 4 [Source:HGNC Symbol;Acc:HGNC:23747]	protein_coding	4.19697412583992	5.36775784616185	5.0413613610132	4.5031192140491	4.46477685516206	3.8129520199316
ENSG00000090674	chr19	7522626	7534009	+	57192	MCOLN1	mucolipin 1 [Source:HGNC Symbol;Acc:HGNC:13356]	protein_coding	3.79385919540318	5.79098997232916	4.56320235932633	3.9439020628544	4.17154660565347	4.67734956163963
ENSG00000090686	chr1	21678298	21783606	-	84196	USP48	ubiquitin specific peptidase 48 [Source:HGNC Symbol;Acc:HGNC:18533]	protein_coding	8.16055857860012	7.26487053549977	8.45150103914887	9.04360948924052	8.97084722912734	8.51506399358032
ENSG00000090776	chrX	68828997	68842147	+	1947	EFNB1	ephrin-B1 [Source:HGNC Symbol;Acc:HGNC:3226]	protein_coding	2.6027696808758	3.09385907878461	3.28251606421142	3.93089213813733	3.78821796750664	4.75628290657443
ENSG00000090857	chr16	70113626	70162537	+	55066	PDPR	pyruvate dehydrogenase phosphatase regulatory subunit [Source:HGNC Symbol;Acc:HGNC:30264]	protein_coding	26.5038244614828	23.9315970479895	24.8171899969445	21.8256421247246	21.6329915122924	21.3646421577338
ENSG00000090861	chr16	70252295	70289543	-	16	AARS	alanyl-tRNA synthetase [Source:HGNC Symbol;Acc:HGNC:20]	protein_coding	117.54220715671	117.250157241786	118.583250773295	66.6119298695205	69.8438390725909	74.6313386343484
ENSG00000090863	chr16	74447427	74607144	-	2734	GLG1	golgi glycoprotein 1 [Source:HGNC Symbol;Acc:HGNC:4316]	protein_coding	23.9066248907902	23.3836448852117	23.564729195006	14.2949590979437	13.4060578411468	13.8858997981434
ENSG00000090889	chrX	70290090	70420832	+	24137	KIF4A	kinesin family member 4A [Source:HGNC Symbol;Acc:HGNC:13339]	protein_coding	36.2681514337902	32.0431341974718	35.9060806928805	55.0479242568108	52.0175086425609	48.2277844139274
ENSG00000090905	chr16	24729695	24827632	+	27327	TNRC6A	trinucleotide repeat containing 6A [Source:HGNC Symbol;Acc:HGNC:11969]	protein_coding	5.16625462531289	4.4309173760801	4.73810960209612	8.03229332783848	7.37372467168565	7.31090134941558
ENSG00000090924	chr19	39412585	39428415	+	64857	PLEKHG2	pleckstrin homology domain containing, family G (with RhoGef domain) member 2 [Source:HGNC Symbol;Acc:HGNC:29515]	protein_coding	1.22820740504058	1.41049077437919	1.16324500534488	1.42695226740169	1.71673218593395	1.66984266603351
ENSG00000090971	chr19	55485004	55487568	+	57106	NAT14	N-acetyltransferase 14 (GCN5-related, putative) [Source:HGNC Symbol;Acc:HGNC:28918]	protein_coding	11.3851258680148	14.0477752582627	11.9342638876278	11.5083834845249	11.7719185479983	14.6537090554168
ENSG00000090975	chr12	122983480	123150015	-	57605	PITPNM2	phosphatidylinositol transfer protein, membrane-associated 2 [Source:HGNC Symbol;Acc:HGNC:21044]	protein_coding	2.99885036905527	4.05712286630382	3.48533543935105	2.78337947417071	2.91760720137231	3.44117924951155
ENSG00000090989	chr4	55853616	55905034	+	55763	EXOC1	exocyst complex component 1 [Source:HGNC Symbol;Acc:HGNC:30380]	protein_coding	6.23487222034086	5.55285599871352	5.90543287537825	4.09829740133321	4.58216749718672	4.26161107501882
ENSG00000091009	chr5	146203600	146289132	+	54439	RBM27	RNA binding motif protein 27 [Source:HGNC Symbol;Acc:HGNC:29243]	protein_coding	17.7612441160249	15.2946249902466	16.3227955103339	18.3838121593708	19.3236261380678	17.4420355944644
ENSG00000091039	chr12	76351797	76559809	-	114882	OSBPL8	oxysterol binding protein-like 8 [Source:HGNC Symbol;Acc:HGNC:16396]	protein_coding	6.33461451075923	5.10906079482923	5.65766855283758	10.7538743058387	11.3097812189061	10.1329955052834
ENSG00000091073	chr7	76461676	76505995	+	113878	DTX2	deltex 2, E3 ubiquitin ligase [Source:HGNC Symbol;Acc:HGNC:15973]	protein_coding	1.40281129559428	2.11825850090329	1.71436041125798	1.74249015169242	1.72687693313467	2.16342391771873
ENSG00000091127	chr7	105439661	105522267	-	54517	PUS7	pseudouridylate synthase 7 (putative) [Source:HGNC Symbol;Acc:HGNC:26033]	protein_coding	17.2862762905819	16.0530023654216	18.1019452126891	18.7760928209742	18.2746115802967	18.1366759598886
ENSG00000091136	chr7	107923799	108003255	-	3912	LAMB1	laminin, beta 1 [Source:HGNC Symbol;Acc:HGNC:6486]	protein_coding	0.333790822796445	0.40018170826463	0.375635452761422	1.62517753985307	1.64178130047738	1.51544593495875
ENSG00000091140	chr7	107890970	107931730	+	1738	DLD	dihydrolipoamide dehydrogenase [Source:HGNC Symbol;Acc:HGNC:2898]	protein_coding	17.4741625939242	15.4489881121559	18.7423207458312	30.8536714220312	29.7959500879082	28.5064316934733
ENSG00000091157	chr18	56651343	57036606	+	23335	WDR7	WD repeat domain 7 [Source:HGNC Symbol;Acc:HGNC:13490]	protein_coding	1.44272614670312	1.26578835303244	1.42750935569094	2.02689301689528	2.0643441864887	1.95412228841082
ENSG00000091164	chr18	56597208	56651600	-	9352	TXNL1	thioredoxin-like 1 [Source:HGNC Symbol;Acc:HGNC:12436]	protein_coding	7.0887323807481	6.39038354435366	7.48939712015538	9.21086350635813	8.57134907572796	8.45173367724188
ENSG00000091317	chr3	32481312	32503408	-	54918	CMTM6	CKLF-like MARVEL transmembrane domain containing 6 [Source:HGNC Symbol;Acc:HGNC:19177]	protein_coding	14.6105146046017	13.0084736162146	15.0434570456371	13.0435212227064	12.8934210900093	12.2424491772979
ENSG00000091409	chr2	172427354	172506282	+	3655	ITGA6	integrin, alpha 6 [Source:HGNC Symbol;Acc:HGNC:6142]	protein_coding	1.39952754412487	1.29150541797459	1.44910833243637	11.7632118764294	12.6069687876215	11.3555348301663
ENSG00000091436	chr2	173075435	173268010	+	51776	AC013461.1	Mitogen-activated protein kinase kinase kinase MLT [Source:UniProtKB/Swiss-Prot;Acc:Q9NYL2]	protein_coding	5.18197315811883	4.43108086418573	4.7214976903421	6.57177434951573	6.69500702434566	6.3901460190054
ENSG00000091483	chr1	241497603	241519761	-	2271	FH	fumarate hydratase [Source:HGNC Symbol;Acc:HGNC:3700]	protein_coding	50.0541286273158	46.5703185980009	49.9619703509473	75.8560979095515	75.1761335676494	70.3875033801259
ENSG00000091527	chr3	133573730	133590261	+	55573	CDV3	CDV3 homolog (mouse) [Source:HGNC Symbol;Acc:HGNC:26928]	protein_coding	50.2780184060596	45.611824385846	50.77629123953	46.641942285344	45.8689333679857	43.6660922526843
ENSG00000091542	chr17	18183078	18209954	+	54890	ALKBH5	alkB homolog 5, RNA demethylase [Source:HGNC Symbol;Acc:HGNC:25996]	protein_coding	18.4679318727727	20.4732871460517	19.0413297612656	20.0227519749468	20.2327672021997	21.2864026234484
ENSG00000091640	chr17	4959226	4967872	-	9552	SPAG7	sperm associated antigen 7 [Source:HGNC Symbol;Acc:HGNC:11216]	protein_coding	18.3419229632578	18.4480636799721	18.1742216143604	17.6392594226483	18.0599809251265	17.6514051960172
ENSG00000091651	chr16	46689643	46698394	+	23594	ORC6	origin recognition complex, subunit 6 [Source:HGNC Symbol;Acc:HGNC:17151]	protein_coding	11.9404913156764	12.2690377905997	13.2095036450661	15.9948467197729	15.8361344748607	15.4272169532082
ENSG00000091732	chr7	130018286	130051451	-	51530	ZC3HC1	zinc finger, C3HC-type containing 1 [Source:HGNC Symbol;Acc:HGNC:29913]	protein_coding	25.051705721549	26.0355708116271	25.2312864397053	18.3958473590741	18.5438770767691	17.6014449441609
ENSG00000091947	chr17	44011188	44023946	-	84336	TMEM101	transmembrane protein 101 [Source:HGNC Symbol;Acc:HGNC:28653]	protein_coding	13.9677991526847	14.9855075228148	15.1031647376759	12.0020974417411	12.6512194467566	11.9536651310446
ENSG00000092010	chr14	24136158	24138967	+	5720	PSME1	proteasome activator subunit 1 [Source:HGNC Symbol;Acc:HGNC:9568]	protein_coding	53.492148786724	47.6443911440481	47.5099431013562	56.70090640563	57.016793788149	51.7548091886859
ENSG00000092020	chr14	35085467	35122517	-	55012	PPP2R3C	protein phosphatase 2, regulatory subunit B'', gamma [Source:HGNC Symbol;Acc:HGNC:17485]	protein_coding	2.4561575445676	1.93533045640385	2.64857439352221	3.73822338754985	3.31536688967313	3.69595267260269
ENSG00000092036	chr14	22946228	22957161	-	54930	HAUS4	HAUS augmin-like complex, subunit 4 [Source:HGNC Symbol;Acc:HGNC:20163]	protein_coding	15.9500165820296	14.4492677853247	14.8219351554663	9.9632023372434	11.1451236174917	10.7291861175644
ENSG00000092094	chr14	20446411	20455105	-	55644	OSGEP	O-sialoglycoprotein endopeptidase [Source:HGNC Symbol;Acc:HGNC:18028]	protein_coding	6.31035489222287	5.58715176051138	5.26492545948659	4.99207747921349	4.91442476830408	4.42184746314316
ENSG00000092096	chr14	23346306	23352912	-	51310	SLC22A17	solute carrier family 22, member 17 [Source:HGNC Symbol;Acc:HGNC:23095]	protein_coding	1.04845744171567	1.33565655877316	1.20956588054295	1.36911880081551	1.57378950047709	1.94905087932919
ENSG00000092098	chr14	24146683	24160661	+	55072	RNF31	ring finger protein 31 [Source:HGNC Symbol;Acc:HGNC:16031]	protein_coding	6.37136284594831	8.23207465844417	7.18788640859434	8.27009238013614	7.79340819052715	9.13620212275275
ENSG00000092108	chr14	30622112	30735812	+	23256	SCFD1	sec1 family domain containing 1 [Source:HGNC Symbol;Acc:HGNC:20726]	protein_coding	5.62480669998174	5.31493655642716	6.24613823169294	8.03755842083509	7.5805272647213	7.19631177250996
ENSG00000092140	chr14	30559123	30620063	+	55632	G2E3	G2/M-phase specific E3 ubiquitin protein ligase [Source:HGNC Symbol;Acc:HGNC:20338]	protein_coding	2.39988495362408	1.82687125595496	2.94739052613715	3.56402365102817	3.68276589216101	3.39431780044215
ENSG00000092148	chr14	31100112	31207804	-	25831	HECTD1	HECT domain containing E3 ubiquitin protein ligase 1 [Source:HGNC Symbol;Acc:HGNC:20157]	protein_coding	10.8395024480231	9.49630451316037	10.7235164890324	13.0764111703036	13.972639267329	12.5480692572413
ENSG00000092199	chr14	21209136	21269494	-	3183	HNRNPC	heterogeneous nuclear ribonucleoprotein C (C1/C2) [Source:HGNC Symbol;Acc:HGNC:5035]	protein_coding	140.984370238636	119.040543013959	130.901287765116	130.800178349689	138.615474650762	122.244324887871
ENSG00000092201	chr14	21351472	21384266	-	11198	SUPT16H	SPT16 homolog, facilitates chromatin remodeling subunit [Source:HGNC Symbol;Acc:HGNC:11465]	protein_coding	54.4601984781669	46.344350159283	53.1029806401922	69.217538327892	66.7899178541638	62.636363787864
ENSG00000092203	chr14	21476597	21499175	+	9878	TOX4	TOX high mobility group box family member 4 [Source:HGNC Symbol;Acc:HGNC:20161]	protein_coding	10.4124882053216	9.66961854480033	10.2494042167503	9.5772036909346	8.97353529167282	8.5773518040284
ENSG00000092208	chr14	39114223	39136973	+	8487	GEMIN2	gem (nuclear organelle) associated protein 2 [Source:HGNC Symbol;Acc:HGNC:10884]	protein_coding	8.41436786902976	7.06533745284502	8.87130064142503	8.43530113595274	8.0970552881956	6.83423688436342
ENSG00000092330	chr14	24239643	24242674	-	26277	TINF2	TERF1 (TRF1)-interacting nuclear factor 2 [Source:HGNC Symbol;Acc:HGNC:11824]	protein_coding	5.51820762662348	5.57248045597325	5.85412127069898	5.67850587464422	5.37574408120911	5.41195951295854
ENSG00000092439	chr15	50552473	50686815	-	54822	TRPM7	transient receptor potential cation channel, subfamily M, member 7 [Source:HGNC Symbol;Acc:HGNC:17994]	protein_coding	3.90259703811863	3.40334219499787	4.10508407102978	4.15957444812138	4.42472019181875	4.40375233300097
ENSG00000092445	chr15	41557675	41583586	+	7301	TYRO3	TYRO3 protein tyrosine kinase [Source:HGNC Symbol;Acc:HGNC:12446]	protein_coding	4.11379816638145	4.29845066127429	4.18513361226999	3.63986404702371	3.88044898056337	3.93951071962337
ENSG00000092470	chr15	43826963	43868419	+	79968	WDR76	WD repeat domain 76 [Source:HGNC Symbol;Acc:HGNC:25773]	protein_coding	6.86365938064265	6.9272403166531	6.90678485137864	10.6853191819731	10.9237369510265	10.1671797121293
ENSG00000092531	chr15	42491233	42545356	+	8773	SNAP23	synaptosomal-associated protein, 23kDa [Source:HGNC Symbol;Acc:HGNC:11131]	protein_coding	7.43407928873185	6.34479814614375	6.70734566501524	6.94053211051986	6.16039011701724	5.88521954301872
ENSG00000092621	chr1	119659798	119744215	+	26227	PHGDH	phosphoglycerate dehydrogenase [Source:HGNC Symbol;Acc:HGNC:8923]	protein_coding	14.2608954508923	17.1545254419844	16.4731765390355	17.8635539985291	18.7017151607355	20.8143195603467
ENSG00000092820	chr6	158765741	158819412	-	7430	EZR	ezrin [Source:HGNC Symbol;Acc:HGNC:12691]	protein_coding	246.933645801246	252.06626485416	245.287330905886	169.500751380348	172.146729941462	170.406801577214
ENSG00000092841	chr12	56158161	56163496	+	4637	MYL6	myosin, light chain 6, alkali, smooth muscle and non-muscle [Source:HGNC Symbol;Acc:HGNC:7587]	protein_coding	126.071189116074	119.651809966123	131.64929573221	94.9918625914918	100.133876529387	91.7177671684994
ENSG00000092847	chr1	35869808	35930528	+	26523	AGO1	argonaute RISC catalytic component 1 [Source:HGNC Symbol;Acc:HGNC:3262]	protein_coding	6.27693165707032	6.26463434393349	6.29682238697214	7.50146335943703	7.19259666307487	7.44410541996778
ENSG00000092853	chr1	35720218	35769967	-	63967	CLSPN	claspin [Source:HGNC Symbol;Acc:HGNC:19715]	protein_coding	11.6367999766556	9.77033521339756	10.2149902277032	19.5306015383051	18.8041759558465	19.1984543721948
ENSG00000092871	chr17	35005990	35089319	-	117584	RFFL	ring finger and FYVE-like domain containing E3 ubiquitin protein ligase [Source:HGNC Symbol;Acc:HGNC:24821]	protein_coding	8.38034962810542	7.64130398400684	8.04098035690871	7.61060122519455	8.29618399750743	7.29304729531257
ENSG00000092931	chr17	76735865	76781449	+	79157	MFSD11	major facilitator superfamily domain containing 11 [Source:HGNC Symbol;Acc:HGNC:25458]	protein_coding	1.08687267946115	1.29713184898186	1.29439842140786	2.20764251714187	2.09802551947295	1.89007888749937
ENSG00000092964	chr8	26514275	26658178	+	1808	DPYSL2	dihydropyrimidinase-like 2 [Source:HGNC Symbol;Acc:HGNC:3014]	protein_coding	10.8492460674825	10.7756729094526	10.9314563232515	16.8116257796502	17.3572043189295	18.893548639568
ENSG00000092978	chr1	217426992	217631082	-	55105	GPATCH2	G patch domain containing 2 [Source:HGNC Symbol;Acc:HGNC:25499]	protein_coding	2.19716428455229	2.01320410245534	1.87727766745506	1.9606939775722	2.26946107537969	2.10129114984076
ENSG00000093000	chr22	45163841	45188015	+	10762	NUP50	nucleoporin 50kDa [Source:HGNC Symbol;Acc:HGNC:8065]	protein_coding	9.2550240559774	8.16619975228251	8.90009105627455	12.3893355075439	12.8470998673947	11.8572648982708
ENSG00000093009	chr22	19479459	19520612	+	8318	CDC45	cell division cycle 45 [Source:HGNC Symbol;Acc:HGNC:1739]	protein_coding	14.1234001568828	15.6676327598347	15.0825787028956	24.199333224999	24.6348918783565	24.1001204136209
ENSG00000093010	chr22	19941607	19969975	+	1312	COMT	catechol-O-methyltransferase [Source:HGNC Symbol;Acc:HGNC:2228]	protein_coding	26.0510741395202	34.5283842112235	29.247893539924	15.0747518279471	15.4154678604657	18.941345520891
ENSG00000093144	chr6	127288710	127343609	-	55862	ECHDC1	ethylmalonyl-CoA decarboxylase 1 [Source:HGNC Symbol;Acc:HGNC:21489]	protein_coding	14.8038507661159	12.5838209103203	14.3430667992759	11.2402406908992	10.9213539750113	9.68594502487946
ENSG00000093167	chr3	37052656	37183689	-	9209	LRRFIP2	leucine rich repeat (in FLII) interacting protein 2 [Source:HGNC Symbol;Acc:HGNC:6703]	protein_coding	2.59318413300937	2.23759661558308	2.77323381520456	3.75228262955495	3.70483076722876	3.68606485333314
ENSG00000093183	chr3	42547969	42601080	-	9117	SEC22C	SEC22 homolog C, vesicle trafficking protein [Source:HGNC Symbol;Acc:HGNC:16828]	protein_coding	7.23115068775209	7.17340621415836	6.98352158382945	7.36434207789118	7.50730776058874	7.75557367965913
ENSG00000093217	chr3	38346760	38421348	+	9942	XYLB	xylulokinase homolog (H. influenzae) [Source:HGNC Symbol;Acc:HGNC:12839]	protein_coding	2.64756674242425	2.36872680955305	2.25608949172528	2.22078550088718	2.18858081838857	2.40496325226235
ENSG00000094631	chrX	48801377	48824982	+	10013	HDAC6	histone deacetylase 6 [Source:HGNC Symbol;Acc:HGNC:14064]	protein_coding	10.9103795403672	11.9091251620867	11.1142092855519	3.5934199434568	3.75334878560282	3.78465269698128
ENSG00000094804	chr17	40287633	40304657	+	990	CDC6	cell division cycle 6 [Source:HGNC Symbol;Acc:HGNC:1744]	protein_coding	14.0165654239364	13.6006427807294	13.1384368907257	32.8987961457923	34.1893473748175	32.7823985524706
ENSG00000094841	chrX	75274085	75304600	+	139596	UPRT	uracil phosphoribosyltransferase (FUR1) homolog (S. cerevisiae) [Source:HGNC Symbol;Acc:HGNC:28334]	protein_coding	3.00750266958799	2.85437020105259	3.30952989170182	1.98393962623636	1.88151042842319	1.94072446970529
ENSG00000094880	chr5	138187648	138213343	-	8697	CDC23	cell division cycle 23 [Source:HGNC Symbol;Acc:HGNC:1724]	protein_coding	28.185357930133	25.9605697993608	29.3497655891941	31.5439310069091	30.7807330002883	29.6308415396596
ENSG00000094914	chr12	53307456	53324864	-	8086	AAAS	achalasia, adrenocortical insufficiency, alacrimia [Source:HGNC Symbol;Acc:HGNC:13666]	protein_coding	12.1420966790987	13.46001753758	13.4569651747762	14.2154091553066	14.472049561623	14.1049486786834
ENSG00000094916	chr12	54230940	54280133	-	23468	CBX5	chromobox homolog 5 [Source:HGNC Symbol;Acc:HGNC:1555]	protein_coding	10.9081454322124	9.57956773852185	10.732036680566	9.46392227511489	9.10784726099269	8.8208913829297
ENSG00000094975	chr1	172532349	172611833	+	51430	SUCO	SUN domain containing ossification factor [Source:HGNC Symbol;Acc:HGNC:1240]	protein_coding	3.14690482905707	2.86150855709242	2.91250896718512	3.19813511237735	3.46283996110316	3.21215836705006
ENSG00000095002	chr2	47402969	47562311	+	4436	MSH2	mutS homolog 2 [Source:HGNC Symbol;Acc:HGNC:7325]	protein_coding	20.5785995003311	18.7115703884878	22.0117703361771	37.369964290981	37.4212765114118	34.6021519776982
ENSG00000095015	chr5	56815574	56896152	+	4214	MAP3K1	mitogen-activated protein kinase kinase kinase 1, E3 ubiquitin protein ligase [Source:HGNC Symbol;Acc:HGNC:6848]	protein_coding	1.58739266275788	1.29419939127182	1.39458987105333	1.87153407803332	2.09283142059082	2.05021143248895
ENSG00000095059	chr19	12675717	12681902	-	1725	DHPS	deoxyhypusine synthase [Source:HGNC Symbol;Acc:HGNC:2869]	protein_coding	15.8537333471004	18.3333793431872	17.0574907527048	14.9998324480082	15.8971327520165	17.174755179687
ENSG00000095066	chr19	12763003	12872740	-	29911	HOOK2	hook microtubule-tethering protein 2 [Source:HGNC Symbol;Acc:HGNC:19885]	protein_coding	3.10955737136068	3.60795316247468	3.10313248817092	1.06924568091276	1.22512755867556	1.19018869351849
ENSG00000095139	chr11	118572390	118603033	+	372	ARCN1	archain 1 [Source:HGNC Symbol;Acc:HGNC:649]	protein_coding	44.6147063198315	39.8623996759954	45.3011472167553	44.5206164230233	44.1257384599016	43.2733323213274
ENSG00000095209	chr9	105694544	105776612	+	55151	TMEM38B	transmembrane protein 38B [Source:HGNC Symbol;Acc:HGNC:25535]	protein_coding	5.831969652713	5.48100208867178	5.73544983037322	7.20836825699701	6.62086857855264	6.30474631503751
ENSG00000095261	chr9	120815496	120842984	-	5711	PSMD5	proteasome 26S subunit, non-ATPase 5 [Source:HGNC Symbol;Acc:HGNC:9563]	protein_coding	27.1106298744008	23.1582338593271	25.407191583893	31.7512730119118	30.6790593419154	30.7326303615704
ENSG00000095319	chr9	128947699	129007096	+	23511	NUP188	nucleoporin 188kDa [Source:HGNC Symbol;Acc:HGNC:17859]	protein_coding	39.8347053671379	42.7356479241403	41.5068676761716	51.327309113113	53.895216121058	56.7902557062138
ENSG00000095321	chr9	129094810	129111189	-	1384	CRAT	carnitine O-acetyltransferase [Source:HGNC Symbol;Acc:HGNC:2342]	protein_coding	35.280272686637	46.253976251591	40.9429651001521	34.7457205555027	34.8880325130149	40.87642409082
ENSG00000095380	chr9	98056739	98083075	+	54187	NANS	N-acetylneuraminic acid synthase [Source:HGNC Symbol;Acc:HGNC:19237]	protein_coding	11.4522870684743	12.607132647426	12.1736331564798	14.5465011874593	13.8535720971306	15.2927258022594
ENSG00000095383	chr9	98198999	98255721	-	55357	TBC1D2	TBC1 domain family, member 2 [Source:HGNC Symbol;Acc:HGNC:18026]	protein_coding	3.76094915769844	5.00501151825083	4.32903512143716	7.29742667917457	7.35738948722034	8.45554851396248
ENSG00000095397	chr9	114402080	114505450	-	25861	DFNB31	deafness, autosomal recessive 31 [Source:HGNC Symbol;Acc:HGNC:16361]	protein_coding	11.1594008372011	14.1838161135042	12.2441015588707	4.72851489769701	4.8593803558578	5.33794800452461
ENSG00000095485	chr10	100232298	100267680	-	55280	CWF19L1	CWF19-like 1, cell cycle control (S. pombe) [Source:HGNC Symbol;Acc:HGNC:25613]	protein_coding	15.8875151374104	14.9416426450855	14.9179952896353	14.2290319910117	15.535810461711	14.388532030074
ENSG00000095564	chr10	91923769	92030325	+	9044	BTAF1	BTAF1 RNA polymerase II, B-TFIID transcription factor-associated, 170kDa [Source:HGNC Symbol;Acc:HGNC:17307]	protein_coding	11.7518106307865	11.0718594805879	12.2147452522366	14.7440828197611	15.1490883582803	14.3942157467786
ENSG00000095574	chr10	122990806	123008817	-	64376	IKZF5	IKAROS family zinc finger 5 (Pegasus) [Source:HGNC Symbol;Acc:HGNC:14283]	protein_coding	5.3582081038153	4.97863731892483	5.44633926118391	3.1109881992057	3.33441766961229	3.09046064169318
ENSG00000095739	chr10	28677342	28682939	+	25805	BAMBI	BMP and activin membrane-bound inhibitor [Source:HGNC Symbol;Acc:HGNC:30251]	protein_coding	4.30533423699131	5.19243378640825	4.72647347997891	0.458226145306173	0.415648319733361	0.320841914028408
ENSG00000095787	chr10	28532493	28623112	+	51322	WAC	WW domain containing adaptor with coiled-coil [Source:HGNC Symbol;Acc:HGNC:17327]	protein_coding	9.33116634846894	8.67968239056418	8.66968398314849	13.6670189080859	13.5566844502825	13.6261466119988
ENSG00000095794	chr10	35126791	35212958	+	1390	CREM	cAMP responsive element modulator [Source:HGNC Symbol;Acc:HGNC:2352]	protein_coding	1.37730770966913	1.48050621084891	1.30004840852722	2.84400464055142	2.23839984290388	2.49523693868523
ENSG00000095906	chr16	1782901	1789191	+	10101	NUBP2	nucleotide binding protein 2 [Source:HGNC Symbol;Acc:HGNC:8042]	protein_coding	5.88540390452261	8.76625743302377	7.19824432741152	7.04235384751724	6.13595031491545	9.38650931384496
ENSG00000095951	chr6	12008762	12164999	+	3096	HIVEP1	human immunodeficiency virus type I enhancer binding protein 1 [Source:HGNC Symbol;Acc:HGNC:4920]	protein_coding	1.57521498665242	1.66347058095072	1.61209765536456	2.96633949945056	3.19526021841246	3.17826076016956
ENSG00000096060	chr6	35573585	35728583	-	2289	FKBP5	FK506 binding protein 5 [Source:HGNC Symbol;Acc:HGNC:3721]	protein_coding	15.619049916543	13.3000783449541	13.9589689303308	11.2072825298071	11.3693766996661	11.0963363134571
ENSG00000096063	chr6	35832966	35921342	-	6732	SRPK1	SRSF protein kinase 1 [Source:HGNC Symbol;Acc:HGNC:11305]	protein_coding	32.5650398120147	28.4721797683996	31.4216664147467	36.3751777705415	37.7468222637899	35.3992382204709
ENSG00000096070	chr6	36196744	36232790	+	27154	BRPF3	bromodomain and PHD finger containing, 3 [Source:HGNC Symbol;Acc:HGNC:14256]	protein_coding	8.59557897788654	9.35915666115343	8.97181437130615	9.58992127411042	10.8239722362991	11.2095265665779
ENSG00000096080	chr6	43671303	43687791	-	55168	MRPS18A	mitochondrial ribosomal protein S18A [Source:HGNC Symbol;Acc:HGNC:14515]	protein_coding	31.9092670806125	36.9733277742284	34.6213826177412	31.5379361664169	32.9198035294968	35.760380062643
ENSG00000096092	chr6	52671109	52686588	+	28978	TMEM14A	transmembrane protein 14A [Source:HGNC Symbol;Acc:HGNC:21076]	protein_coding	18.3902207640357	20.4023099699048	21.2799406441259	22.4466142187582	22.5041544689931	21.8191907300247
ENSG00000096093	chr6	52420308	52495785	+	114327	EFHC1	EF-hand domain (C-terminal) containing 1 [Source:HGNC Symbol;Acc:HGNC:16406]	protein_coding	2.46290260923678	1.96843652014127	2.06075821900568	2.49570282499185	2.60812157863465	2.41612507556663
ENSG00000096384	chr6	44246166	44253888	+	3326	HSP90AB1	heat shock protein 90kDa alpha (cytosolic), class B member 1 [Source:HGNC Symbol;Acc:HGNC:5258]	protein_coding	1562.83619043327	1419.65017976688	1482.3476723764	1553.87072090558	1483.68822897453	1452.16194109355
ENSG00000096401	chr6	44387525	44450426	+	988	CDC5L	cell division cycle 5-like [Source:HGNC Symbol;Acc:HGNC:1743]	protein_coding	14.69155086771	12.5459375498876	13.4575824280908	18.473699098926	18.7890192735104	17.3383509822918
ENSG00000096433	chr6	33620365	33696574	+	3710	ITPR3	inositol 1,4,5-trisphosphate receptor, type 3 [Source:HGNC Symbol;Acc:HGNC:6182]	protein_coding	14.9177942038248	17.3405426817537	15.7220753508619	21.7315788846098	23.5567338723764	26.5297579833845
ENSG00000096654	chr6	27450743	27473118	-	7738	ZNF184	zinc finger protein 184 [Source:HGNC Symbol;Acc:HGNC:12975]	protein_coding	2.65232401458216	2.68545919244721	2.69333747920065	4.02708107988443	5.1399884884954	3.93293403262882
ENSG00000096696	chr6	7541575	7586717	+	1832	DSP	desmoplakin [Source:HGNC Symbol;Acc:HGNC:3052]	protein_coding	2.36726969792035	2.24335181279058	2.09734494351011	3.05664401280338	2.96416920122352	2.95932400124449
ENSG00000096717	chr10	67884669	67918390	+	23411	SIRT1	sirtuin 1 [Source:HGNC Symbol;Acc:HGNC:14929]	protein_coding	10.1020291343686	8.1668430187232	9.4578382290024	7.93273837953476	8.55372506820531	8.13166111441282
ENSG00000096746	chr10	68331174	68343191	+	3189	HNRNPH3	heterogeneous nuclear ribonucleoprotein H3 (2H9) [Source:HGNC Symbol;Acc:HGNC:5043]	protein_coding	64.3266218886034	54.6138332325901	59.0859364092384	46.2633332719511	42.7358147561448	41.8465515660361
ENSG00000096872	chr9	26947039	27062930	+	80173	IFT74	intraflagellar transport 74 [Source:HGNC Symbol;Acc:HGNC:21424]	protein_coding	4.86983405899747	3.82555228796023	5.02669722389854	5.58035824740309	5.82384205655358	5.24711103608111
ENSG00000096968	chr9	4985033	5128183	+	3717	JAK2	Janus kinase 2 [Source:HGNC Symbol;Acc:HGNC:6192]	protein_coding	0.878338185403732	0.728115714154985	0.974272351390979	1.78648467666789	1.79980109772158	1.84320744741968
ENSG00000097007	chr9	130713946	130887675	+	25	ABL1	ABL proto-oncogene 1, non-receptor tyrosine kinase [Source:HGNC Symbol;Acc:HGNC:76]	protein_coding	23.0895032722588	25.6880999143823	22.8422248473896	18.7454949281895	18.8822725333877	21.5390440200658
ENSG00000097021	chr1	6264269	6394391	-	11332	ACOT7	acyl-CoA thioesterase 7 [Source:HGNC Symbol;Acc:HGNC:24157]	protein_coding	35.26364143066	44.4665502516704	40.6505285253194	45.6559781833323	44.8401233337017	51.0443614280677
ENSG00000097033	chr1	86704570	86748184	+	51100	SH3GLB1	SH3-domain GRB2-like endophilin B1 [Source:HGNC Symbol;Acc:HGNC:10833]	protein_coding	8.56791608309216	7.7218849474979	8.50274507995982	7.36726141299672	7.38614684761586	7.30368804147797
ENSG00000097046	chr1	91500893	91525764	+	8317	CDC7	cell division cycle 7 [Source:HGNC Symbol;Acc:HGNC:1745]	protein_coding	8.03873867439704	6.92100023288807	8.00108957078858	11.1715849537155	9.44974299272051	9.58520855668902
ENSG00000099194	chr10	100347124	100364834	+	6319	SCD	stearoyl-CoA desaturase (delta-9-desaturase) [Source:HGNC Symbol;Acc:HGNC:10571]	protein_coding	723.996845898366	661.301661568979	676.413446277461	281.209863688228	276.92709853528	292.514959750833
ENSG00000099203	chr19	10832438	10836318	-	11018	TMED1	transmembrane p24 trafficking protein 1 [Source:HGNC Symbol;Acc:HGNC:17291]	protein_coding	14.6800166624175	16.4121632621374	17.4888487399599	12.681440660014	13.2158149958564	15.0984430131016
ENSG00000099204	chr10	114431113	114685003	-	3983	ABLIM1	actin binding LIM protein 1 [Source:HGNC Symbol;Acc:HGNC:78]	protein_coding	9.52911923493226	8.69914752982446	9.66818615180199	2.59852252399357	2.55902881764038	2.7076704291584
ENSG00000099219	chr9	5765076	5833117	-	79956	ERMP1	endoplasmic reticulum metallopeptidase 1 [Source:HGNC Symbol;Acc:HGNC:23703]	protein_coding	16.9525390638296	15.9025920640791	16.7810968925147	31.4029041124551	31.0801674499072	30.6370606864419
ENSG00000099246	chr10	27504174	27542237	+	22931	RAB18	RAB18, member RAS oncogene family [Source:HGNC Symbol;Acc:HGNC:14244]	protein_coding	4.96216805821504	3.97313199775003	5.07413620193597	8.18682091733914	7.76853905570306	6.80949970066143
ENSG00000099256	chr10	24848607	24952604	-	56952	PRTFDC1	phosphoribosyl transferase domain containing 1 [Source:HGNC Symbol;Acc:HGNC:23333]	protein_coding	3.35171693593486	2.8890353790379	3.25692574831273	5.63673716620675	5.25995053831202	5.37014147387523
ENSG00000099282	chr10	69451473	69507669	+	23555	TSPAN15	tetraspanin 15 [Source:HGNC Symbol;Acc:HGNC:23298]	protein_coding	7.62806281574771	8.69839717465975	8.91132265521736	2.32805864429858	2.02792462221979	2.80585105465509
ENSG00000099284	chr10	70052796	70112280	+	55506	H2AFY2	H2A histone family, member Y2 [Source:HGNC Symbol;Acc:HGNC:14453]	protein_coding	11.6314622165999	11.8130141423253	11.1366280065486	7.34431376788561	8.56476398123616	8.1049852807439
ENSG00000099290	chr10	50067888	50133506	+	387680	FAM21A	family with sequence similarity 21, member A [Source:HGNC Symbol;Acc:HGNC:23416]	protein_coding	27.8964491148707	24.3457743926884	24.7560829307191	14.95483933546	14.5614343294262	14.2691627134146
ENSG00000099308	chr19	18097793	18151692	+	23031	MAST3	microtubule associated serine/threonine kinase 3 [Source:HGNC Symbol;Acc:HGNC:19036]	protein_coding	3.75745086106706	4.27399628910401	3.72501459394467	3.57888887094248	3.75251598186981	4.86597602217982
ENSG00000099326	chr19	58561931	58573575	-	7593	MZF1	myeloid zinc finger 1 [Source:HGNC Symbol;Acc:HGNC:13108]	protein_coding	6.51011396625813	8.38809788446694	7.22384507680493	6.62563353480788	6.36268977319715	7.20381444153577
ENSG00000099330	chr19	17226204	17229219	+	79629	OCEL1	occludin/ELL domain containing 1 [Source:HGNC Symbol;Acc:HGNC:26221]	protein_coding	4.2042188738106	4.71945044096538	4.12586119955517	3.24534486261683	2.63004512025233	3.02832148313263
ENSG00000099331	chr19	17075781	17214537	+	4650	MYO9B	myosin IXB [Source:HGNC Symbol;Acc:HGNC:7609]	protein_coding	15.2907198200562	18.3801809680148	16.2608202705026	15.8815801905442	16.675407192533	19.300698800111
ENSG00000099337	chr19	38319844	38332076	+	9424	KCNK6	potassium channel, two pore domain subfamily K, member 6 [Source:HGNC Symbol;Acc:HGNC:6281]	protein_coding	1.81068640712223	1.71396608330991	1.69665236921294	1.972541720565	2.21556643321027	2.38844935319187
ENSG00000099341	chr19	38374536	38383824	+	5714	PSMD8	proteasome 26S subunit, non-ATPase 8 [Source:HGNC Symbol;Acc:HGNC:9566]	protein_coding	75.7550826925794	88.0390461703654	83.0605224817688	94.6097811024845	100.558443711687	103.735785613977
ENSG00000099364	chr16	30923055	30948783	+	54620	FBXL19	F-box and leucine-rich repeat protein 19 [Source:HGNC Symbol;Acc:HGNC:25300]	protein_coding	8.29764773412755	12.0952706824977	8.41374811938063	7.30623840848989	6.73010541165352	8.79018132387877
ENSG00000099377	chr16	30985207	30989152	+	80270	HSD3B7	hydroxy-delta-5-steroid dehydrogenase, 3 beta- and steroid delta-isomerase 7 [Source:HGNC Symbol;Acc:HGNC:18324]	protein_coding	19.6193023045079	23.115591403765	21.9179551756938	16.877939505657	16.5154205770801	21.0585458281732
ENSG00000099381	chr16	30957294	30985116	+	9739	SETD1A	SET domain containing 1A [Source:HGNC Symbol;Acc:HGNC:29010]	protein_coding	13.4825430124493	16.2609772403211	15.0857992313306	11.125390559403	11.2125758742463	13.187471816762
ENSG00000099385	chr16	30833626	30894960	-	9274	BCL7C	B-cell CLL/lymphoma 7C [Source:HGNC Symbol;Acc:HGNC:1006]	protein_coding	16.3764398208793	17.8854275120164	17.3944101939118	17.6573300825785	17.1155762791733	18.9197514860418
ENSG00000099622	chr19	1259384	1274880	+	1153	CIRBP	cold inducible RNA binding protein [Source:HGNC Symbol;Acc:HGNC:1982]	protein_coding	25.3295103814854	25.9878484307923	24.9868996916777	21.0516138888877	20.708109642812	20.6628641717994
ENSG00000099624	chr19	1241746	1244826	+	513	ATP5D	ATP synthase, H+ transporting, mitochondrial F1 complex, delta subunit [Source:HGNC Symbol;Acc:HGNC:837]	protein_coding	17.2894933502778	28.5518933598887	18.450571327756	15.9106397432611	16.0639179244487	23.9099950118344
ENSG00000099783	chr19	8444767	8489114	+	4670	HNRNPM	heterogeneous nuclear ribonucleoprotein M [Source:HGNC Symbol;Acc:HGNC:5046]	protein_coding	81.9153419283845	87.1789963026772	75.6227428240901	90.641246847197	84.0386925033576	90.7206515312347
ENSG00000099785	chr19	8413270	8439017	+	51257	MARCH2	membrane-associated ring finger (C3HC4) 2, E3 ubiquitin protein ligase [Source:HGNC Symbol;Acc:HGNC:28038]	protein_coding	6.75332991128289	8.09694753042029	7.74819837336476	7.67863581271208	8.65775390214887	8.09228170526886
ENSG00000099795	chr19	14566078	14572062	-	4713	NDUFB7	NADH dehydrogenase (ubiquinone) 1 beta subcomplex, 7, 18kDa [Source:HGNC Symbol;Acc:HGNC:7702]	protein_coding	98.1951476027184	153.365306274675	127.347655848894	123.044917810833	111.062434019268	141.968015292118
ENSG00000099797	chr19	14517085	14565980	+	9524	TECR	trans-2,3-enoyl-CoA reductase [Source:HGNC Symbol;Acc:HGNC:4551]	protein_coding	22.5954453921867	26.9746679300347	24.8338474836444	46.0656399850148	46.298194596549	48.8150731371259
ENSG00000099800	chr19	2425624	2427894	-	26517	TIMM13	translocase of inner mitochondrial membrane 13 homolog (yeast) [Source:HGNC Symbol;Acc:HGNC:11816]	protein_coding	28.6353475072817	35.9166350045177	31.3527969893839	31.1705258052874	29.3517988201582	33.8085744015014
ENSG00000099804	chr19	531712	542092	+	997	CDC34	cell division cycle 34 [Source:HGNC Symbol;Acc:HGNC:1734]	protein_coding	29.6254428828823	41.3296339351603	32.4285762006546	29.9520932243326	26.6141315603046	35.6127916087207
ENSG00000099814	chr14	104865280	104896770	+	283638	CEP170B	centrosomal protein 170B [Source:HGNC Symbol;Acc:HGNC:20362]	protein_coding	8.90834529812621	14.1903987766728	10.5367135266292	8.72513453255197	7.68570606711646	11.0903716147361
ENSG00000099817	chr19	1086579	1095380	-	5434	POLR2E	polymerase (RNA) II (DNA directed) polypeptide E, 25kDa [Source:HGNC Symbol;Acc:HGNC:9192]	protein_coding	41.8336135571545	53.5110630910356	48.310211574652	50.6789729463566	46.8861017434377	53.0834100867606
ENSG00000099821	chr19	617224	633604	-	5442	POLRMT	polymerase (RNA) mitochondrial (DNA directed) [Source:HGNC Symbol;Acc:HGNC:9200]	protein_coding	12.995602602869	19.8952138185083	13.5757321076549	8.59273244310582	7.99236268331859	10.9115053907921
ENSG00000099822	chr19	589893	617159	+	610	HCN2	hyperpolarization activated cyclic nucleotide gated potassium channel 2 [Source:HGNC Symbol;Acc:HGNC:4846]	protein_coding	5.89718263592847	7.78768911780007	6.74628690931906	9.40801637116362	9.98172199116528	12.6184639392264
ENSG00000099840	chr19	2096429	2099593	+	113177	IZUMO4	IZUMO family member 4 [Source:HGNC Symbol;Acc:HGNC:26950]	protein_coding	2.27316695572865	2.7182609566411	1.99542643040079	0.510390036215877	0.804097460041267	0.886542963889328
ENSG00000099849	chr11	560404	564021	+	8045	RASSF7	Ras association (RalGDS/AF-6) domain family (N-terminal) member 7 [Source:HGNC Symbol;Acc:HGNC:1166]	protein_coding	5.31310727885971	8.16448398224763	6.44172595255191	3.80919965689894	3.27049598948092	4.92721510829341
ENSG00000099860	chr19	2476122	2478259	+	4616	GADD45B	growth arrest and DNA-damage-inducible, beta [Source:HGNC Symbol;Acc:HGNC:4096]	protein_coding	12.7487505906711	15.6357398511063	14.0815316593934	6.04583359751107	6.58222733735201	7.05191918803694
ENSG00000099864	chr19	708939	748329	+	5064	PALM	paralemmin [Source:HGNC Symbol;Acc:HGNC:8594]	protein_coding	7.59219643049405	11.4136023535764	8.65008309320378	8.81658082338244	8.31316251406486	11.1589968232431
ENSG00000099875	chr19	2037465	2051244	-	2872	MKNK2	MAP kinase interacting serine/threonine kinase 2 [Source:HGNC Symbol;Acc:HGNC:7111]	protein_coding	75.6493487262444	100.389528475059	83.5675842538512	31.0148147852064	30.2507874173384	38.1206405916956
ENSG00000099889	chr22	19969896	20016808	-	421	ARVCF	armadillo repeat gene deleted in velocardiofacial syndrome [Source:HGNC Symbol;Acc:HGNC:728]	protein_coding	0.859335364624897	1.54855210454845	0.951952859737849	2.1289167844776	2.02630453158901	2.79402449594211
ENSG00000099899	chr22	20111866	20117392	-	27037	TRMT2A	tRNA methyltransferase 2 homolog A [Source:HGNC Symbol;Acc:HGNC:24974]	protein_coding	10.6867503222544	14.2160908736309	12.8196835820424	8.61284336014342	8.0601118727911	10.3036967949522
ENSG00000099901	chr22	20115938	20127357	+	5902	RANBP1	RAN binding protein 1 [Source:HGNC Symbol;Acc:HGNC:9847]	protein_coding	38.0891522554395	36.7523853625103	36.1179495646738	59.6576525787885	57.8063073426052	55.2564467843439
ENSG00000099904	chr22	20129456	20148007	+	29801	ZDHHC8	zinc finger, DHHC-type containing 8 [Source:HGNC Symbol;Acc:HGNC:18474]	protein_coding	9.08160444701096	14.3668952617084	10.0265822990752	7.21576839879775	7.55396156822256	10.7583353604704
ENSG00000099910	chr22	20441519	20495883	-	84861	KLHL22	kelch-like family member 22 [Source:HGNC Symbol;Acc:HGNC:25888]	protein_coding	6.25660789809804	7.29871361879793	6.29020528404315	4.3362829755771	4.65247933100913	5.17504333910049
ENSG00000099917	chr22	20495913	20587632	+	51586	MED15	mediator complex subunit 15 [Source:HGNC Symbol;Acc:HGNC:14248]	protein_coding	7.21708341147354	8.93110178923118	7.7993754312143	7.00387643579268	6.28500173956927	8.64850502747986
ENSG00000099940	chr22	20858983	20891218	+	9342	SNAP29	synaptosomal-associated protein, 29kDa [Source:HGNC Symbol;Acc:HGNC:11133]	protein_coding	8.90769940746832	9.03498621540741	8.14410611143941	12.1923319112537	10.5167809834234	10.9307789099151
ENSG00000099942	chr22	20917426	20953749	+	1399	CRKL	v-crk avian sarcoma virus CT10 oncogene homolog-like [Source:HGNC Symbol;Acc:HGNC:2363]	protein_coding	23.6737714606955	24.6698948633087	23.1340703018286	35.4630361984523	34.6698477159807	35.9389940273872
ENSG00000099949	chr22	20979462	20999038	+	8216	LZTR1	leucine-zipper-like transcription regulator 1 [Source:HGNC Symbol;Acc:HGNC:6742]	protein_coding	11.9520658051565	14.940489869194	13.1439329846691	9.76297533116808	9.962189581234	11.7001143937326
ENSG00000099953	chr22	23768226	23784316	+	4320	MMP11	matrix metallopeptidase 11 [Source:HGNC Symbol;Acc:HGNC:7157]	protein_coding	2.72465633909595	2.72371374753705	3.07866659235128	2.5363139219659	2.79709713447508	3.15560667684664
ENSG00000099954	chr22	17359949	17558149	+	27443	CECR2	cat eye syndrome chromosome region, candidate 2 [Source:HGNC Symbol;Acc:HGNC:1840]	protein_coding	2.24077447059863	2.3526549574202	2.16973270398799	1.15917490631943	1.30329774673859	1.22086327356846
ENSG00000099956	chr22	23786963	23834516	+	6598	SMARCB1	SWI/SNF related, matrix associated, actin dependent regulator of chromatin, subfamily b, member 1 [Source:HGNC Symbol;Acc:HGNC:11103]	protein_coding	68.6986842221148	80.1342313645042	72.7136971153569	75.4227869461973	83.961242746266	86.9653582077711
ENSG00000099957	chr22	21009808	21028830	+	9127	P2RX6	purinergic receptor P2X, ligand gated ion channel, 6 [Source:HGNC Symbol;Acc:HGNC:8538]	protein_coding	3.47393815353376	3.99662982451401	3.45598056091591	1.12086183957556	1.2842686705637	1.70242925122304
ENSG00000099968	chr22	17628855	17730855	+	23786	BCL2L13	BCL2-like 13 (apoptosis facilitator) [Source:HGNC Symbol;Acc:HGNC:17164]	protein_coding	20.0554274262536	19.3616291480019	19.6234885475453	15.7236083228861	16.4510257562191	15.8240973975269
ENSG00000099974	chr22	23966901	23972532	+	100037417	DDTL	D-dopachrome tautomerase-like [Source:HGNC Symbol;Acc:HGNC:33446]	protein_coding	2.40064650526967	2.17752860769555	2.13131273072898	1.60136938547344	1.24506176292945	1.47857244523124
ENSG00000099977	chr22	23971365	23980469	-	1652	DDT	D-dopachrome tautomerase [Source:HGNC Symbol;Acc:HGNC:2732]	protein_coding	17.7628860170821	22.9689548163491	16.5033010669091	16.5330851149564	15.6513986498257	18.7977122773541
ENSG00000099991	chr22	24011192	24178628	+	23523	CABIN1	calcineurin binding protein 1 [Source:HGNC Symbol;Acc:HGNC:24187]	protein_coding	13.2718880108001	15.5232359382626	13.8860987062139	14.5700099841036	15.0333397095622	16.9236932743089
ENSG00000099992	chr22	30291990	30327046	-	83874	TBC1D10A	TBC1 domain family, member 10A [Source:HGNC Symbol;Acc:HGNC:23609]	protein_coding	1.25460737767603	1.81111252122286	1.51029553757604	1.61213784017285	1.63782070985611	1.71807726234937
ENSG00000099995	chr22	30331988	30356947	-	10291	SF3A1	splicing factor 3a, subunit 1, 120kDa [Source:HGNC Symbol;Acc:HGNC:10765]	protein_coding	27.0937754782363	29.2867595543966	26.5902346331233	30.4117716972448	29.9458418908372	31.7266977738744
ENSG00000099999	chr22	30368811	30421771	-	200312	RNF215	ring finger protein 215 [Source:HGNC Symbol;Acc:HGNC:33434]	protein_coding	1.29091398424808	1.5582080205581	1.36708817592436	1.44005305136735	1.55333569013226	1.55890997761168
ENSG00000100003	chr22	30396857	30425317	+	23541	SEC14L2	SEC14-like lipid binding 2 [Source:HGNC Symbol;Acc:HGNC:10699]	protein_coding	2.5437170334295	2.67675673221914	2.65269455073277	4.5388104509552	4.76189728073577	4.93329957901058
ENSG00000100014	chr22	24270817	24417740	+	23384	SPECC1L	sperm antigen with calponin homology and coiled-coil domains 1-like [Source:HGNC Symbol;Acc:HGNC:29022]	protein_coding	11.5651533389115	11.2650196024041	11.1757977959326	12.0577256775969	12.980249345186	12.2422830822473
ENSG00000100023	chr22	21652270	21700015	+	23759	PPIL2	peptidylprolyl isomerase (cyclophilin)-like 2 [Source:HGNC Symbol;Acc:HGNC:9261]	protein_coding	8.00501142545543	8.449772577738	8.42608600359877	7.25933230153621	7.14594213663394	7.75047890223183
ENSG00000100027	chr22	21697544	21735834	-	29799	YPEL1	yippee-like 1 [Source:HGNC Symbol;Acc:HGNC:12845]	protein_coding	1.64715061535756	1.96020037083483	1.55955325362233	1.72485408483522	1.75075730659507	1.72068750667983
ENSG00000100028	chr22	24555503	24609980	+	6634	SNRPD3	small nuclear ribonucleoprotein D3 polypeptide 18kDa [Source:HGNC Symbol;Acc:HGNC:11160]	protein_coding	53.0961331734021	47.3348759046878	51.8441552463345	60.0586743508845	57.765124235317	54.8200785464672
ENSG00000100029	chr22	30576625	30607083	-	23481	PES1	pescadillo ribosomal biogenesis factor 1 [Source:HGNC Symbol;Acc:HGNC:8848]	protein_coding	39.4085031821011	44.0616361635336	42.0139005853897	32.187780674345	34.4808899855947	34.7521711022467
ENSG00000100030	chr22	21754500	21867680	-	5594	MAPK1	mitogen-activated protein kinase 1 [Source:HGNC Symbol;Acc:HGNC:6871]	protein_coding	21.5753603276541	19.907717035078	20.9767858959763	20.4222424622503	20.6576813508813	19.728494573895
ENSG00000100031	chr22	24583750	24629005	+	2678	GGT1	gamma-glutamyltransferase 1 [Source:HGNC Symbol;Acc:HGNC:4250]	protein_coding	0.476605048938541	0.397438609530102	0.384582877844546	6.03537286687713	6.5760117042125	7.19991252360277
ENSG00000100034	chr22	21919420	21952837	-	9647	PPM1F	protein phosphatase, Mg2+/Mn2+ dependent, 1F [Source:HGNC Symbol;Acc:HGNC:19388]	protein_coding	11.3305355725959	14.2890705928165	11.7217897161458	9.56962335829635	10.1514286599486	11.2373265519152
ENSG00000100038	chr22	21957025	21982816	-	8940	TOP3B	topoisomerase (DNA) III beta [Source:HGNC Symbol;Acc:HGNC:11993]	protein_coding	7.390384419603	9.24732590407133	8.9782586081645	7.04806951994518	7.08138190048047	7.74822835236381
ENSG00000100056	chr22	19130279	19144684	-	8220	DGCR14	DiGeorge syndrome critical region gene 14 [Source:HGNC Symbol;Acc:HGNC:16817]	protein_coding	4.58364086698775	5.69329168032218	5.05439284878917	4.5840789020567	4.57053170633757	5.46077961687665
ENSG00000100065	chr22	37490362	37519542	-	29775	CARD10	caspase recruitment domain family, member 10 [Source:HGNC Symbol;Acc:HGNC:16422]	protein_coding	0.503616592073495	0.793649846400008	0.655429571850374	4.88662596662329	4.95289089246692	5.44625175437253
ENSG00000100068	chr22	25351418	25405377	-	91355	LRP5L	low density lipoprotein receptor-related protein 5-like [Source:HGNC Symbol;Acc:HGNC:25323]	protein_coding	1.55279353510129	1.58269485599324	1.2392829865992	1.06415962388683	1.31138257553682	1.25378398895843
ENSG00000100075	chr22	19175575	19178830	-	6576	SLC25A1	solute carrier family 25 (mitochondrial carrier; citrate transporter), member 1 [Source:HGNC Symbol;Acc:HGNC:10979]	protein_coding	63.7864838728756	84.2038578004228	65.9551916513021	34.7374478131565	34.5125249284909	39.1812880163967
ENSG00000100077	chr22	25564849	25729294	+	157	ADRBK2	adrenergic, beta, receptor kinase 2 [Source:HGNC Symbol;Acc:HGNC:290]	protein_coding	1.24242453918586	1.17100554109271	1.07451760708137	1.47085613122561	1.28961806441346	1.20935639657317
ENSG00000100083	chr22	37608475	37633564	+	26088	GGA1	golgi-associated, gamma adaptin ear containing, ARF binding protein 1 [Source:HGNC Symbol;Acc:HGNC:17842]	protein_coding	7.27314248128264	8.71497308347564	8.17784382800438	5.62640752150699	6.33782956398928	6.82099841178423
ENSG00000100084	chr22	19330698	19447450	-	7290	HIRA	histone cell cycle regulator [Source:HGNC Symbol;Acc:HGNC:4916]	protein_coding	25.2005742622995	27.1664657172824	26.8224092370422	25.0640296271439	25.4933106681283	27.1932739815946
ENSG00000100092	chr22	37634654	37666932	+	23616	SH3BP1	SH3-domain binding protein 1 [Source:HGNC Symbol;Acc:HGNC:10824]	protein_coding	5.23546066701328	5.80749921523743	5.38456866598633	7.79886965445146	7.99115538987085	7.93243932210334
ENSG00000100097	chr22	37675608	37679806	+	3956	LGALS1	lectin, galactoside-binding, soluble, 1 [Source:HGNC Symbol;Acc:HGNC:6561]	protein_coding	311.745210968715	386.83141390962	362.92071721315	499.086718076635	552.461648440438	579.413054387791
ENSG00000100099	chr22	26443423	26483837	-	89781	HPS4	Hermansky-Pudlak syndrome 4 [Source:HGNC Symbol;Acc:HGNC:15844]	protein_coding	3.79199064591747	3.62051084831027	3.72485191822813	3.23127327364194	3.20669134084306	3.26811204322797
ENSG00000100101	chr22	37686414	37726503	+	NA	RP1-37E16.12		protein_coding	2.82301261204893	3.38658305612094	3.20146262204566	3.49038362057063	3.70578116745531	3.5751890770792
ENSG00000100104	chr22	26483877	26494658	+	402055	SRRD	SRR1 domain containing [Source:HGNC Symbol;Acc:HGNC:33910]	protein_coding	6.72032238966228	6.20686524600637	7.02512624942844	5.34265242405084	4.99300703444556	5.24950560239211
ENSG00000100105	chr22	31325804	31346232	-	23598	PATZ1	POZ (BTB) and AT hook containing zinc finger 1 [Source:HGNC Symbol;Acc:HGNC:13071]	protein_coding	5.06050112996502	5.41235697489626	5.08172962766408	4.44345173621307	4.66824781336335	4.68475407439408
ENSG00000100106	chr22	37697004	37776556	+	11078	TRIOBP	TRIO and F-actin binding protein [Source:HGNC Symbol;Acc:HGNC:17009]	protein_coding	2.28713866271129	3.06758552507466	2.64265139165035	2.93760548241543	2.721768776313	3.08462313456075
ENSG00000100109	chr22	26491225	26512505	-	24144	TFIP11	tuftelin interacting protein 11 [Source:HGNC Symbol;Acc:HGNC:17165]	protein_coding	7.92582150818615	7.37755222638645	6.9661697835223	6.56695274246302	6.88177981649389	7.20702068399207
ENSG00000100116	chr22	37807905	37817176	+	23464	GCAT	glycine C-acetyltransferase [Source:HGNC Symbol;Acc:HGNC:4188]	protein_coding	9.63408269852313	13.4264667354141	12.1571327022057	14.350907784325	14.4117549756338	16.2589384779168
ENSG00000100124	chr22	37830855	37849327	-	129138	ANKRD54	ankyrin repeat domain 54 [Source:HGNC Symbol;Acc:HGNC:25185]	protein_coding	5.78626965778726	6.53383373021324	6.40826444900108	7.52824897173365	7.80702927297801	7.56034260174987
ENSG00000100129	chr22	37848868	37889407	+	51386	EIF3L	eukaryotic translation initiation factor 3, subunit L [Source:HGNC Symbol;Acc:HGNC:18138]	protein_coding	84.9908629702375	79.5301436164164	83.1240403040741	80.2279945844184	79.6795140230519	78.4197086247527
ENSG00000100138	chr22	41673930	41690504	-	4809	SNU13	SNU13 homolog, small nuclear ribonucleoprotein (U4/U6.U5) [Source:HGNC Symbol;Acc:HGNC:7819]	protein_coding	61.3098689047003	61.4883277272223	62.9682573807964	57.2849869296365	57.887062921478	55.548583929799
ENSG00000100139	chr22	37905657	37942822	+	85377	MICALL1	MICAL-like 1 [Source:HGNC Symbol;Acc:HGNC:29804]	protein_coding	4.83454437441403	7.06887139379019	5.24167939096425	6.87837194476803	6.97234367637385	7.90428031765564
ENSG00000100142	chr22	37952607	38041915	+	5435	POLR2F	polymerase (RNA) II (DNA directed) polypeptide F [Source:HGNC Symbol;Acc:HGNC:9193]	protein_coding	6.41222729506977	6.27893691519954	6.91388182109475	9.02004170690154	8.74843441484378	8.16666142032606
ENSG00000100147	chr22	41800679	41826299	+	79879	CCDC134	coiled-coil domain containing 134 [Source:HGNC Symbol;Acc:HGNC:26185]	protein_coding	6.79179426962394	7.19025334970787	7.31544925053785	7.55394477110281	8.29078011054718	7.91443738793857
ENSG00000100150	chr22	31753951	31907034	+	9681	DEPDC5	DEP domain containing 5 [Source:HGNC Symbol;Acc:HGNC:18423]	protein_coding	1.89960585577995	2.26088945733246	1.57119396004542	1.64487627625366	1.63674004099365	1.61657975618804
ENSG00000100151	chr22	38056311	38075701	+	9463	PICK1	protein interacting with PRKCA 1 [Source:HGNC Symbol;Acc:HGNC:9394]	protein_coding	2.96004760549842	3.21311852217891	2.97302870928423	1.49015975129113	2.07304155286008	1.9859754806572
ENSG00000100154	chr22	27978014	28679865	-	23331	TTC28	tetratricopeptide repeat domain 28 [Source:HGNC Symbol;Acc:HGNC:29179]	protein_coding	3.34586505602862	3.34048444246323	3.07376217264492	4.40433763077086	5.02813105283938	5.37451437164867
ENSG00000100162	chr22	41938721	41947164	-	79019	CENPM	centromere protein M [Source:HGNC Symbol;Acc:HGNC:18352]	protein_coding	9.21743508020392	12.0438245331364	10.8144299499362	8.97385920176124	8.82603651878306	9.79668589010253
ENSG00000100167	chr22	41976272	41998221	+	55964	SEPT3	septin 3 [Source:HGNC Symbol;Acc:HGNC:10750]	protein_coding	0.643699904658389	0.570715904708084	0.66093332381595	2.86559506237291	2.9475626443679	2.54663465794872
ENSG00000100196	chr22	38468062	38483447	+	11015	KDELR3	KDEL (Lys-Asp-Glu-Leu) endoplasmic reticulum protein retention receptor 3 [Source:HGNC Symbol;Acc:HGNC:6306]	protein_coding	3.1971429686532	2.98980821940869	2.31669574207766	12.8258978774311	12.8062913259977	11.8423765053513
ENSG00000100201	chr22	38483440	38507660	-	10521	DDX17	DEAD (Asp-Glu-Ala-Asp) box helicase 17 [Source:HGNC Symbol;Acc:HGNC:2740]	protein_coding	44.569085854878	39.6970120341916	41.6992790354175	44.5311020824805	43.7943861508614	42.5052780115463
ENSG00000100207	chr22	42160013	42343616	-	6942	TCF20	transcription factor 20 (AR1) [Source:HGNC Symbol;Acc:HGNC:11631]	protein_coding	10.3191541949489	9.95437527935017	9.40292591688046	10.7700547189035	10.7708364729031	10.1917040751107
ENSG00000100209	chr22	28742031	28757515	+	150274	HSCB	HscB mitochondrial iron-sulfur cluster co-chaperone [Source:HGNC Symbol;Acc:HGNC:28913]	protein_coding	6.25383956618861	5.99029594834104	6.63627244822511	7.14902635493995	6.57872921930915	7.10943546297149
ENSG00000100211	chr22	38656636	38673854	+	25776	CBY1	chibby homolog 1 (Drosophila) [Source:HGNC Symbol;Acc:HGNC:1307]	protein_coding	17.0821725124635	16.6253611441573	14.5250466811134	9.4834077108212	11.0815576279382	10.4831132710526
ENSG00000100216	chr22	38681948	38685421	+	56993	TOMM22	translocase of outer mitochondrial membrane 22 homolog (yeast) [Source:HGNC Symbol;Acc:HGNC:18002]	protein_coding	41.0413775359441	40.3373556443919	37.7874784990432	47.657590595579	41.1257098925301	41.0534142390983
ENSG00000100219	chr22	28794555	28800597	-	7494	XBP1	X-box binding protein 1 [Source:HGNC Symbol;Acc:HGNC:12801]	protein_coding	13.986655061788	12.8036134354169	13.0691345520442	23.0949926217258	21.2985157810168	20.2185504185088
ENSG00000100220	chr22	32387582	32412255	-	51493	RTCB	RNA 2',3'-cyclic phosphate and 5'-OH ligase [Source:HGNC Symbol;Acc:HGNC:26935]	protein_coding	45.2491773888272	43.4383682988593	43.7220691170527	46.1417474129753	47.9600071722729	45.5251603249943
ENSG00000100221	chr22	38685543	38701556	-	9929	JOSD1	Josephin domain containing 1 [Source:HGNC Symbol;Acc:HGNC:28953]	protein_coding	14.9741322712419	13.6280701978225	15.4683283646019	11.333306656667	12.146373213541	11.7097657046438
ENSG00000100225	chr22	32474676	32498829	+	25793	FBXO7	F-box protein 7 [Source:HGNC Symbol;Acc:HGNC:13586]	protein_coding	9.85447821415117	9.66374834850186	9.90949471610042	9.33876771212775	9.52310866414484	9.06814241557537
ENSG00000100226	chr22	38705723	38738299	+	9567	GTPBP1	GTP binding protein 1 [Source:HGNC Symbol;Acc:HGNC:4669]	protein_coding	9.59101822184613	10.0903993355856	10.1458690653047	8.56375675466394	8.07738573325526	9.4973292709531
ENSG00000100227	chr22	42583721	42614962	-	84271	POLDIP3	polymerase (DNA-directed), delta interacting protein 3 [Source:HGNC Symbol;Acc:HGNC:23782]	protein_coding	31.8319302441178	34.0158945419369	34.523668865539	31.3051374356124	32.5365069506935	32.4039784941382
ENSG00000100228	chr22	23145326	23164350	+	9609	RAB36	RAB36, member RAS oncogene family [Source:HGNC Symbol;Acc:HGNC:9775]	protein_coding	3.91689903026973	5.18800034728537	4.6101897909943	5.98726090433455	5.26306768246127	5.60391377183196
ENSG00000100239	chr22	50343304	50445090	+	9701	PPP6R2	protein phosphatase 6, regulatory subunit 2 [Source:HGNC Symbol;Acc:HGNC:19253]	protein_coding	15.78695376566	19.4976131362084	16.6433563944866	10.9781975640962	11.1388318462157	13.153738713549
ENSG00000100241	chr22	50445000	50475024	-	6305	SBF1	SET binding factor 1 [Source:HGNC Symbol;Acc:HGNC:10542]	protein_coding	9.38754595624301	14.1464509391206	11.4476184321016	10.4610379614068	10.729139051605	13.8162188149642
ENSG00000100242	chr22	38734725	38794143	-	25777	SUN2	Sad1 and UNC84 domain containing 2 [Source:HGNC Symbol;Acc:HGNC:14210]	protein_coding	9.77671929471672	13.6116111758445	11.4721169944851	11.0337307512213	11.5222821043032	14.0552392561565
ENSG00000100243	chr22	42617840	42649568	-	1727	CYB5R3	cytochrome b5 reductase 3 [Source:HGNC Symbol;Acc:HGNC:2873]	protein_coding	15.7839570460534	21.054755396334	17.3952898895658	15.6556964757414	16.077206833418	18.147415972378
ENSG00000100246	chr22	38778508	38794198	-	10126	DNAL4	dynein, axonemal, light chain 4 [Source:HGNC Symbol;Acc:HGNC:2955]	protein_coding	4.68549955292081	4.06553082692914	3.96848926890145	2.92979183487412	3.56226004393703	3.43129204188077
ENSG00000100258	chr22	50502949	50507691	-	91289	LMF2	lipase maturation factor 2 [Source:HGNC Symbol;Acc:HGNC:25096]	protein_coding	13.2321009543382	21.6647697265322	15.2105771908695	16.6157884544809	15.0174068856698	21.9351233129167
ENSG00000100263	chr22	29259852	29268209	-	25807	RHBDD3	rhomboid domain containing 3 [Source:HGNC Symbol;Acc:HGNC:1308]	protein_coding	5.7093661417494	8.46908423162408	6.45761845868772	4.5901961049285	4.1988711096593	5.60866581497305
ENSG00000100266	chr22	42835412	43015145	-	11252	PACSIN2	protein kinase C and casein kinase substrate in neurons 2 [Source:HGNC Symbol;Acc:HGNC:8571]	protein_coding	15.749162730993	17.3313826705944	16.2691609139144	15.4115279851464	16.1068695766531	16.2024462056647
ENSG00000100271	chr22	43039644	43089428	-	25809	TTLL1	tubulin tyrosine ligase-like family member 1 [Source:HGNC Symbol;Acc:HGNC:1312]	protein_coding	5.32625787319394	6.01489735341971	4.63956125253948	4.24376621021692	4.71773538363783	4.3101781658156
ENSG00000100280	chr22	29327680	29423179	-	162	AP1B1	adaptor-related protein complex 1, beta 1 subunit [Source:HGNC Symbol;Acc:HGNC:554]	protein_coding	18.4100471318479	23.5185000075889	20.1399811491259	21.5160747046076	23.2960241293374	25.5596579343471
ENSG00000100281	chr22	35257452	35295807	+	10042	HMGXB4	HMG box domain containing 4 [Source:HGNC Symbol;Acc:HGNC:5003]	protein_coding	6.30474368821751	5.91273099852953	5.54139028721449	7.81846589301009	7.40865429506962	6.36138807964218
ENSG00000100284	chr22	35299275	35347994	+	10043	TOM1	target of myb1 membrane trafficking protein [Source:HGNC Symbol;Acc:HGNC:11982]	protein_coding	3.86395367739243	4.6206538542579	4.0462892068351	2.58867983366007	2.76776195221851	3.0252370425455
ENSG00000100288	chr22	50578949	50601455	-	1120	CHKB	choline kinase beta [Source:HGNC Symbol;Acc:HGNC:1938]	protein_coding	4.75391875962705	5.55048235605441	4.80766129792134	3.87758373378932	3.28428720927451	3.83757091079196
ENSG00000100292	chr22	35380361	35394214	+	3162	HMOX1	heme oxygenase 1 [Source:HGNC Symbol;Acc:HGNC:5013]	protein_coding	7.47789257224562	9.03714253669987	8.85077143725433	6.7392858405416	7.70374302531693	7.7175487428455
ENSG00000100294	chr22	43132206	43143394	-	27349	MCAT	malonyl CoA:ACP acyltransferase (mitochondrial) [Source:HGNC Symbol;Acc:HGNC:29622]	protein_coding	7.11574124085936	7.87154793816404	7.11624933322972	8.18277421217782	7.63139549216872	8.68127279440183
ENSG00000100296	chr22	29505879	29555216	-	8563	THOC5	THO complex 5 [Source:HGNC Symbol;Acc:HGNC:19074]	protein_coding	12.503694974621	12.0318991919009	11.7483367741284	11.0623842660793	11.1807015448859	10.8449291194208
ENSG00000100297	chr22	35400063	35425430	+	4174	MCM5	minichromosome maintenance complex component 5 [Source:HGNC Symbol;Acc:HGNC:6948]	protein_coding	18.6487880118876	23.4403893455756	20.5700713014497	21.7712163036157	23.1653447191688	25.4262625916168
ENSG00000100299	chr22	50622754	50628173	-	410	ARSA	arylsulfatase A [Source:HGNC Symbol;Acc:HGNC:713]	protein_coding	2.36820971062416	3.44230733174246	2.36649546834925	2.8070332933618	2.64157683663098	4.12936236963711
ENSG00000100300	chr22	43151514	43163242	+	706	TSPO	translocator protein (18kDa) [Source:HGNC Symbol;Acc:HGNC:1158]	protein_coding	49.6193085269248	79.1293442732346	56.6594893581829	39.9772955612742	33.2606461400262	51.9680106961533
ENSG00000100304	chr22	43166622	43187133	-	23170	TTLL12	tubulin tyrosine ligase-like family member 12 [Source:HGNC Symbol;Acc:HGNC:28974]	protein_coding	31.1748793937833	43.3842210110739	35.1765165714417	33.4174618638553	34.1493115373708	41.3064180679923
ENSG00000100307	chr22	39120167	39152674	-	23492	CBX7	chromobox homolog 7 [Source:HGNC Symbol;Acc:HGNC:1557]	protein_coding	3.94226289283748	4.70240611214397	4.27947432782402	3.9116025780908	3.68416075904604	4.14871257174705
ENSG00000100311	chr22	39223359	39244751	-	5155	PDGFB	platelet-derived growth factor beta polypeptide [Source:HGNC Symbol;Acc:HGNC:8800]	protein_coding	0.882969372010802	0.511153067024672	0.703552995042791	1.93322803249315	1.83050684747012	2.01957231393474
ENSG00000100316	chr22	39312882	39320389	-	6122	RPL3	ribosomal protein L3 [Source:HGNC Symbol;Acc:HGNC:10332]	protein_coding	594.123447723152	616.362743100693	611.254451955436	444.44067972633	481.893850170932	478.007267296631
ENSG00000100319	chr22	29730956	29767011	-	55954	ZMAT5	zinc finger, matrin-type 5 [Source:HGNC Symbol;Acc:HGNC:28046]	protein_coding	4.35322176147256	4.30547955512661	4.35497838196081	3.80269058567671	4.01808871403292	3.97984341732614
ENSG00000100320	chr22	35738736	36028425	-	23543	RBFOX2	RNA binding protein, fox-1 homolog (C. elegans) 2 [Source:HGNC Symbol;Acc:HGNC:9906]	protein_coding	12.3690144252033	11.5132214707389	11.5148329648536	14.7432661792411	14.8771060174324	14.7992898451031
ENSG00000100321	chr22	39349925	39385588	+	9145	SYNGR1	synaptogyrin 1 [Source:HGNC Symbol;Acc:HGNC:11498]	protein_coding	2.98973748325011	3.77103936899411	3.19673919755356	2.86845995626555	3.00686275140165	3.16227475454722
ENSG00000100324	chr22	39399741	39437060	+	10454	TAB1	TGF-beta activated kinase 1/MAP3K7 binding protein 1 [Source:HGNC Symbol;Acc:HGNC:18157]	protein_coding	8.62364300008793	10.4381798742301	9.85741533175686	6.77610188021088	8.11126914946353	7.83081797259911
ENSG00000100325	chr22	29788608	29838304	-	84164	ASCC2	activating signal cointegrator 1 complex subunit 2 [Source:HGNC Symbol;Acc:HGNC:24103]	protein_coding	11.9366160495857	13.1531259124017	11.6821089292918	12.1941915726941	11.6926900318803	12.4532395648493
ENSG00000100330	chr22	29883155	30030866	+	8897	MTMR3	myotubularin related protein 3 [Source:HGNC Symbol;Acc:HGNC:7451]	protein_coding	7.50372217445916	6.96702771641334	6.76308087459785	4.96610734809694	4.79481485529367	5.20176657060943
ENSG00000100335	chr22	39499432	39518132	+	54471	MIEF1	mitochondrial elongation factor 1 [Source:HGNC Symbol;Acc:HGNC:25979]	protein_coding	7.23269903461892	7.5631221157268	7.57296600740739	10.0650150462271	10.2583261998833	9.99328072025267
ENSG00000100344	chr22	43923739	43964488	+	80339	PNPLA3	patatin-like phospholipase domain containing 3 [Source:HGNC Symbol;Acc:HGNC:18590]	protein_coding	4.96397785386933	5.51857460822891	4.74850381289122	2.9839115149922	3.50842703649869	3.74606759522773
ENSG00000100345	chr22	36281281	36388018	-	4627	MYH9	myosin, heavy chain 9, non-muscle [Source:HGNC Symbol;Acc:HGNC:7579]	protein_coding	70.8512488205229	85.1714622263928	76.7128825741767	80.7570175089548	83.8400662880794	93.6362031230121
ENSG00000100347	chr22	43955421	44010531	+	25813	SAMM50	SAMM50 sorting and assembly machinery component [Source:HGNC Symbol;Acc:HGNC:24276]	protein_coding	9.13493690649708	9.35248818995477	10.2068623452839	12.0914396541792	13.2158929859717	11.5994697639554
ENSG00000100348	chr22	36467036	36482030	-	25828	TXN2	thioredoxin 2 [Source:HGNC Symbol;Acc:HGNC:17772]	protein_coding	32.840313135857	33.8902864131275	34.5063801156661	37.6351298203114	42.7690702682083	38.9461391485294
ENSG00000100350	chr22	36487190	36507101	-	80020	FOXRED2	FAD-dependent oxidoreductase domain containing 2 [Source:HGNC Symbol;Acc:HGNC:26264]	protein_coding	13.0071933038502	13.9415973017959	12.6417202176111	8.54663732357497	9.53069205719117	9.64631321079925
ENSG00000100353	chr22	36510850	36529436	-	8664	EIF3D	eukaryotic translation initiation factor 3, subunit D [Source:HGNC Symbol;Acc:HGNC:3278]	protein_coding	97.7742197442157	94.6134524031556	97.7952453746947	84.5836676848717	89.265639344895	86.8154074036093
ENSG00000100354	chr22	40044817	40335808	+	23112	TNRC6B	trinucleotide repeat containing 6B [Source:HGNC Symbol;Acc:HGNC:29190]	protein_coding	2.38736764819522	2.16830948134367	2.22585541939466	2.47183827652641	2.56930262773894	2.58162386589355
ENSG00000100359	chr22	40370591	40410289	+	27352	SGSM3	small G protein signaling modulator 3 [Source:HGNC Symbol;Acc:HGNC:25228]	protein_coding	12.8569946994598	15.0016221640282	13.9175630906492	7.93901842047383	8.46876916105784	9.86551891286682
ENSG00000100360	chr22	36758202	36776256	-	11020	IFT27	intraflagellar transport 27 [Source:HGNC Symbol;Acc:HGNC:18626]	protein_coding	2.68169447107402	2.60705544410523	2.48890912741683	2.96308076694723	2.800020528585	2.56705579359975
ENSG00000100364	chr22	45190338	45240769	-	23313	KIAA0930	KIAA0930 [Source:HGNC Symbol;Acc:HGNC:1314]	protein_coding	4.45957658270766	5.3140126676663	4.5719420487369	4.81285658072402	4.59277626500946	4.95343536737621
ENSG00000100372	chr22	40769630	40819399	-	10478	SLC25A17	solute carrier family 25 (mitochondrial carrier; peroxisomal membrane protein, 34kDa), member 17 [Source:HGNC Symbol;Acc:HGNC:10987]	protein_coding	10.5089778367944	10.0403541253018	10.4070658028205	22.556285798147	21.2943164162778	20.9455317622948
ENSG00000100376	chr22	45308968	45341955	+	55007	FAM118A	family with sequence similarity 118, member A [Source:HGNC Symbol;Acc:HGNC:1313]	protein_coding	4.36444746473923	4.73165667353876	4.44261160477451	4.52816642783488	4.38430233650209	4.32358128434413
ENSG00000100379	chr22	37051736	37063390	+	79734	KCTD17	potassium channel tetramerization domain containing 17 [Source:HGNC Symbol;Acc:HGNC:25705]	protein_coding	4.36542211005585	5.1752871996046	4.11567559064695	2.93601200968507	2.96170825053215	3.2183230902505
ENSG00000100380	chr22	40824535	40857022	-	6767	ST13	suppression of tumorigenicity 13 (colon carcinoma) (Hsp70 interacting protein) [Source:HGNC Symbol;Acc:HGNC:11343]	protein_coding	84.2798287515206	73.9273800273496	77.9292191286887	106.134587391676	103.611298951596	97.0605975868955
ENSG00000100387	chr22	40951347	40973309	+	9978	RBX1	ring-box 1, E3 ubiquitin protein ligase [Source:HGNC Symbol;Acc:HGNC:9928]	protein_coding	16.723914760971	16.0618389492975	16.6401104108196	20.1348091109784	19.6134103937474	19.0981875681619
ENSG00000100393	chr22	41091786	41180079	+	2033	EP300	E1A binding protein p300 [Source:HGNC Symbol;Acc:HGNC:3373]	protein_coding	11.647932638198	11.250973365745	11.1394242627356	11.3938522984399	10.9545675015019	11.3153450053238
ENSG00000100395	chr22	41205205	41231271	+	83746	L3MBTL2	l(3)mbt-like 2 (Drosophila) [Source:HGNC Symbol;Acc:HGNC:18594]	protein_coding	9.12565102783025	10.3723182297533	8.51348686201432	9.69768760100304	10.7348217724594	11.3228200017882
ENSG00000100401	chr22	41245611	41286251	-	5905	RANGAP1	Ran GTPase activating protein 1 [Source:HGNC Symbol;Acc:HGNC:9854]	protein_coding	35.8055062897864	46.5314216761812	42.0339821294887	40.4182731445752	44.2418309869666	48.6523046626384
ENSG00000100403	chr22	41301522	41360147	+	23264	ZC3H7B	zinc finger CCCH-type containing 7B [Source:HGNC Symbol;Acc:HGNC:30869]	protein_coding	10.0802487682466	11.8269285376643	10.553523687133	8.76476685232761	8.85456982142657	9.50655353360982
ENSG00000100410	chr22	41459717	41468725	-	84844	PHF5A	PHD finger protein 5A [Source:HGNC Symbol;Acc:HGNC:18000]	protein_coding	23.8862180005544	26.50606877989	27.3295556534468	33.2798509502266	35.578575064866	34.5433732313371
ENSG00000100412	chr22	41469125	41528989	+	50	ACO2	aconitase 2, mitochondrial [Source:HGNC Symbol;Acc:HGNC:118]	protein_coding	35.4116186599821	36.3673271009622	37.1055579015515	46.3563234452196	47.6025841060627	48.4748384535769
ENSG00000100413	chr22	41525804	41544606	-	171568	POLR3H	polymerase (RNA) III (DNA directed) polypeptide H (22.9kD) [Source:HGNC Symbol;Acc:HGNC:30349]	protein_coding	5.51362061192151	6.77031909786129	6.52754349108127	7.50414225221857	8.75936219318743	8.86008302897922
ENSG00000100416	chr22	46330875	46357340	+	55687	TRMU	tRNA 5-methylaminomethyl-2-thiouridylate methyltransferase [Source:HGNC Symbol;Acc:HGNC:25481]	protein_coding	6.44605227527872	7.70786298381547	7.10662877435286	8.04624721277515	7.9824033015165	8.86938599383372
ENSG00000100417	chr22	41576894	41589890	-	5372	PMM1	phosphomannomutase 1 [Source:HGNC Symbol;Acc:HGNC:9114]	protein_coding	6.63636615597631	7.74434390935221	7.57869230575512	6.37858419775779	7.0822413537417	7.13592316856179
ENSG00000100418	chr22	41598028	41621096	-	27351	DESI1	desumoylating isopeptidase 1 [Source:HGNC Symbol;Acc:HGNC:24577]	protein_coding	17.903453824497	18.1835067368379	18.0117711015647	14.440838188514	14.8240215572736	13.863958540094
ENSG00000100422	chr22	46684411	46738261	-	64781	CERK	ceramide kinase [Source:HGNC Symbol;Acc:HGNC:19256]	protein_coding	6.58534463011998	6.3588421472195	7.18048637350538	17.1170253293142	16.1870171658212	16.2377975736467
ENSG00000100425	chr22	49773283	49827512	-	23774	BRD1	bromodomain containing 1 [Source:HGNC Symbol;Acc:HGNC:1102]	protein_coding	6.04527739520203	6.91021909119374	6.09122152136637	6.20578820408197	5.96209838932618	7.62441046229082
ENSG00000100426	chr22	49853842	49890078	+	9889	ZBED4	zinc finger, BED-type containing 4 [Source:HGNC Symbol;Acc:HGNC:20721]	protein_coding	5.54975215928382	6.12027048863192	6.12496768285882	7.43501226048553	7.835954828757	8.30176707071679
ENSG00000100429	chr22	50245183	50251405	-	83933	HDAC10	histone deacetylase 10 [Source:HGNC Symbol;Acc:HGNC:18128]	protein_coding	6.82938165863378	10.516312742391	8.51557278167467	3.41645579613443	3.34341748375342	4.38330580991346
ENSG00000100439	chr14	22598237	22613215	+	63874	ABHD4	abhydrolase domain containing 4 [Source:HGNC Symbol;Acc:HGNC:20154]	protein_coding	5.36184623285717	5.69438889792949	5.69232186107693	3.59772127143045	3.75619661169824	3.33959381963132
ENSG00000100441	chr14	24429286	24441834	+	23351	KHNYN	KH and NYN domain containing [Source:HGNC Symbol;Acc:HGNC:20166]	protein_coding	8.38881923160108	8.94796526672959	8.20211610577372	9.76454692314797	9.5179957926095	9.54087379580273
ENSG00000100442	chr14	45115600	45135319	-	2287	FKBP3	FK506 binding protein 3, 25kDa [Source:HGNC Symbol;Acc:HGNC:3719]	protein_coding	42.3271104415954	33.216456502447	40.2667383774177	52.9475670953999	50.1516283862669	48.2479857613065
ENSG00000100445	chr14	24439766	24442905	-	56948	SDR39U1	short chain dehydrogenase/reductase family 39U, member 1 [Source:HGNC Symbol;Acc:HGNC:20275]	protein_coding	6.90268965201922	8.40911030725805	7.2102389262146	6.56609852634658	7.20365318917107	7.42667759306675
ENSG00000100461	chr14	22893206	22919184	-	55147	RBM23	RNA binding motif protein 23 [Source:HGNC Symbol;Acc:HGNC:20155]	protein_coding	3.85389036485354	3.50753062045057	3.80351348297253	4.3535171872375	4.29608416892615	4.12175003747122
ENSG00000100462	chr14	22920511	22929585	-	10419	PRMT5	protein arginine methyltransferase 5 [Source:HGNC Symbol;Acc:HGNC:10894]	protein_coding	49.5591370495109	48.5032257420461	49.049217441383	44.8123356110514	46.0514840407435	46.567515486178
ENSG00000100479	chr14	49643555	49688422	-	5427	POLE2	polymerase (DNA directed), epsilon 2, accessory subunit [Source:HGNC Symbol;Acc:HGNC:9178]	protein_coding	4.3638714687044	4.1383746087918	5.11403003037771	5.94628449734901	7.10929268720534	6.35842442278567
ENSG00000100483	chr14	50108632	50116600	-	79609	VCPKMT	valosin containing protein lysine (K) methyltransferase [Source:HGNC Symbol;Acc:HGNC:20352]	protein_coding	3.52578400332595	2.83247754357525	3.06167851999011	4.20153716465719	3.4486728047335	3.86290541941162
ENSG00000100485	chr14	50117120	50231558	-	6655	SOS2	son of sevenless homolog 2 (Drosophila) [Source:HGNC Symbol;Acc:HGNC:11188]	protein_coding	3.93484529496496	3.60985993122586	4.31391042089354	4.36657455931509	4.11510187594431	4.12396082577478
ENSG00000100503	chr14	50719763	50831121	-	51199	NIN	ninein (GSK3B interacting protein) [Source:HGNC Symbol;Acc:HGNC:14906]	protein_coding	5.85944268251964	5.06966926502198	5.27291622729703	6.61641728988562	6.93304537336479	6.06033163283829
ENSG00000100504	chr14	50857891	50944736	-	5836	PYGL	phosphorylase, glycogen, liver [Source:HGNC Symbol;Acc:HGNC:9725]	protein_coding	54.5076171037614	50.8191582376587	50.1735962297865	8.30310796054074	8.39824629388282	8.52243857004848
ENSG00000100519	chr14	52707172	52728587	+	5706	PSMC6	proteasome 26S subunit, ATPase 6 [Source:HGNC Symbol;Acc:HGNC:9553]	protein_coding	9.79340968283592	8.77888199325842	10.4996879027578	13.1797892170782	12.7467355980661	11.4647167558112
ENSG00000100522	chr14	52775194	52791668	-	64841	GNPNAT1	glucosamine-phosphate N-acetyltransferase 1 [Source:HGNC Symbol;Acc:HGNC:19980]	protein_coding	12.8555332667682	11.4421835764221	12.4085759316267	15.7433765135363	16.427709832269	15.7696721854931
ENSG00000100526	chr14	54396849	54420218	+	1033	CDKN3	cyclin-dependent kinase inhibitor 3 [Source:HGNC Symbol;Acc:HGNC:1791]	protein_coding	28.3291065883481	26.7588197511711	28.9843481843636	42.3243082027967	34.5197335527025	35.1182095462838
ENSG00000100528	chr14	54423560	54441431	-	10175	CNIH1	cornichon family AMPA receptor auxiliary protein 1 [Source:HGNC Symbol;Acc:HGNC:19431]	protein_coding	9.81884060101839	9.3188429014353	9.86608401136667	12.7427835347689	11.7350049772758	11.6364162803687
ENSG00000100554	chr14	67294371	67360265	-	51382	ATP6V1D	ATPase, H+ transporting, lysosomal 34kDa, V1 subunit D [Source:HGNC Symbol;Acc:HGNC:13527]	protein_coding	6.7973861962162	6.10515884464294	7.01301051715131	12.2577996196538	11.5270993213161	10.9222104791125
ENSG00000100564	chr14	67581955	67600287	-	5283	PIGH	phosphatidylinositol glycan anchor biosynthesis, class H [Source:HGNC Symbol;Acc:HGNC:8964]	protein_coding	2.78149022266795	3.31582666284965	3.3888969148984	3.06590456819753	3.16059327541872	3.58528456520116
ENSG00000100567	chr14	58244831	58272012	+	5684	PSMA3	proteasome subunit alpha 3 [Source:HGNC Symbol;Acc:HGNC:9532]	protein_coding	29.5354859748225	26.1099639730209	30.5978408157863	43.2558653145427	41.1594589575701	38.0671370276309
ENSG00000100568	chr14	67647075	67674831	-	10490	VTI1B	vesicle transport through interaction with t-SNAREs 1B [Source:HGNC Symbol;Acc:HGNC:17793]	protein_coding	10.6385614230603	10.6728796694752	9.81208298753512	14.0861692527302	13.789989218281	13.8803893592605
ENSG00000100575	chr14	58408494	58427614	-	26520	TIMM9	translocase of inner mitochondrial membrane 9 homolog (yeast) [Source:HGNC Symbol;Acc:HGNC:11819]	protein_coding	10.5807098995048	8.93581699916717	12.4266949948271	13.4645752411236	14.1402975007227	12.1834369487054
ENSG00000100577	chr14	77320884	77331597	+	2954	GSTZ1	glutathione S-transferase zeta 1 [Source:HGNC Symbol;Acc:HGNC:4643]	protein_coding	2.94574146530764	3.00488599472776	3.05209557447371	1.51887461063164	1.60039945101782	1.5293073467302
ENSG00000100578	chr14	58427385	58551289	+	9786	KIAA0586	KIAA0586 [Source:HGNC Symbol;Acc:HGNC:19960]	protein_coding	2.63408776774683	2.17611333220987	2.65599392206453	3.19790272628316	3.28066078797277	3.45440634224145
ENSG00000100580	chr14	77335021	77377109	-	283578	TMED8	transmembrane p24 trafficking protein family member 8 [Source:HGNC Symbol;Acc:HGNC:18633]	protein_coding	5.58490708646055	5.15901531339215	5.21990808701597	5.59798710484151	5.83344891032285	5.3265363394223
ENSG00000100591	chr14	77457870	77469474	+	10598	AHSA1	AHA1, activator of heat shock 90kDa protein ATPase homolog 1 (yeast) [Source:HGNC Symbol;Acc:HGNC:1189]	protein_coding	102.553098446711	97.2019534160462	96.5794975660444	72.261333457811	73.2708022212992	73.9057389956823
ENSG00000100596	chr14	77505997	77616773	-	9517	SPTLC2	serine palmitoyltransferase, long chain base subunit 2 [Source:HGNC Symbol;Acc:HGNC:11278]	protein_coding	5.14629026914735	4.42723208796797	4.81704533632918	5.03099148720207	4.90547181744225	5.05325137306342
ENSG00000100600	chr14	92703807	92748702	-	5641	LGMN	legumain [Source:HGNC Symbol;Acc:HGNC:9472]	protein_coding	22.1778473178468	23.2560661655801	21.8827456819724	11.7327248991325	11.2954048179804	11.8496735839751
ENSG00000100601	chr14	77672404	77708020	-	8846	ALKBH1	alkB homolog 1, histone H2A dioxygenase [Source:HGNC Symbol;Acc:HGNC:17911]	protein_coding	8.74992778276675	7.92382111563986	8.76645283080886	6.62221329765178	6.71038659176012	6.12465102412176
ENSG00000100603	chr14	77717599	77761207	-	22938	SNW1	SNW domain containing 1 [Source:HGNC Symbol;Acc:HGNC:16696]	protein_coding	55.6477508860229	46.0234860645929	50.484093168633	46.8173578876446	44.8767056954775	43.1846356175523
ENSG00000100605	chr14	92936914	93116320	-	3705	ITPK1	inositol-tetrakisphosphate 1-kinase [Source:HGNC Symbol;Acc:HGNC:6177]	protein_coding	5.74148428891894	7.16426066564536	6.42368190226465	7.57791773300743	7.80630742187276	9.15205935098048
ENSG00000100612	chr14	60144120	60169856	-	51635	DHRS7	dehydrogenase/reductase (SDR family) member 7 [Source:HGNC Symbol;Acc:HGNC:21524]	protein_coding	6.43997179860663	7.15195939389803	7.16913570392003	4.15067917493073	3.91195169784827	4.16719119002538
ENSG00000100614	chr14	60245752	60299087	+	5494	PPM1A	protein phosphatase, Mg2+/Mn2+ dependent, 1A [Source:HGNC Symbol;Acc:HGNC:9275]	protein_coding	2.0254837050545	1.65697109825127	2.00797346789236	2.10738767211937	2.13413111711857	2.10430093799442
ENSG00000100625	chr14	60709528	60724348	-	51804	SIX4	SIX homeobox 4 [Source:HGNC Symbol;Acc:HGNC:10890]	protein_coding	2.57160915650473	2.14150589481452	2.20792264473477	3.89042905078275	4.28055800919248	4.45178998224278
ENSG00000100629	chr14	80476983	80959517	-	145508	CEP128	centrosomal protein 128kDa [Source:HGNC Symbol;Acc:HGNC:20359]	protein_coding	2.10592586893185	1.74974461880785	1.87664029386946	2.04117231048948	1.87407588873641	1.73759788929343
ENSG00000100632	chr14	69380123	69398627	-	2079	ERH	enhancer of rudimentary homolog (Drosophila) [Source:HGNC Symbol;Acc:HGNC:3447]	protein_coding	122.404478135621	104.439050741618	116.504840373901	128.535014166432	120.182516463772	109.24334349105
ENSG00000100644	chr14	61695513	61748259	+	3091	HIF1A	hypoxia inducible factor 1, alpha subunit (basic helix-loop-helix transcription factor) [Source:HGNC Symbol;Acc:HGNC:4910]	protein_coding	22.7654324852131	20.568466873737	23.0022932803866	35.9257922675583	35.5559916472052	34.4366583818789
ENSG00000100647	chr14	69611596	69715142	+	9766	SUSD6	sushi domain containing 6 [Source:HGNC Symbol;Acc:HGNC:19956]	protein_coding	2.97382731253328	2.83952007039611	2.7131347324633	2.22581207352194	2.14468829403413	1.96896775302031
ENSG00000100650	chr14	69726900	69772005	+	6430	SRSF5	serine/arginine-rich splicing factor 5 [Source:HGNC Symbol;Acc:HGNC:10787]	protein_coding	65.5089920331819	57.637912664278	61.6443231718538	48.475109995169	44.5738361942344	43.2081884273233
ENSG00000100664	chr14	103333544	103345025	+	1983	EIF5	eukaryotic translation initiation factor 5 [Source:HGNC Symbol;Acc:HGNC:3299]	protein_coding	31.7995321389247	27.6142155626785	31.4851918651171	30.7939822644216	31.6466777838148	30.2638615122439
ENSG00000100697	chr14	95086228	95158010	-	23405	DICER1	dicer 1, ribonuclease type III [Source:HGNC Symbol;Acc:HGNC:17098]	protein_coding	9.31034892195749	7.62317194547257	8.51362328426436	5.45417152275871	5.99108618778806	5.29104696062694
ENSG00000100711	chr14	103715730	103733668	+	79038	ZFYVE21	zinc finger, FYVE domain containing 21 [Source:HGNC Symbol;Acc:HGNC:20760]	protein_coding	4.74458233658873	5.74748164689131	5.01809290181129	3.64097199979728	3.53566767550164	3.77782749545488
ENSG00000100714	chr14	64388031	64463457	+	4522	MTHFD1	methylenetetrahydrofolate dehydrogenase (NADP+ dependent) 1, methenyltetrahydrofolate cyclohydrolase, formyltetrahydrofolate synthetase [Source:HGNC Symbol;Acc:HGNC:7432]	protein_coding	35.630989848889	33.0875050072683	34.3515033167249	37.1866095027193	36.6611089213901	35.9030210951423
ENSG00000100722	chr14	88562909	88627596	+	79882	ZC3H14	zinc finger CCCH-type containing 14 [Source:HGNC Symbol;Acc:HGNC:20509]	protein_coding	7.13829654484688	6.42027318249515	6.73033090979921	4.85496882204551	4.86258778889144	4.55201826216708
ENSG00000100726	chr16	1493344	1510457	+	9894	TELO2	telomere maintenance 2 [Source:HGNC Symbol;Acc:HGNC:29099]	protein_coding	10.224942929977	17.2335395218287	11.7075673786606	9.31466546227766	8.58620506735073	13.6745715044851
ENSG00000100731	chr14	70907405	71115382	+	22990	PCNX	pecanex homolog (Drosophila) [Source:HGNC Symbol;Acc:HGNC:19740]	protein_coding	6.21826046097457	5.45035072414352	6.09297144210388	3.94814534254006	4.47614179867913	4.14785347808716
ENSG00000100744	chr14	96363452	96387288	+	51527	GSKIP	GSK3B interacting protein [Source:HGNC Symbol;Acc:HGNC:20343]	protein_coding	3.40905837398127	2.91152242284546	3.39907346417521	2.16695047125594	2.05057897266033	1.83821973340647
ENSG00000100749	chr14	96797304	96931722	+	7443	VRK1	vaccinia related kinase 1 [Source:HGNC Symbol;Acc:HGNC:12718]	protein_coding	14.5540923778483	12.9027185800119	15.3646504526499	16.2848247381483	15.607093740143	13.299271496144
ENSG00000100764	chr14	90256495	90275429	+	5700	PSMC1	proteasome 26S subunit, ATPase 1 [Source:HGNC Symbol;Acc:HGNC:9547]	protein_coding	36.0507469732798	31.8015513695366	34.0534621782971	26.0943074791456	25.6271286342843	23.0534367072845
ENSG00000100796	chr14	91457611	91510554	-	55671	PPP4R3A	protein phosphatase 4, regulatory subunit 3A [Source:HGNC Symbol;Acc:HGNC:20219]	protein_coding	12.1096588964997	11.3360330672791	11.6270013155243	11.7518958464475	11.7734584548075	11.640287912712
ENSG00000100802	chr14	22985908	23010166	-	60686	C14orf93	chromosome 14 open reading frame 93 [Source:HGNC Symbol;Acc:HGNC:20162]	protein_coding	2.95786402100509	3.47366436930121	2.59152982053872	1.30901185174723	1.7776613067664	1.7093924837441
ENSG00000100804	chr14	23016543	23035230	-	5693	PSMB5	proteasome subunit beta 5 [Source:HGNC Symbol;Acc:HGNC:9542]	protein_coding	94.2949243337906	96.6971924065944	96.7141372373344	115.459686274451	125.076914684197	113.734368470342
ENSG00000100811	chr14	100238298	100282792	+	7528	YY1	YY1 transcription factor [Source:HGNC Symbol;Acc:HGNC:12856]	protein_coding	20.7577717305085	20.8338545573441	20.5939751147886	15.2229221511958	15.7031423411963	15.5283807010002
ENSG00000100813	chr14	23058564	23095614	-	22985	ACIN1	apoptotic chromatin condensation inducer 1 [Source:HGNC Symbol;Acc:HGNC:17066]	protein_coding	34.5685926625293	32.8614346766597	33.4025492481814	32.6674834541092	32.4845022736789	32.9055607902141
ENSG00000100814	chr14	20311368	20333312	-	57820	CCNB1IP1	cyclin B1 interacting protein 1, E3 ubiquitin protein ligase [Source:HGNC Symbol;Acc:HGNC:19437]	protein_coding	9.15295785626617	7.40072319890318	8.19704241403742	10.167034905237	9.39525707526355	8.0543526363512
ENSG00000100815	chr14	91965991	92040896	-	9321	TRIP11	thyroid hormone receptor interactor 11 [Source:HGNC Symbol;Acc:HGNC:12305]	protein_coding	5.07704956617709	4.32997402770307	5.04562691172127	4.27421075794442	4.441346605209	4.27828401095382
ENSG00000100823	chr14	20455191	20457772	+	328	APEX1	APEX nuclease (multifunctional DNA repair enzyme) 1 [Source:HGNC Symbol;Acc:HGNC:587]	protein_coding	100.753711163821	97.8835010946276	101.764451821112	89.2313678658504	91.9294517952438	89.9041232288236
ENSG00000100836	chr14	23321289	23326185	+	8106	PABPN1	poly(A) binding protein, nuclear 1 [Source:HGNC Symbol;Acc:HGNC:8565]	protein_coding	43.4728277457486	41.6629312555992	40.9303834028914	40.7480566507688	40.8133305099108	44.4531604032559
ENSG00000100852	chr14	32076114	32159728	+	394	ARHGAP5	Rho GTPase activating protein 5 [Source:HGNC Symbol;Acc:HGNC:675]	protein_coding	6.46046973561304	5.89042592451636	7.01533920289077	15.6234457616225	16.0586859109729	15.3422430693324
ENSG00000100865	chr14	102341102	102362916	-	51550	CINP	cyclin-dependent kinase 2 interacting protein [Source:HGNC Symbol;Acc:HGNC:23789]	protein_coding	7.10189864870108	7.64445959168142	7.72428516166778	5.4422684357835	5.5888357331308	4.95864059944504
ENSG00000100883	chr14	34981957	35029567	+	6729	SRP54	signal recognition particle 54kDa [Source:HGNC Symbol;Acc:HGNC:11301]	protein_coding	13.978166902209	12.4233608766223	14.1617504796571	19.1205247947547	16.9257430381651	16.9442015596187
ENSG00000100888	chr14	21385194	21456126	-	57680	CHD8	chromodomain helicase DNA binding protein 8 [Source:HGNC Symbol;Acc:HGNC:20153]	protein_coding	14.255442188729	13.8457917088753	14.2239139800887	14.7589282592676	13.9479792776047	14.6496923104913
ENSG00000100889	chr14	24094053	24110598	+	5106	PCK2	phosphoenolpyruvate carboxykinase 2 (mitochondrial) [Source:HGNC Symbol;Acc:HGNC:8725]	protein_coding	12.1281114048861	14.3669757704366	12.8439429995792	12.9936847486852	14.9846673959382	14.1786238063831
ENSG00000100890	chr14	35121846	35277614	+	9692	KIAA0391	KIAA0391 [Source:HGNC Symbol;Acc:HGNC:19958]	protein_coding	5.4604780797919	4.55846074153997	4.88467625426157	6.76169678304063	7.1415448648785	6.55184738160161
ENSG00000100897	chr14	24114195	24125242	+	80344	DCAF11	DDB1 and CUL4 associated factor 11 [Source:HGNC Symbol;Acc:HGNC:20258]	protein_coding	9.67830683421412	8.82172603958311	9.70454533489072	8.77847897610264	9.19160525717394	8.78682423638179
ENSG00000100902	chr14	35278633	35317493	+	5687	PSMA6	proteasome subunit alpha 6 [Source:HGNC Symbol;Acc:HGNC:9535]	protein_coding	21.02037360037	17.9919524443031	22.079897036826	26.6818377338128	23.7079595801977	23.5163413475891
ENSG00000100906	chr14	35401511	35404749	-	4792	NFKBIA	nuclear factor of kappa light polypeptide gene enhancer in B-cells inhibitor, alpha [Source:HGNC Symbol;Acc:HGNC:7797]	protein_coding	20.8278828822083	24.3265073110836	21.2359023449271	12.5113309762653	11.8607686871122	11.961062269885
ENSG00000100908	chr14	24138959	24141588	-	51016	EMC9	ER membrane protein complex subunit 9 [Source:HGNC Symbol;Acc:HGNC:20273]	protein_coding	8.17474557761066	10.1556622392614	9.36823246616362	9.95216951465292	9.65890541543445	11.7600279898851
ENSG00000100911	chr14	24143362	24147570	-	5721	PSME2	proteasome activator subunit 2 [Source:HGNC Symbol;Acc:HGNC:9569]	protein_coding	25.3084400817028	21.9747379940413	24.0983945125288	32.1108693459795	31.1473993791479	28.0925668755483
ENSG00000100916	chr14	35826318	35932325	+	84312	BRMS1L	breast cancer metastasis-suppressor 1-like [Source:HGNC Symbol;Acc:HGNC:20512]	protein_coding	2.86633934963742	2.49397896305222	3.33464421049048	3.65378196497003	3.68912794145417	3.25337158705327
ENSG00000100926	chr14	24189143	24195687	-	10548	TM9SF1	transmembrane 9 superfamily member 1 [Source:HGNC Symbol;Acc:HGNC:11864]	protein_coding	12.3797545294948	13.2295067883507	12.189316509068	15.3075770558023	14.2158481242551	15.2142219390915
ENSG00000100934	chr14	39031919	39109646	-	10484	SEC23A	Sec23 homolog A, COPII coat complex component [Source:HGNC Symbol;Acc:HGNC:10701]	protein_coding	13.3698880923853	11.6235131229438	12.5688394535707	15.6641404251473	15.421334043286	14.0460249897736
ENSG00000100938	chr14	24232422	24239242	+	51292	GMPR2	guanosine monophosphate reductase 2 [Source:HGNC Symbol;Acc:HGNC:4377]	protein_coding	16.6113480341157	15.4042202330111	15.976533109878	13.7050140847151	14.4215903658463	14.3872918294508
ENSG00000100941	chr14	39175183	39183218	+	5411	PNN	pinin, desmosome associated protein [Source:HGNC Symbol;Acc:HGNC:9162]	protein_coding	76.8007074773173	64.053590719915	68.3193556924083	74.398108256268	74.1309265135013	66.1093198214203
ENSG00000100949	chr14	24265538	24271739	-	5875	RABGGTA	Rab geranylgeranyltransferase, alpha subunit [Source:HGNC Symbol;Acc:HGNC:9795]	protein_coding	3.52809284838152	4.36851229175003	3.93115114873755	3.97385383526815	3.94120137293723	4.23692337470407
ENSG00000100979	chr20	45898621	45912155	-	5360	PLTP	phospholipid transfer protein [Source:HGNC Symbol;Acc:HGNC:9093]	protein_coding	19.0944039014664	24.5465228931435	19.5310421559002	14.8833631281015	15.2402662042543	18.3623597754803
ENSG00000100982	chr20	45934628	45948023	+	63935	PCIF1	PDX1 C-terminal inhibiting factor 1 [Source:HGNC Symbol;Acc:HGNC:16200]	protein_coding	6.92672289452064	7.68089481888736	7.25198948810402	6.98012113501865	7.87866313734834	7.64658277739405
ENSG00000100983	chr20	34928430	34955817	-	2937	GSS	glutathione synthetase [Source:HGNC Symbol;Acc:HGNC:4624]	protein_coding	86.1884700125507	89.3540949707568	87.4066534930618	66.8587616844295	64.2909997030937	65.6674256714336
ENSG00000100991	chr20	35002404	35092871	-	26133	TRPC4AP	transient receptor potential cation channel, subfamily C, member 4 associated protein [Source:HGNC Symbol;Acc:HGNC:16181]	protein_coding	40.8551899809716	43.9658537884198	42.3056540064761	33.6510036830623	34.6630788985115	37.4772396452787
ENSG00000100994	chr20	25248069	25298014	+	5834	PYGB	phosphorylase, glycogen; brain [Source:HGNC Symbol;Acc:HGNC:9723]	protein_coding	75.8545808747675	86.4399176311766	82.2746397351024	218.874585571931	239.202287944329	264.385211166169
ENSG00000100997	chr20	25294743	25390983	-	26090	ABHD12	abhydrolase domain containing 12 [Source:HGNC Symbol;Acc:HGNC:15868]	protein_coding	13.2943084129491	14.8414802734928	14.7303584299391	13.8268111892116	14.2903759740201	14.9728097890504
ENSG00000101000	chr20	35172073	35216240	+	10544	PROCR	protein C receptor, endothelial [Source:HGNC Symbol;Acc:HGNC:9452]	protein_coding	4.19581512146137	4.43961252941972	4.36849992936122	2.76873267414025	3.07430647411522	2.82855442131649
ENSG00000101003	chr20	25407727	25452628	+	9837	GINS1	GINS complex subunit 1 (Psf1 homolog) [Source:HGNC Symbol;Acc:HGNC:28980]	protein_coding	8.48139500729834	7.8894246267136	8.08013281560674	13.3677613704739	11.9460979582425	10.9502682752469
ENSG00000101004	chr20	25452705	25585517	-	22981	NINL	ninein-like [Source:HGNC Symbol;Acc:HGNC:29163]	protein_coding	2.34734041464059	2.81761169907851	3.08296266652656	2.01699695689269	1.92948470913016	2.39542025560224
ENSG00000101017	chr20	46118272	46129863	+	958	CD40	CD40 molecule, TNF receptor superfamily member 5 [Source:HGNC Symbol;Acc:HGNC:11919]	protein_coding	0.261295161869819	0.261295161869819	0.261295161869819	3.4167625141949	3.70597315715857	3.95497650256625
ENSG00000101019	chr20	35302566	35412141	-	55245	UQCC1	ubiquinol-cytochrome c reductase complex assembly factor 1 [Source:HGNC Symbol;Acc:HGNC:15891]	protein_coding	10.600737046799	10.1810493619064	9.97941708222315	11.6812436707404	11.9276468558962	11.1659798413886
ENSG00000101040	chr20	47209214	47356889	-	23613	ZMYND8	zinc finger, MYND-type containing 8 [Source:HGNC Symbol;Acc:HGNC:9397]	protein_coding	20.4412075428423	20.6321600518946	18.6699251688327	24.0309558442808	24.597113614857	23.2034555330468
ENSG00000101052	chr20	43590931	43647296	+	51098	IFT52	intraflagellar transport 52 [Source:HGNC Symbol;Acc:HGNC:15901]	protein_coding	11.604830539215	9.76852990386072	10.4556376614117	19.9426143913574	19.1772585619294	19.2537964663169
ENSG00000101057	chr20	43667019	43716496	+	4605	MYBL2	v-myb avian myeloblastosis viral oncogene homolog-like 2 [Source:HGNC Symbol;Acc:HGNC:7548]	protein_coding	52.7412051518662	59.9202163676692	58.5261282669532	128.130439850826	139.888398420041	139.268266705246
ENSG00000101079	chr20	36651766	36746078	-	57446	NDRG3	NDRG family member 3 [Source:HGNC Symbol;Acc:HGNC:14462]	protein_coding	27.7649093420339	23.8234233603638	26.4316619386951	29.8942174284337	27.8044694380929	29.9088279081568
ENSG00000101084	chr20	36605734	36612557	+	55969	C20orf24	chromosome 20 open reading frame 24 [Source:HGNC Symbol;Acc:HGNC:15870]	protein_coding	34.6842651330103	34.6034771008832	32.9861489052502	52.2562206539982	49.0865913211834	52.5546246098162
ENSG00000101098	chr20	44751808	44810338	-	140730	RIMS4	regulating synaptic membrane exocytosis 4 [Source:HGNC Symbol;Acc:HGNC:16183]	protein_coding	0.654457087083529	0.718035108825208	0.655105831871961	1.9785632077333	1.94474030342115	1.88684134458197
ENSG00000101104	chr20	44910062	44959035	+	80336	PABPC1L	poly(A) binding protein, cytoplasmic 1-like [Source:HGNC Symbol;Acc:HGNC:15797]	protein_coding	9.37149052606688	8.96807492538225	8.78953449569812	9.13802683649691	9.04972648020963	10.186730770402
ENSG00000101109	chr20	44966474	45079959	+	6789	STK4	serine/threonine kinase 4 [Source:HGNC Symbol;Acc:HGNC:11408]	protein_coding	4.87119459530742	4.34271702965682	4.91793492769184	9.90369583851241	10.302818392408	9.43335329861025
ENSG00000101126	chr20	50888919	50931240	-	23394	ADNP	activity-dependent neuroprotector homeobox [Source:HGNC Symbol;Acc:HGNC:15766]	protein_coding	13.5760591528594	12.0663853823521	11.9330046422492	20.2724477883673	19.6095214855187	20.6711725697721
ENSG00000101132	chr20	54207847	54228052	+	5203	PFDN4	prefoldin subunit 4 [Source:HGNC Symbol;Acc:HGNC:8868]	protein_coding	4.25819709081613	3.271674386704	4.91252168066081	9.28033065669849	11.995394514374	10.7279788954977
ENSG00000101138	chr20	56392371	56406369	+	1477	CSTF1	cleavage stimulation factor, 3' pre-RNA, subunit 1, 50kDa [Source:HGNC Symbol;Acc:HGNC:2483]	protein_coding	7.00828271196821	7.16467398837607	6.59065645427544	9.65662505574334	10.3879721347045	10.5891200042459
ENSG00000101144	chr20	57168748	57266629	-	655	BMP7	bone morphogenetic protein 7 [Source:HGNC Symbol;Acc:HGNC:1074]	protein_coding	4.71238704657998	5.44066368362682	4.50398288814123	5.23746628288446	5.00796830796533	5.98715409301
ENSG00000101146	chr20	57351010	57379211	+	8480	RAE1	ribonucleic acid export 1 [Source:HGNC Symbol;Acc:HGNC:9828]	protein_coding	7.78585543091416	7.78901920987826	7.82344788835098	16.1264447273065	15.3810091860692	14.991948060013
ENSG00000101150	chr20	63865228	63891545	+	7165	TPD52L2	tumor protein D52-like 2 [Source:HGNC Symbol;Acc:HGNC:12007]	protein_coding	27.2879940408975	28.4640060956637	27.0456356397977	38.9931976318756	40.4088406683858	41.4514902843784
ENSG00000101152	chr20	63895182	63936031	+	80331	DNAJC5	DnaJ (Hsp40) homolog, subfamily C, member 5 [Source:HGNC Symbol;Acc:HGNC:16235]	protein_coding	10.3190439605299	12.1407903845171	11.4444176952788	23.3026032639079	24.9421679980001	28.538727437417
ENSG00000101158	chr20	58981208	58995133	+	51497	NELFCD	negative elongation factor complex member C/D [Source:HGNC Symbol;Acc:HGNC:15934]	protein_coding	24.3030953365172	24.691104525918	23.5000180083056	35.5802149016195	32.8260676342405	33.0344907144137
ENSG00000101160	chr20	58995185	59007247	-	1522	CTSZ	cathepsin Z [Source:HGNC Symbol;Acc:HGNC:2547]	protein_coding	41.0963539718948	41.9244724693008	41.2302231132334	113.0994589838	114.482290854722	118.226939293858
ENSG00000101161	chr20	63981135	64033100	+	24148	PRPF6	pre-mRNA processing factor 6 [Source:HGNC Symbol;Acc:HGNC:15860]	protein_coding	35.9021295706609	38.3843749722093	36.2196508754372	51.338116423223	57.2236831561756	57.8415573354224
ENSG00000101162	chr20	59019254	59026654	+	81027	TUBB1	tubulin, beta 1 class VI [Source:HGNC Symbol;Acc:HGNC:16257]	protein_coding	0.261295161869819	0.261295161869819	0.261295161869819	3.26408109749779	3.73580384590891	2.95677482441855
ENSG00000101166	chr20	59033145	59042909	-	51012	PRELID3B	PRELI domain containing 3B [Source:HGNC Symbol;Acc:HGNC:15892]	protein_coding	20.0500519849389	16.6105478145774	17.8557144342012	36.3977726748211	34.1274878491069	33.8208546889187
ENSG00000101181	chr20	62183029	62203568	+	26164	MTG2	mitochondrial ribosome-associated GTPase 2 [Source:HGNC Symbol;Acc:HGNC:16239]	protein_coding	5.43134924352956	6.26381116328444	5.47488519853514	7.93877456504145	9.27106871828414	8.94637095964643
ENSG00000101182	chr20	62136735	62143440	-	5688	PSMA7	proteasome subunit alpha 7 [Source:HGNC Symbol;Acc:HGNC:9536]	protein_coding	97.0500828825698	109.182765701833	100.231179367921	154.823380165434	155.62523127287	164.965911899212
[truncated: 8,713 more rows]
